# Supplementary material for: Genome-wide association study identifies Sjögren’s risk loci with functional implications in immune and glandular cells
Source: Nat Commun. 2022 Jul 27;13:4287. doi: 10.1038/s41467-022-30773-y (PMC9329286; doi:10.1038/s41467-022-30773-y)
Supplement: Supplementary file 3 — Supplementary Data 1-34 [file 41467_2022_30773_MOESM3_ESM.xlsx]

## Sheet: INDEX
SUPPLEMENTARY TABLES
Supplementary Data 1: Replication of previously established GWS regions outside of the HLA in Sjogren's disease.
Supplementary Data 2: Summary of samples contributed by each collaborating institution/cohort
Supplementary Data 3: Suggestive GWS regions in Sjogren's disease of European Ancestry
Supplementary Data 4: Epigenetic Enrichment Analysis of GWS Sjögren-SNPs in different cells and tissues
Supplementary Data 5: Association analysis in CRHR1 locus.
Supplementary Data 6: Bayesian Analysis in CRHR1 locus.
Supplementary Data 7: CRHR1 Blood Traits
Supplementary Data 8: Association analysis in CD247 locus.
Supplementary Data 9: Bayesian Analysis in CD247 locus.
Supplementary Data 10: eQTL, Looping and Regulatory chromatin states for functional variants in CD247 locus.
Supplementary Data 11: Association analysis in XKR6 locus.
Supplementary Data 12: Bayesian Analysis in XKR6 locus.
Supplementary Data 13: eQTL, Looping and Regulatory chromatin states for functional variants in XKR6 locus.
Supplementary Data 14: Association analysis in SYNGR1 locus.
Supplementary Data 15: Bayesian Analysis in SYNGR1 locus.
Supplementary Data 16: eQTL, Looping and Regulatory chromatin states for functional variants in SYNGR1 locus.
Supplementary Data 17: Association analysis in NAB1 locus.
Supplementary Data 18: Bayesian Analysis in NAB1 locus.
Supplementary Data 19: eQTL, Looping and Regulatory chromatin states for functional variants in NAB1 locus.
Supplementary Data 20: Association analysis in CHMP6 locus.
Supplementary Data 21: Bayesian Analysis in CHMP6 locus.
Supplementary Data 22: eQTL, Looping and Regulatory chromatin states for functional variants in CHMP6 locus.
Supplementary Data 23: Association analysis in PRDM1-ATG5 locus.
Supplementary Data 24: Bayesian Analysis in PRDM1-ATG5 locus.
Supplementary Data 25: eQTL, Looping and Regulatory chromatin states for functional variants in PRDM1-ATG5 locus.
Supplementary Data 26: Association analysis in MIR146A-PTTG1 locus.
Supplementary Data 27: Bayesian Analysis in MIR146A-PTTG1 locus.
Supplementary Data 28: eQTL, Looping and Regulatory chromatin states for functional variants in MIR146A-PTTG1 locus.
Supplementary Data 29: Association analysis in TNFAIP3 locus.
Supplementary Data 30: Bayesian Analysis in TNFAIP3 locus.
Supplementary Data 31: eQTL, Looping and Regulatory chromatin states for functional variants in TNFAIP3 locus.
Supplementary Data 32: Association analysis in TYK2 locus.
Supplementary Data 33: Bayesian Analysis in TYK2 locus.
Supplementary Data 34: eQTL, Looping and Regulatory chromatin states for functional variants in TYK2 locus.

## Sheet: Suppl Data 1
Supplementary Data 1: Replication of previously established GWS regions outside of the HLA in Sjogren's disease.
	Previously established GWS locus						Replication in current European Sjogren's GWAS				Replication in European Sjogren's after meta-analysis
Gene	rsID	OR (95% CI)	P-value	Population	Study Type	Citation	rsID	CHR	OR (95% CI)	P-value	rsID	CHR	OR (95% CI)	Pmeta
IRF5-TNPO3	rs3757387	1.44 (1.29, 1.62)	2.73e-19	European	Immunochip; Meta-analysis	Lessard, et al. 2013 (PMID: 24097067)	rs3757387	7	1.47 (1.39, 1.56)	9.768e-40	rs3757387	7	1.47 (1.39, 1.56)	3.275e-41
IRF5-TNPO3	rs17339836	1.58 (1.36, 1.84)	2.43e-16	European	Immunochip; Meta-analysis	Lessard, et al. 2013 (PMID: 24097067)	rs3778754	7	1.46 (1.38, 1.55)	1.303e-38	rs3823536	7	1.46 (1.37, 1.54)	1.222e-38
IRF5-TNPO3	rs3823536	1.49 (1.34, 1.65)	3.00E-14	Multi-ethnic	GWAS	Taylor, et al. 2017 (PMID: 28076899)	rs3823536	7	1.46 (1.37, 1.54)	1.255e-37	rs3778754	7	1.46 (1.38, 1.55)	1.637e-38
IRF5-TNPO3	rs3823536	1.54 (1.36, 1.76)	7e-11	European	GWAS	Taylor, et al. 2017 (PMID: 28076899)	rs3778753	7	1.45 (1.37, 1.54)	2.332e-37	rs3778751	7	1.45 (1.37, 1.54)	2.689e-38
IRF5-TNPO3	rs59110799	1.72 (1.49, 1.99)	3e-13	Multi-ethnic	GWAS	Taylor, et al. 2017 (PMID: 28076899)	rs3778751	7	1.45 (1.37, 1.54)	3.08e-37	rs3778752	7	1.45 (1.37, 1.54)	2.697e-38
IRF5-TNPO3	rs3807306	1.50 (1.32, 1.71)	6.00E-10	European	GWAS	Taylor, et al. 2017 (PMID: 28076899)	rs3778752	7	1.45 (1.37, 1.54)	3.08e-37	rs3778753	7	1.45 (1.37, 1.54)	2.881e-38
STAT4	rs10553577	1.43 (1.26, 1.62)	6.80E-15	European	Immunochip; Meta-analysis	Lessard, et al. 2013 (PMID: 24097067)	rs4274624	2	1.41 (1.32, 1.51)	1.656e-26	rs4274624	2	1.41 (1.32, 1.51)	1.495e-30
STAT4	rs10168266	1.44 (1.32, 1.57)	1.77E-17	Han Chinese	GWAS	Li, et al. 2013 (PMID: 24097066)	rs4853458	2	1.41 (1.32, 1.50)	4.478e-26	rs4853458	2	1.41 (1.32, 1.50)	2.135e-30
STAT4	rs11889341	1.40 (1.26, 1.56)	9e-10	Multi-ethnic	GWAS	Taylor, et al. 2017 (PMID: 28076899)	rs11889341	2	1.41 (1.31, 1.50)	7.641e-26	rs11889341	2	1.41 (1.31, 1.50)	3.713e-30
STAT4	rs7574865	1.51 (1.31, 1.75)	2.00E-08	European	GWAS	Taylor, et al. 2017 (PMID: 28076899)	rs10178640	2	1.40 (1.31, 1.49)	4.165e-25	rs8179673	2	1.40 (1.31,,1,49)	2.379e-29
IL12A	rs485497	1.30 (1.16, 1.46)	1.17E-10	European	Immunochip; Meta-analysis	Lessard, et al. 2013 (PMID: 24097067)	rs145826364	3	0.78 (0.71, 0.86)	8.694e-07	rs485499	3	0.86 (0.81, 0.91)	6.561e-08
BLK	rs2736345	1.30 (1.16, 1.47)	4.97e-10	European	Immunochip; Meta-analysis	Lessard, et al. 2013 (PMID: 24097067)	rs2409780	8	1.18 (1.10, 1.25)	3.569e-07	rs4840565	8	1.16 (1.09, 1.24)	4.036e-13
CXCR5	rs7119038	0.74 (0.64, 0.86)	1.10E-08	European	Immunochip; Meta-analysis	Lessard, et al. 2013 (PMID: 24097067)	rs7123726	11	0.83 (0.77, 0.89)	6.802e-07	rs7481819	11	0.83 (0.77, 0.89)	2.977e-09
TNIP1	rs6579837	1.43 (1.20, 1.71)	3.3e-08	European	Immunochip; Meta-analysis	Lessard, et al. 2013 (PMID: 24097067)	rs1422673	5	1.24 (1.16, 1.33)	4.292e-10	rs1422673	5	1.24 (1.16, 1.33)	5.935e-10
OAS1	rs10774671	0.75 (0.66, 0.86)	2.59e-09	European	Candidate Gene Study	Li, et al. 2017 (PMID: 28640813)	rs10774671	12	0.98 (0.93, 1.05)	0.7056	-	-	-	-
TNFAIP3	rs5029939	1.67 (1.40, 1.99)	7.75e-09	Han Chinese	GWAS	Li, et al. 2013 (PMID: 24097066)	rs61117627	6	1.45 (1.26, 1.67)	2.519e-07	rs61117627	6	1.45 (1.26, 1.67)	3.323e-08
GTF21RD1-NCF1	rs117026326	2.20 (1.99, 2.43)	1.31E-53	Han Chinese	GWAS	Li, et al. 2013 (PMID: 24097066)	rs118104623	7	1.18 (1.03, 1.34)	0.012	rs118104623	7	1.18 (1.03, 1.34)	0.01925
GTF21RD1-NCF1	rs117026326	1.98 (1.67, 2.35)	1.10E-15	Han Chinese, Females	GWAS	Song, et al. 2016 (PMID: 27503288)	rs116874762	7	1.17 (1.02, 1.33)	0.01684	rs116874762	7	1.17 (1.02, 1.33)	0.02519
GTF21RD1-NCF1	rs117026326	2.03 (1.06, 2.57)	4.60E-09	Chinese	Candidate Gene Study	Zhao, et al. 2017 (PMID:	rs73137172	7	0.905 (0.82, 0.99)	0.03114	rs73137172	7	0.905 (0.82, 0.99)	0.1315
IKZF1	rs4917129	0.70 (0.61, 0.79)	4.24E-08	Han Chinese	Candidate Gene Study	Qu, et al. 2017 (PMID: 28552951)	rs1456894	7	1.09 (1.03, 1.16)	0.003423	rs1456894	7	1.09 (1.03, 1.16)	0.02019
MICA	MICA*008	1.90 (1.56, 2.31)	9.37e-09	European	Candidate Gene Study	Carapito, et al. 2017 (PMID: 28379387)	-	-	-	-	-	-	-	-

## Sheet: Suppl Data 2
Supplementary Data 2: Summary of samples contributed by each collaborating institution/cohort
PRE-QC																							POST-QC
		Dataset 1 (Omni1)		Dataset 2 (OmniExp)		Dataset 3 (OmniExp)		Dataset 4 (Omni2.5)		Dataset 5 (OmniExp)		Dataset 6 (GSA)		Dataset 7 (ImmunoChIP)					TOTAL						Dataset 1 (Omni1)		Dataset 2 (OmniExp)		Dataset 3 (OmniExp)		Dataset 4 (Omni2.5)		Dataset 5 (OmniExp)		Dataset 6 (GSA)		Dataset 7 (ImmunoChIP)				TOTAL
		Phase 1		Scandinavian-1		Non-Scandinavian		SICCA		Scandinavian-2		PRECISESADS		ImmunoChip				Case	3885						Phase 1		Scandinavian		Non-Scandinavian		SICCA		Scandinavian-2		PRECISESADS		ImmunoChip			Cases	3232
Cohort	Investigator	Control	Case	Control	Case	Control	Case	Control	Case	Control	Case	Control	Case	Control	Case	TOTAL		Control	23725				Cohort	Primary Investigator	Control	Case	Control	Case	Control	Case	Control	Case	Control	Case	Control	Case	Control	Case		Controls	17481
	Sum	1975	395	6676	817	5112	930	3334	668	0	195	457	261	6171	619	27610								Sum	1974	394	6663	814	5090	922	3310	657	0	188	444	257	6171	619		Total GWAS Subjects post-QC
																								Sex	Female	Male	Female	Male	Female	Male	Female	Male	Female	Male	Female	Male	Female	Male
																									1464	905	4405	3072	5551	491	1103	2864	173	15	586	115	5047	1743
dbGaP (phs000428)				186		5050		3334								8570							dbGap (phs000428)				186		5023		3310
OSLO	Nordmark			6490		62				0	136					6688							OSLO	Nordmark			6477		62					130
OMRF	Farris		266		1		173							11	51	502							OMRF	Farris		265		1	5								11	51
UCSF	Criswell (dbGaP)								668							668							UCSF	Criswell (dbGaP)								657
Malmo	Theander				144		18			0	19				3	184							Malmo	Theander				144						19				3
Stockholm	Wahren-Herlenius				167		19			0	28			56	17	287							Stockholm	Wahren-Herlenius				166						27			56	17
Uppsala	Nordmark				101		4			0	12			63	18	198							Uppsala	Nordmark				101						12			63	18
Granada	Alarcon-Riquelme											457	261			718							Granada	Alarcon-Riquelme											444	257
SLEGEN	Gaffney													933		933							SLEGEN	Gaffney													933
HUNTS	Omdal													1988		1988							HUNTS	Omdal													1988
ORDRCC	James													864		864							ORDRCC	James													864
UK	Wan-Fai Ng		129				464							4	30	627							UK	Wan-Fai Ng		129											4	30
Stavanger	Omdal				85		5							50	5	145							Adelaide	Rischmueller													74	19
Adelaide	Rischmueller						121							74	19	214							UMN Sjogrens	Lessard													987
UMN Sjogrens	Lessard													987		987							Swedish Control	Rönnblom													901
Swedish Control	Rönnblom													901		901							Hannover	Witte				3									108	26
Hannover	Witte				3		98							108	26	235							FRE	Mariette														295
Linkoping	Nordmark				119		3								3	125							NIH/NIDCR	Warner														132
FRE	Mariette														295	295							Goteborg	Nordmark				48										3
NIH/NIDCR	Warner														132	132							UMN	Lessard														6
Goteborg	Gunnel				48		5								3	56							Bergen	Appel				120									132	11
UMN	Lessard														6	6							Autolymphoma	Nordmark				9
Bergen	Appel				121		17							132	11	281							Linkoping	Nordmark				119										3
Autolymphoma	Nordmark				9											9							Orbro	Nordmark				19
Orbro	Nordmark				19		3									22							Stavanger	Omdal				84									50	5
Lessard et al 2013 (NatGen)	Lessard	1975														1975							Lessard et al 2013 (NatGen)	Lessard	1974

## Sheet: Suppl Data 3
Supplementary Data 3: Suggestive GWS regions in Sjogren's disease of European Ancestry
Note: CHR=Chromosome; BP=Basepair; A1=Major allele; A2=Minor allele; MAF=Minor allele frequency; OR=Odd ratio; P=P value
			Alleles		MAF		GWAS	GWAS dataset
rsID	CHR	BP (GRCh37/hg19)	A1	A2	Cases	Controls	Genotyped or Imputed	OR (95% CI)	P	Gene Symbol
rs4949166	1	5183812	T	C	0.1382	0.1608	Imputed	0.84(0.77-0.91)	2.64e-05	AJAP1
rs113818148	1	20083582	A	G	0.06592	0.0836	Imputed	0.75(0.67-0.84)	1.26e-06	TMCO4
rs4261159	1	92629326	C	T	0.4155	0.3904	Imputed	1.13(1.07-1.2)	3.36e-05	KIAA1107
rs12023260	1	99268804	A	G	0.1546	0.1377	Imputed	1.19(1.1-1.29)	1.71e-05	SNX7
rs9662345	1	112357306	C	T	0.5051	0.4783	Imputed	1.13(1.07-1.2)	2e-05	KCND3
rs56661631	1	150587388	T	C	0.304	0.3357	Imputed	0.88(0.83-0.94)	4.43e-05	ENSA
rs6669223	1	157540981	T	A	0.3596	0.395	Imputed	0.88(0.82-0.93)	1.07e-05	FCRL4
rs6658353	1	161469054	G	C	0.4538	0.4855	Imputed	0.88(0.83-0.93)	5.63e-06	FCGR2A
rs2056626	1	167420425	G	T	0.3773	0.404	Genotyped	0.87(0.82-0.92)	1.65e-06	CD247
rs7523907	1	167427247	C	T	0.4014	0.4325	Imputed	0.86(0.81-0.91)	2.35e-07	CD247
rs12145681	1	171784759	T	C	0.02509	0.03524	Imputed	0.68(0.56-0.81)	2.33e-05	METTL13
rs3024493	1	206943968	A	C	0.1797	0.1548	Genotyped	1.19(1.1-1.28)	6.85e-06	IL10
rs1173658	1	245626920	T	C	0.3372	0.3117	Imputed	1.13(1.07-1.21)	4.41e-05	KIF26B
rs35030383	2	20242825	A	G	0.3419	0.3703	Imputed	0.87(0.82-0.93)	1.02e-05	LAPTM4A
rs6726893	2	52693904	C	T	0.2763	0.3037	Imputed	0.87(0.81-0.92)	1.19e-05	ASB3
rs2589064	2	55509306	T	G	0.03788	0.02963	Imputed	1.39(1.2-1.61)	1.54e-05	PRORSD1P
rs2678900	2	58177683	G	T	0.4479	0.4185	Imputed	1.13(1.07-1.2)	2.91e-05	VRK2
rs76611642	2	82296654	T	C	0.296	0.3131	Imputed	0.84(0.79-0.9)	7.89e-08	LOC1720
rs12712090	2	101826225	A	G	0.47	0.4437	Imputed	1.13(1.07-1.19)	3.29e-05	C2orf29
rs1918877	2	145643334	A	T	0.4	0.4255	Imputed	0.88(0.83-0.94)	3.22e-05	DKFZp686O1327
rs4286272	2	198535678	T	C	0.5059	0.4759	Imputed	1.13(1.06-1.19)	4.85e-05	RFTN2
rs11889326	2	198899275	A	C	0.4636	0.4949	Imputed	0.88(0.84-0.94)	2.49e-05	PLCL1
rs58478831	2	204262626	C	G	0.3729	0.3523	Imputed	1.13(1.07-1.2)	4.54e-05	ABI2
rs1179724	2	217732382	C	T	0.4495	0.4229	Imputed	1.14(1.07-1.2)	1.73e-05	TNP1
rs4854005	2	241105245	C	G	0.4488	0.4208	Imputed	1.13(1.07-1.2)	2.33e-05	OTOS
rs712772	3	7447256	C	T	0.1692	0.1514	Imputed	1.18(1.09-1.27)	3.1e-05	GRM7
rs2968493	3	28057550	A	G	0.471	0.4433	Imputed	1.14(1.07-1.2)	1.42e-05	CMC1
rs282543	3	56635192	G	A	0.2111	0.1836	Imputed	1.18(1.1-1.27)	3.32e-06	CCDC66
rs34423355	3	64688474	G	T	0.1332	0.1545	Imputed	0.83(0.76-0.9)	1.1e-05	LOC100507098
rs9834628	3	102016965	A	G	0.3086	0.277	Imputed	1.16(1.09-1.24)	1.46e-06	ZPLD1
rs111622151	3	105672113	A	G	0.1933	0.2139	Imputed	0.86(0.8-0.92)	3.57e-05	CBLB
rs115312099	3	112414223	A	G	0.06363	0.07971	Imputed	0.76(0.67-0.85)	4.44e-06	LOC100630917
rs6779801	3	116189380	G	A	0.1164	0.09952	Imputed	1.23(1.13-1.35)	4.23e-06	LSAMP
rs75631262	3	121503455	C	T	0.05034	0.06456	Imputed	0.74(0.65-0.85)	9.56e-06	IQCB1
rs9882812	3	133506127	G	A	0.2916	0.3191	Imputed	0.87(0.82-0.92)	1.19e-05	SRPRB
rs13327370	3	197744198	G	A	0.2089	0.2343	Genotyped	0.84(0.78-0.9)	1.38e-06	LMLN
rs71608210	4	2599559	C	T	0.09413	0.07641	Imputed	1.23(1.12-1.36)	3.71e-05	FAM193A
rs36116957	4	2604990	C	T	0.09462	0.07684	Imputed	1.24(1.12-1.37)	2.75e-05	FAM193A
rs12510356	4	7142927	G	C	0.4337	0.4654	Imputed	0.88(0.83-0.94)	2.46e-05	FLJ36777
rs1478519849	4	17152123	T	C	0.1446	0.1617	Imputed	0.84(0.77-0.91)	1.68e-05
rs28668622	4	27029173	C	T	0.2963	0.3204	Imputed	0.88(0.82-0.93)	2.91e-05	STIM2
rs59885107	4	37678138	T	C	0.0633	0.05059	Imputed	1.28(1.14-1.45)	3.54e-05	RELL1
rs4432731	4	155080330	T	C	0.06658	0.05222	Genotyped	1.28(1.14-1.44)	4.12e-05	DCHS2
rs10016251	4	188073901	C	G	0.07593	0.06256	Imputed	1.27(1.14-1.42)	2.28e-05	LOC339975
rs324446	5	32454038	T	C	0.3311	0.356	Imputed	0.87(0.82-0.93)	8.13e-06	ZFR
rs116834412	5	61003632	G	A	0.02968	0.02222	Imputed	1.43(1.21-1.69)	2.93e-05	C5orf64
rs490319	5	103096061	G	C	0.2268	0.2521	Imputed	0.86(0.81-0.92)	2.32e-05	NUDT12
rs526531	6	106570056	A	G	0.3521	0.3251	Genotyped	1.14(1.07-1.21)	2.1e-05	PRDM1
rs529038	6	117622233	T	C	0.2996	0.2711	Imputed	1.18(1.11-1.25)	2.8e-07	ROS1
rs61117627	6	138243700	A	G	0.04395	0.03192	Genotyped	1.46(1.26-1.68)	2.52e-07	TNFAIP3
rs13213664	6	141269508	C	A	0.1666	0.1479	Imputed	1.21(1.12-1.3)	1.26e-06	95kb_5_of_RP3-460G2.2
rs117532170	6	159143722	T	C	0.01607	0.01062	Imputed	1.63(1.31-2.04)	1.46e-05	SYTL3
rs6903540	6	160410331	C	T	0.07871	0.09983	Imputed	0.77(0.7-0.86)	1.69e-06	IGF2R
rs12702508	7	1280952	G	C	0.2725	0.2475	Imputed	1.17(1.1-1.25)	1.3e-06	UNCX
rs75171064	7	20702562	G	T	0.09216	0.07845	Imputed	1.3(1.18-1.44)	1.04e-07	ABCB5
rs66786410	7	73380092	G	A	0.1901	0.1657	Imputed	1.2(1.12-1.29)	1.16e-06	ELN
rs2012739	8	1297437	C	T	0.4283	0.4179	Imputed	1.15(1.08-1.22)	3.13e-06	LOC286083
rs7823898	8	8803487	G	T	0.427	0.396	Imputed	1.14(1.08-1.21)	6.78e-06	MFHAS1
rs10453113	8	75867758	A	T	0.1538	0.1802	Imputed	0.84(0.77-0.9)	7.54e-06	CRISPLD1
rs1491396984	9	10261096	G	T	0.2545	0.26	Imputed	0.86(0.8-0.92)	7.94e-06	PTPRD
rs10979737	9	111951795	T	A	0.03411	0.02651	Imputed	1.44(1.23-1.68)	3.68e-06	EPB41L4B
rs11497294	9	136411231	A	G	0.4929	0.467	Imputed	1.15(1.08-1.21)	4e-06	ADAMTSL2
rs117015001	10	26467961	T	C	0.06133	0.04773	Imputed	1.33(1.18-1.5)	2.17e-06	MYO3A
rs898548	10	44396631	A	G	0.345	0.3184	Imputed	1.16(1.09-1.23)	2.17e-06	LOC100506835
rs80037982	10	91669794	T	C	0.06281	0.0479	Imputed	1.33(1.18-1.5)	3.12e-06	LOC643529
rs4963140	11	588654	C	T	0.367	0.3915	Imputed	0.87(0.82-0.92)	4.05e-06	PHRF1
rs174478	11	61678576	G	T	0.3829	0.4212	Imputed	0.84(0.8-0.89)	1.12e-08	RAB3IL1
rs7950382	11	90300804	A	G	0.3431	0.338	Imputed	1.15(1.08-1.22)	7.23e-06	MIR4490
rs450565	13	111299061	T	C	0.3667	0.3409	Imputed	1.15(1.08-1.22)	7.77e-06	CARS2
rs75536233	15	57677252	A	C	0.1063	0.1274	Imputed	0.79(0.72-0.86)	4.59e-07	CGNL1
rs56757736	16	26951095	A	G	0.3391	0.3757	Imputed	0.86(0.81-0.92)	1.42e-06	C16orf82
rs17445836	16	86017663	A	G	0.2038	0.2352	Imputed	0.85(0.8-0.92)	9.04e-06	IRF8
rs11644935	16	89917235	T	G	0.03198	0.03063	Imputed	0.63(0.51-0.76)	3.65e-06	SPIRE2
rs4538126	19	16398369	T	C	0.366	0.3341	Imputed	1.15(1.08-1.22)	3.97e-06	KLF2
rs146827176	20	35169916	T	C	0.06215	0.05202	Imputed	1.31(1.17-1.48)	5.03e-06	MYL9
rs9625166	22	27557735	T	G	0.09101	0.07664	Imputed	1.26(1.14-1.39)	5.19e-06	MIAT

## Sheet: Suppl Data 4
Supplementary Data 4: Epigenetic Enrichment Analysis of GWS Sjögren-SNPs in different cells and tissues
Epigenome ID (EID)	Group	Mnemonic	Description	Bed_File	Marks	InBed_Index_SNP	ExpectNum_of_InBed_SNP	PValue
E001	ESC	ESC.I3	ES-I3 Cells	H4K5ac.imputed.narrowPeak.bed.nPk	H4K5ac	247	176.381	8.71e-14
E001	ESC	ESC.I3	ES-I3 Cells	H3K23ac.imputed.narrowPeak.bed.nPk	H3K23ac	176	95.1647	6.33e-21
E001	ESC	ESC.I3	ES-I3 Cells	H3K9ac.imputed.narrowPeak.bed.nPk	H3K9ac	251	198.74	2.45e-08
E001	ESC	ESC.I3	ES-I3 Cells	H3K18ac.imputed.narrowPeak.bed.nPk	H3K18ac	251	206.65	2.09e-06
E001	ESC	ESC.I3	ES-I3 Cells	H3K79me1.imputed.narrowPeak.bed.nPk	H3K79me1	175	97.1432	1.97e-19
E001	ESC	ESC.I3	ES-I3 Cells	H2BK15ac.imputed.narrowPeak.bed.nPk	H2BK15ac	51	1.159	2.98e-69
E001	ESC	ESC.I3	ES-I3 Cells	H3K79me2.imputed.narrowPeak.bed.nPk	H3K79me2	265	152.005	2.52e-33
E001	ESC	ESC.I3	ES-I3 Cells	H4K12ac.imputed.narrowPeak.bed.nPk	H4K12ac	219	184.754	0.000200597
E001	ESC	ESC.I3	ES-I3 Cells	H3K4me1.imputed.narrowPeak.bed.nPk	H3K4me1	366	320.862	1.08e-11
E001	ESC	ESC.I3	ES-I3 Cells	H3T11ph.imputed.narrowPeak.bed.nPk	H3T11ph	222	153.32	2.26e-13
E001	ESC	ESC.I3	ES-I3 Cells	H2BK120ac.imputed.narrowPeak.bed.nPk	H2BK120ac	192	147.428	1.57e-06
E001	ESC	ESC.I3	ES-I3 Cells	H3K27ac.imputed.narrowPeak.bed.nPk	H3K27ac	267	248.197	0.0226316
E001	ESC	ESC.I3	ES-I3 Cells	DNase.imputed.narrowPeak.bed.nPk	DNase	320	253.972	3.95e-14
E001	ESC	ESC.I3	ES-I3 Cells	H4K91ac.imputed.narrowPeak.bed.nPk	H4K91ac	187	169.347	0.0365509
E001	ESC	ESC.I3	ES-I3 Cells	H3K56ac.imputed.narrowPeak.bed.nPk	H3K56ac	216	138.158	1.96e-17
E001	ESC	ESC.I3	ES-I3 Cells	H3K4me3.imputed.narrowPeak.bed.nPk	H3K4me3	311	207.817	1.27e-29
E001	ESC	ESC.I3	ES-I3 Cells	H2AK5ac.imputed.narrowPeak.bed.nPk	H2AK5ac	109	49.7024	3.29e-16
E001	ESC	ESC.I3	ES-I3 Cells	H3K14ac.imputed.narrowPeak.bed.nPk	H3K14ac	186	154.13	0.000440292
E001	ESC	ESC.I3	ES-I3 Cells	H4K8ac.imputed.narrowPeak.bed.nPk	H4K8ac	200	162.629	5.33e-05
E001	ESC	ESC.I3	ES-I3 Cells	H3K4me2.imputed.narrowPeak.bed.nPk	H3K4me2	367	276.517	5.94e-32
E001	ESC	ESC.I3	ES-I3 Cells	H2AK9ac.imputed.narrowPeak.bed.nPk	H2AK9ac	176	80.1503	2.55e-30
E001	ESC	ESC.I3	ES-I3 Cells	H2A.Z.imputed.narrowPeak.bed.nPk	H2A.Z	342	220.548	4.92e-43
E001	ESC	ESC.I3	ES-I3 Cells	H3K4ac.imputed.narrowPeak.bed.nPk	H3K4ac	235	156.642	1.52e-16
E001	ESC	ESC.I3	ES-I3 Cells	H2BK12ac.imputed.narrowPeak.bed.nPk	H2BK12ac	149	93.8806	2.25e-10
E001	ESC	ESC.I3	ES-I3 Cells	H3K9me3.imputed.narrowPeak.bed.nPk	H3K9me3	181	203.825	0.994383
E001	ESC	ESC.I3	ES-I3 Cells	H2BK5ac.imputed.narrowPeak.bed.nPk	H2BK5ac	182	168.939	0.0934446
E001	ESC	ESC.I3	ES-I3 Cells	H3K36me3.imputed.narrowPeak.bed.nPk	H3K36me3	292	153.029	3.29e-50
E001	ESC	ESC.I3	ES-I3 Cells	H3K27me3.imputed.narrowPeak.bed.nPk	H3K27me3	236	143.619	1.92e-22
E001	ESC	ESC.I3	ES-I3 Cells	H4K20me1.imputed.narrowPeak.bed.nPk	H4K20me1	253	84.8634	3.89e-79
E001	ESC	ESC.I3	ES-I3 Cells	H3K23me2.imputed.narrowPeak.bed.nPk	H3K23me2	158	131.205	0.00206916
E002	ESC	ESC.WA7	ES-WA7 Cells	H3K27ac.imputed.narrowPeak.bed.nPk	H3K27ac	222	162.903	3.34e-10
E002	ESC	ESC.WA7	ES-WA7 Cells	H4K20me1.imputed.narrowPeak.bed.nPk	H4K20me1	216	81.4506	2.88e-53
E002	ESC	ESC.WA7	ES-WA7 Cells	DNase.imputed.narrowPeak.bed.nPk	DNase	296	214.595	6.95e-19
E002	ESC	ESC.WA7	ES-WA7 Cells	H3K56ac.imputed.narrowPeak.bed.nPk	H3K56ac	21	6.18104	8.23e-07
E002	ESC	ESC.WA7	ES-WA7 Cells	H3K4me2.imputed.narrowPeak.bed.nPk	H3K4me2	304	179.675	1.5e-40
E002	ESC	ESC.WA7	ES-WA7 Cells	H4K12ac.imputed.narrowPeak.bed.nPk	H4K12ac	4	2.15445	0.17087
E002	ESC	ESC.WA7	ES-WA7 Cells	H2BK120ac.imputed.narrowPeak.bed.nPk	H2BK120ac	73	22.6242	2.37e-20
E002	ESC	ESC.WA7	ES-WA7 Cells	H3K18ac.imputed.narrowPeak.bed.nPk	H3K18ac	151	68.892	2.02e-24
E002	ESC	ESC.WA7	ES-WA7 Cells	H3K4ac.imputed.narrowPeak.bed.nPk	H3K4ac	90	22.8355	1.75e-31
E002	ESC	ESC.WA7	ES-WA7 Cells	H2A.Z.imputed.narrowPeak.bed.nPk	H2A.Z	236	162.917	1.03e-14
E002	ESC	ESC.WA7	ES-WA7 Cells	H3K36me3.imputed.narrowPeak.bed.nPk	H3K36me3	292	153.542	7.61e-50
E002	ESC	ESC.WA7	ES-WA7 Cells	H3K79me1.imputed.narrowPeak.bed.nPk	H3K79me1	90	39.3972	1.48e-14
E002	ESC	ESC.WA7	ES-WA7 Cells	H3K79me2.imputed.narrowPeak.bed.nPk	H3K79me2	256	137.265	4.41e-37
E002	ESC	ESC.WA7	ES-WA7 Cells	H4K5ac.imputed.narrowPeak.bed.nPk	H4K5ac	73	17.9798	1.96e-26
E002	ESC	ESC.WA7	ES-WA7 Cells	H3K14ac.imputed.narrowPeak.bed.nPk	H3K14ac	73	13.0725	2.66e-35
E002	ESC	ESC.WA7	ES-WA7 Cells	H3K23me2.imputed.narrowPeak.bed.nPk	H3K23me2	76	6.00491	1.63e-60
E002	ESC	ESC.WA7	ES-WA7 Cells	H3K4me3.imputed.narrowPeak.bed.nPk	H3K4me3	311	191.325	1.99e-38
E002	ESC	ESC.WA7	ES-WA7 Cells	H3T11ph.imputed.narrowPeak.bed.nPk	H3T11ph	11	4.26694	0.0032831
E002	ESC	ESC.WA7	ES-WA7 Cells	H2BK5ac.imputed.narrowPeak.bed.nPk	H2BK5ac	90	21.9805	1.05e-32
E002	ESC	ESC.WA7	ES-WA7 Cells	H3K27me3.imputed.narrowPeak.bed.nPk	H3K27me3	236	146.03	2.71e-21
E002	ESC	ESC.WA7	ES-WA7 Cells	H3K9ac.imputed.narrowPeak.bed.nPk	H3K9ac	247	162.685	1.39e-19
E002	ESC	ESC.WA7	ES-WA7 Cells	H3K9me3.imputed.narrowPeak.bed.nPk	H3K9me3	148	206.367	1
E002	ESC	ESC.WA7	ES-WA7 Cells	H3K4me1.imputed.narrowPeak.bed.nPk	H3K4me1	353	318.896	7.75e-07
E002	ESC	ESC.WA7	ES-WA7 Cells	H4K91ac.imputed.narrowPeak.bed.nPk	H4K91ac	90	19.8723	4.85e-36
E002	ESC	ESC.WA7	ES-WA7 Cells	H4K8ac.imputed.narrowPeak.bed.nPk	H4K8ac	119	45.5094	2.79e-25
E003	ESC	ESC.H1	H1 Cells	H2BK20ac.imputed.narrowPeak.bed.nPk	H2BK20ac	16	16.7541	0.611887
E003	ESC	ESC.H1	H1 Cells	H4K20me1.imputed.narrowPeak.bed.nPk	H4K20me1	76	40.7129	4.72e-08
E003	ESC	ESC.H1	H1 Cells	H3K9ac.imputed.narrowPeak.bed.nPk	H3K9ac	247	180.956	2.74e-12
E003	ESC	ESC.H1	H1 Cells	H3K4ac.imputed.narrowPeak.bed.nPk	H3K4ac	142	68.7602	4.81e-20
E003	ESC	ESC.H1	H1 Cells	H2A.Z.imputed.narrowPeak.bed.nPk	H2A.Z	280	202.332	1.47e-16
E003	ESC	ESC.H1	H1 Cells	H2AK5ac.imputed.narrowPeak.bed.nPk	H2AK5ac	88	33.6291	5.22e-18
E003	ESC	ESC.H1	H1 Cells	H3T11ph.imputed.narrowPeak.bed.nPk	H3T11ph	110	51.6067	1.16e-15
E003	ESC	ESC.H1	H1 Cells	H2BK12ac.imputed.narrowPeak.bed.nPk	H2BK12ac	77	47.9817	1.42e-05
E003	ESC	ESC.H1	H1 Cells	H2BK5ac.imputed.narrowPeak.bed.nPk	H2BK5ac	110	56.952	9.3e-13
E003	ESC	ESC.H1	H1 Cells	H4K12ac.imputed.narrowPeak.bed.nPk	H4K12ac	81	58.8223	0.00120115
E003	ESC	ESC.H1	H1 Cells	H4K91ac.imputed.narrowPeak.bed.nPk	H4K91ac	88	40.2774	6.23e-13
E003	ESC	ESC.H1	H1 Cells	H3K14ac.imputed.narrowPeak.bed.nPk	H3K14ac	146	71.9458	3.78e-20
E003	ESC	ESC.H1	H1 Cells	H3K23me2.imputed.narrowPeak.bed.nPk	H3K23me2	241	165.08	1.02e-15
E003	ESC	ESC.H1	H1 Cells	H2AK9ac.imputed.narrowPeak.bed.nPk	H2AK9ac	72	18.5404	7.5e-25
E003	ESC	ESC.H1	H1 Cells	H4K8ac.imputed.narrowPeak.bed.nPk	H4K8ac	156	74.8991	4.1e-23
E003	ESC	ESC.H1	H1 Cells	H3K79me2.imputed.narrowPeak.bed.nPk	H3K79me2	265	148.174	1.46e-35
E003	ESC	ESC.H1	H1 Cells	H3K36me3.imputed.narrowPeak.bed.nPk	H3K36me3	292	150.928	1.15e-51
E003	ESC	ESC.H1	H1 Cells	H3K4me3.imputed.narrowPeak.bed.nPk	H3K4me3	311	197.381	5.23e-35
E003	ESC	ESC.H1	H1 Cells	H3K56ac.imputed.narrowPeak.bed.nPk	H3K56ac	119	49.0211	1.81e-22
E003	ESC	ESC.H1	H1 Cells	DNase.imputed.narrowPeak.bed.nPk	DNase	310	226.971	2.57e-20
E003	ESC	ESC.H1	H1 Cells	H3K4me1.imputed.narrowPeak.bed.nPk	H3K4me1	329	302.441	0.000410502
E003	ESC	ESC.H1	H1 Cells	H3K18ac.imputed.narrowPeak.bed.nPk	H3K18ac	146	102.184	4.15e-07
E003	ESC	ESC.H1	H1 Cells	H3K27me3.imputed.narrowPeak.bed.nPk	H3K27me3	232	135.583	2.09e-24
E003	ESC	ESC.H1	H1 Cells	H3K4me2.imputed.narrowPeak.bed.nPk	H3K4me2	311	203.26	8.53e-32
E003	ESC	ESC.H1	H1 Cells	H3K23ac.imputed.narrowPeak.bed.nPk	H3K23ac	73	18.4773	3.33e-25
E003	ESC	ESC.H1	H1 Cells	H3K9me3.imputed.narrowPeak.bed.nPk	H3K9me3	145	178.229	0.999896
E003	ESC	ESC.H1	H1 Cells	H2BK120ac.imputed.narrowPeak.bed.nPk	H2BK120ac	88	46.3371	1.12e-09
E003	ESC	ESC.H1	H1 Cells	H4K5ac.imputed.narrowPeak.bed.nPk	H4K5ac	142	116.838	0.00288172
E003	ESC	ESC.H1	H1 Cells	H3K27ac.imputed.narrowPeak.bed.nPk	H3K27ac	281	195.992	6.28e-20
E003	ESC	ESC.H1	H1 Cells	H2BK15ac.imputed.narrowPeak.bed.nPk	H2BK15ac	16	11.8759	0.139679
E003	ESC	ESC.H1	H1 Cells	H3K79me1.imputed.narrowPeak.bed.nPk	H3K79me1	197	63.2824	4.72e-59
E004	ES-deriv	ESDR.H1.BMP4.MESO	H1 BMP4 Derived Mesendoderm Cultured Cells	H3K36me3.imputed.narrowPeak.bed.nPk	H3K36me3	292	154.627	3.88e-49
E004	ES-deriv	ESDR.H1.BMP4.MESO	H1 BMP4 Derived Mesendoderm Cultured Cells	H3K56ac.imputed.narrowPeak.bed.nPk	H3K56ac	113	63.0895	4.69e-11
E004	ES-deriv	ESDR.H1.BMP4.MESO	H1 BMP4 Derived Mesendoderm Cultured Cells	H2BK20ac.imputed.narrowPeak.bed.nPk	H2BK20ac	94	51.1393	1.46e-09
E004	ES-deriv	ESDR.H1.BMP4.MESO	H1 BMP4 Derived Mesendoderm Cultured Cells	H3K9ac.imputed.narrowPeak.bed.nPk	H3K9ac	232	157.966	3.97e-15
E004	ES-deriv	ESDR.H1.BMP4.MESO	H1 BMP4 Derived Mesendoderm Cultured Cells	H3T11ph.imputed.narrowPeak.bed.nPk	H3T11ph	140	91.8273	1.27e-08
E004	ES-deriv	ESDR.H1.BMP4.MESO	H1 BMP4 Derived Mesendoderm Cultured Cells	H3K18ac.imputed.narrowPeak.bed.nPk	H3K18ac	173	136.931	6.37e-05
E004	ES-deriv	ESDR.H1.BMP4.MESO	H1 BMP4 Derived Mesendoderm Cultured Cells	H3K4me1.imputed.narrowPeak.bed.nPk	H3K4me1	315	296.972	0.0152619
E004	ES-deriv	ESDR.H1.BMP4.MESO	H1 BMP4 Derived Mesendoderm Cultured Cells	H3K27ac.imputed.narrowPeak.bed.nPk	H3K27ac	248	184.485	1.82e-11
E004	ES-deriv	ESDR.H1.BMP4.MESO	H1 BMP4 Derived Mesendoderm Cultured Cells	H3K9me3.imputed.narrowPeak.bed.nPk	H3K9me3	145	187.529	0.999999
E004	ES-deriv	ESDR.H1.BMP4.MESO	H1 BMP4 Derived Mesendoderm Cultured Cells	H3K23ac.imputed.narrowPeak.bed.nPk	H3K23ac	72	21.0118	1.15e-21
E004	ES-deriv	ESDR.H1.BMP4.MESO	H1 BMP4 Derived Mesendoderm Cultured Cells	H2AK5ac.imputed.narrowPeak.bed.nPk	H2AK5ac	88	55.6882	5.19e-06
E004	ES-deriv	ESDR.H1.BMP4.MESO	H1 BMP4 Derived Mesendoderm Cultured Cells	H4K20me1.imputed.narrowPeak.bed.nPk	H4K20me1	203	61.492	1.21e-65
E004	ES-deriv	ESDR.H1.BMP4.MESO	H1 BMP4 Derived Mesendoderm Cultured Cells	H4K8ac.imputed.narrowPeak.bed.nPk	H4K8ac	168	120.456	1.14e-07
E004	ES-deriv	ESDR.H1.BMP4.MESO	H1 BMP4 Derived Mesendoderm Cultured Cells	H4K91ac.imputed.narrowPeak.bed.nPk	H4K91ac	137	95.6686	1.02e-06
E004	ES-deriv	ESDR.H1.BMP4.MESO	H1 BMP4 Derived Mesendoderm Cultured Cells	H3K4ac.imputed.narrowPeak.bed.nPk	H3K4ac	225	125.384	5.35e-27
E004	ES-deriv	ESDR.H1.BMP4.MESO	H1 BMP4 Derived Mesendoderm Cultured Cells	H2BK12ac.imputed.narrowPeak.bed.nPk	H2BK12ac	98	79.5496	0.0122566
E004	ES-deriv	ESDR.H1.BMP4.MESO	H1 BMP4 Derived Mesendoderm Cultured Cells	H2AK9ac.imputed.narrowPeak.bed.nPk	H2AK9ac	21	5.21247	2.69e-08
E004	ES-deriv	ESDR.H1.BMP4.MESO	H1 BMP4 Derived Mesendoderm Cultured Cells	H2BK5ac.imputed.narrowPeak.bed.nPk	H2BK5ac	146	109.844	2.83e-05
E004	ES-deriv	ESDR.H1.BMP4.MESO	H1 BMP4 Derived Mesendoderm Cultured Cells	H2A.Z.imputed.narrowPeak.bed.nPk	H2A.Z	277	167.882	3e-31
E004	ES-deriv	ESDR.H1.BMP4.MESO	H1 BMP4 Derived Mesendoderm Cultured Cells	H2BK15ac.imputed.narrowPeak.bed.nPk	H2BK15ac	62	8.80906	1.72e-34
E004	ES-deriv	ESDR.H1.BMP4.MESO	H1 BMP4 Derived Mesendoderm Cultured Cells	H3K23me2.imputed.narrowPeak.bed.nPk	H3K23me2	69	29.3569	1.24e-11
E004	ES-deriv	ESDR.H1.BMP4.MESO	H1 BMP4 Derived Mesendoderm Cultured Cells	H3K4me2.imputed.narrowPeak.bed.nPk	H3K4me2	251	197.03	8.77e-09
E004	ES-deriv	ESDR.H1.BMP4.MESO	H1 BMP4 Derived Mesendoderm Cultured Cells	DNase.imputed.narrowPeak.bed.nPk	DNase	299	224.776	5.65e-16
E004	ES-deriv	ESDR.H1.BMP4.MESO	H1 BMP4 Derived Mesendoderm Cultured Cells	H4K12ac.imputed.narrowPeak.bed.nPk	H4K12ac	98	50.0016	7.67e-12
E004	ES-deriv	ESDR.H1.BMP4.MESO	H1 BMP4 Derived Mesendoderm Cultured Cells	H4K5ac.imputed.narrowPeak.bed.nPk	H4K5ac	166	130.839	8.47e-05
E004	ES-deriv	ESDR.H1.BMP4.MESO	H1 BMP4 Derived Mesendoderm Cultured Cells	H3K14ac.imputed.narrowPeak.bed.nPk	H3K14ac	137	91.2441	4.99e-08
E004	ES-deriv	ESDR.H1.BMP4.MESO	H1 BMP4 Derived Mesendoderm Cultured Cells	H2BK120ac.imputed.narrowPeak.bed.nPk	H2BK120ac	141	84.386	1.37e-11
E004	ES-deriv	ESDR.H1.BMP4.MESO	H1 BMP4 Derived Mesendoderm Cultured Cells	H3K27me3.imputed.narrowPeak.bed.nPk	H3K27me3	235	135.114	4.32e-26
E004	ES-deriv	ESDR.H1.BMP4.MESO	H1 BMP4 Derived Mesendoderm Cultured Cells	H3K79me2.imputed.narrowPeak.bed.nPk	H3K79me2	254	130.736	3.84e-40
E004	ES-deriv	ESDR.H1.BMP4.MESO	H1 BMP4 Derived Mesendoderm Cultured Cells	H3K79me1.imputed.narrowPeak.bed.nPk	H3K79me1	152	84.6177	1.14e-15
E004	ES-deriv	ESDR.H1.BMP4.MESO	H1 BMP4 Derived Mesendoderm Cultured Cells	H3K4me3.imputed.narrowPeak.bed.nPk	H3K4me3	311	192.824	1.39e-37
E005	ES-deriv	ESDR.H1.BMP4.TROP	H1 BMP4 Derived Trophoblast Cultured Cells	H3K14ac.imputed.narrowPeak.bed.nPk	H3K14ac	162	115.667	2.08e-07
E005	ES-deriv	ESDR.H1.BMP4.TROP	H1 BMP4 Derived Trophoblast Cultured Cells	DNase.imputed.narrowPeak.bed.nPk	DNase	341	239.263	1.98e-31
E005	ES-deriv	ESDR.H1.BMP4.TROP	H1 BMP4 Derived Trophoblast Cultured Cells	H2A.Z.imputed.narrowPeak.bed.nPk	H2A.Z	242	171.362	9.44e-14
E005	ES-deriv	ESDR.H1.BMP4.TROP	H1 BMP4 Derived Trophoblast Cultured Cells	H2BK120ac.imputed.narrowPeak.bed.nPk	H2BK120ac	205	146.085	4.03e-10
E005	ES-deriv	ESDR.H1.BMP4.TROP	H1 BMP4 Derived Trophoblast Cultured Cells	H2BK5ac.imputed.narrowPeak.bed.nPk	H2BK5ac	197	129.946	6.22e-13
E005	ES-deriv	ESDR.H1.BMP4.TROP	H1 BMP4 Derived Trophoblast Cultured Cells	H3K9me3.imputed.narrowPeak.bed.nPk	H3K9me3	50	145.896	1
E005	ES-deriv	ESDR.H1.BMP4.TROP	H1 BMP4 Derived Trophoblast Cultured Cells	H3K56ac.imputed.narrowPeak.bed.nPk	H3K56ac	189	93.6071	2.14e-27
E005	ES-deriv	ESDR.H1.BMP4.TROP	H1 BMP4 Derived Trophoblast Cultured Cells	H4K8ac.imputed.narrowPeak.bed.nPk	H4K8ac	204	152.555	4.59e-08
E005	ES-deriv	ESDR.H1.BMP4.TROP	H1 BMP4 Derived Trophoblast Cultured Cells	H2BK12ac.imputed.narrowPeak.bed.nPk	H2BK12ac	208	169.61	4.28e-05
E005	ES-deriv	ESDR.H1.BMP4.TROP	H1 BMP4 Derived Trophoblast Cultured Cells	H3K36me3.imputed.narrowPeak.bed.nPk	H3K36me3	293	145.9	3.29e-56
E005	ES-deriv	ESDR.H1.BMP4.TROP	H1 BMP4 Derived Trophoblast Cultured Cells	H3K27ac.imputed.narrowPeak.bed.nPk	H3K27ac	281	206.373	2.27e-15
E005	ES-deriv	ESDR.H1.BMP4.TROP	H1 BMP4 Derived Trophoblast Cultured Cells	H4K20me1.imputed.narrowPeak.bed.nPk	H4K20me1	142	55.901	5.79e-29
E005	ES-deriv	ESDR.H1.BMP4.TROP	H1 BMP4 Derived Trophoblast Cultured Cells	H3K23me2.imputed.narrowPeak.bed.nPk	H3K23me2	170	125.924	1.12e-06
E005	ES-deriv	ESDR.H1.BMP4.TROP	H1 BMP4 Derived Trophoblast Cultured Cells	H3K4me1.imputed.narrowPeak.bed.nPk	H3K4me1	292	230.157	2.37e-11
E005	ES-deriv	ESDR.H1.BMP4.TROP	H1 BMP4 Derived Trophoblast Cultured Cells	H4K5ac.imputed.narrowPeak.bed.nPk	H4K5ac	198	168.717	0.00135316
E005	ES-deriv	ESDR.H1.BMP4.TROP	H1 BMP4 Derived Trophoblast Cultured Cells	H3T11ph.imputed.narrowPeak.bed.nPk	H3T11ph	165	123.237	3.73e-06
E005	ES-deriv	ESDR.H1.BMP4.TROP	H1 BMP4 Derived Trophoblast Cultured Cells	H3K27me3.imputed.narrowPeak.bed.nPk	H3K27me3	150	99.9065	1.18e-08
E005	ES-deriv	ESDR.H1.BMP4.TROP	H1 BMP4 Derived Trophoblast Cultured Cells	H2BK20ac.imputed.narrowPeak.bed.nPk	H2BK20ac	205	153.375	4.69e-08
E005	ES-deriv	ESDR.H1.BMP4.TROP	H1 BMP4 Derived Trophoblast Cultured Cells	H3K4ac.imputed.narrowPeak.bed.nPk	H3K4ac	217	174.924	8.39e-06
E005	ES-deriv	ESDR.H1.BMP4.TROP	H1 BMP4 Derived Trophoblast Cultured Cells	H3K9ac.imputed.narrowPeak.bed.nPk	H3K9ac	231	157.289	7.44e-15
E005	ES-deriv	ESDR.H1.BMP4.TROP	H1 BMP4 Derived Trophoblast Cultured Cells	H4K91ac.imputed.narrowPeak.bed.nPk	H4K91ac	216	166.236	1.56e-07
E005	ES-deriv	ESDR.H1.BMP4.TROP	H1 BMP4 Derived Trophoblast Cultured Cells	H3K18ac.imputed.narrowPeak.bed.nPk	H3K18ac	224	206.407	0.0382548
E005	ES-deriv	ESDR.H1.BMP4.TROP	H1 BMP4 Derived Trophoblast Cultured Cells	H3K4me2.imputed.narrowPeak.bed.nPk	H3K4me2	276	213.705	2.52e-11
E005	ES-deriv	ESDR.H1.BMP4.TROP	H1 BMP4 Derived Trophoblast Cultured Cells	H3K4me3.imputed.narrowPeak.bed.nPk	H3K4me3	251	171.35	1.34e-17
E005	ES-deriv	ESDR.H1.BMP4.TROP	H1 BMP4 Derived Trophoblast Cultured Cells	H2BK15ac.imputed.narrowPeak.bed.nPk	H2BK15ac	204	117.603	5.07e-21
E005	ES-deriv	ESDR.H1.BMP4.TROP	H1 BMP4 Derived Trophoblast Cultured Cells	H3K23ac.imputed.narrowPeak.bed.nPk	H3K23ac	196	132.459	8.24e-12
E005	ES-deriv	ESDR.H1.BMP4.TROP	H1 BMP4 Derived Trophoblast Cultured Cells	H2AK9ac.imputed.narrowPeak.bed.nPk	H2AK9ac	49	19.4036	2.08e-09
E005	ES-deriv	ESDR.H1.BMP4.TROP	H1 BMP4 Derived Trophoblast Cultured Cells	H3K79me2.imputed.narrowPeak.bed.nPk	H3K79me2	264	145.266	1.34e-36
E005	ES-deriv	ESDR.H1.BMP4.TROP	H1 BMP4 Derived Trophoblast Cultured Cells	H2AK5ac.imputed.narrowPeak.bed.nPk	H2AK5ac	205	137.398	7.25e-13
E005	ES-deriv	ESDR.H1.BMP4.TROP	H1 BMP4 Derived Trophoblast Cultured Cells	H3K79me1.imputed.narrowPeak.bed.nPk	H3K79me1	252	106.749	1.22e-56
E006	ES-deriv	ESDR.H1.MSC	H1 Derived Mesenchymal Stem Cells	H4K8ac.imputed.narrowPeak.bed.nPk	H4K8ac	123	122.638	0.503659
E006	ES-deriv	ESDR.H1.MSC	H1 Derived Mesenchymal Stem Cells	H2BK20ac.imputed.narrowPeak.bed.nPk	H2BK20ac	139	87.6564	1.45e-09
E006	ES-deriv	ESDR.H1.MSC	H1 Derived Mesenchymal Stem Cells	H3K56ac.imputed.narrowPeak.bed.nPk	H3K56ac	115	64.4119	4.71e-11
E006	ES-deriv	ESDR.H1.MSC	H1 Derived Mesenchymal Stem Cells	H2AK5ac.imputed.narrowPeak.bed.nPk	H2AK5ac	131	89.2498	6.84e-07
E006	ES-deriv	ESDR.H1.MSC	H1 Derived Mesenchymal Stem Cells	H3K4me3.imputed.narrowPeak.bed.nPk	H3K4me3	268	177.17	3.48e-22
E006	ES-deriv	ESDR.H1.MSC	H1 Derived Mesenchymal Stem Cells	H2AK9ac.imputed.narrowPeak.bed.nPk	H2AK9ac	10	6.56029	0.123109
E006	ES-deriv	ESDR.H1.MSC	H1 Derived Mesenchymal Stem Cells	H2BK5ac.imputed.narrowPeak.bed.nPk	H2BK5ac	192	122.528	5.25e-14
E006	ES-deriv	ESDR.H1.MSC	H1 Derived Mesenchymal Stem Cells	H2BK15ac.imputed.narrowPeak.bed.nPk	H2BK15ac	114	63.2857	5.63e-11
E006	ES-deriv	ESDR.H1.MSC	H1 Derived Mesenchymal Stem Cells	DNase.imputed.narrowPeak.bed.nPk	DNase	345	236.36	8.52e-36
E006	ES-deriv	ESDR.H1.MSC	H1 Derived Mesenchymal Stem Cells	H4K20me1.imputed.narrowPeak.bed.nPk	H4K20me1	229	80.5718	9.29e-64
E006	ES-deriv	ESDR.H1.MSC	H1 Derived Mesenchymal Stem Cells	H3K4me1.imputed.narrowPeak.bed.nPk	H3K4me1	369	258.729	1.76e-42
E006	ES-deriv	ESDR.H1.MSC	H1 Derived Mesenchymal Stem Cells	H3T11ph.imputed.narrowPeak.bed.nPk	H3T11ph	139	108.412	0.000345711
E006	ES-deriv	ESDR.H1.MSC	H1 Derived Mesenchymal Stem Cells	H4K5ac.imputed.narrowPeak.bed.nPk	H4K5ac	222	157.115	8.05e-12
E006	ES-deriv	ESDR.H1.MSC	H1 Derived Mesenchymal Stem Cells	H3K4ac.imputed.narrowPeak.bed.nPk	H3K4ac	179	131.765	2.77e-07
E006	ES-deriv	ESDR.H1.MSC	H1 Derived Mesenchymal Stem Cells	H4K91ac.imputed.narrowPeak.bed.nPk	H4K91ac	150	132.069	0.0295282
E006	ES-deriv	ESDR.H1.MSC	H1 Derived Mesenchymal Stem Cells	H3K4me2.imputed.narrowPeak.bed.nPk	H3K4me2	344	226.126	5.12e-41
E006	ES-deriv	ESDR.H1.MSC	H1 Derived Mesenchymal Stem Cells	H3K27me3.imputed.narrowPeak.bed.nPk	H3K27me3	232	122.253	1.85e-31
E006	ES-deriv	ESDR.H1.MSC	H1 Derived Mesenchymal Stem Cells	H3K18ac.imputed.narrowPeak.bed.nPk	H3K18ac	179	153.119	0.00375023
E006	ES-deriv	ESDR.H1.MSC	H1 Derived Mesenchymal Stem Cells	H3K9ac.imputed.narrowPeak.bed.nPk	H3K9ac	276	170.587	3.98e-29
E006	ES-deriv	ESDR.H1.MSC	H1 Derived Mesenchymal Stem Cells	H3K23me2.imputed.narrowPeak.bed.nPk	H3K23me2	195	80.7742	9.35e-40
E006	ES-deriv	ESDR.H1.MSC	H1 Derived Mesenchymal Stem Cells	H3K79me2.imputed.narrowPeak.bed.nPk	H3K79me2	256	149.216	7.25e-30
E006	ES-deriv	ESDR.H1.MSC	H1 Derived Mesenchymal Stem Cells	H3K23ac.imputed.narrowPeak.bed.nPk	H3K23ac	109	43.1866	1.66e-21
E006	ES-deriv	ESDR.H1.MSC	H1 Derived Mesenchymal Stem Cells	H2BK12ac.imputed.narrowPeak.bed.nPk	H2BK12ac	134	105.815	0.000840468
E006	ES-deriv	ESDR.H1.MSC	H1 Derived Mesenchymal Stem Cells	H2A.Z.imputed.narrowPeak.bed.nPk	H2A.Z	287	186.937	1.26e-26
E006	ES-deriv	ESDR.H1.MSC	H1 Derived Mesenchymal Stem Cells	H2BK120ac.imputed.narrowPeak.bed.nPk	H2BK120ac	139	122.702	0.0409407
E006	ES-deriv	ESDR.H1.MSC	H1 Derived Mesenchymal Stem Cells	H3K36me3.imputed.narrowPeak.bed.nPk	H3K36me3	293	149.771	3.28e-53
E006	ES-deriv	ESDR.H1.MSC	H1 Derived Mesenchymal Stem Cells	H3K14ac.imputed.narrowPeak.bed.nPk	H3K14ac	179	134.351	1.12e-06
E006	ES-deriv	ESDR.H1.MSC	H1 Derived Mesenchymal Stem Cells	H4K12ac.imputed.narrowPeak.bed.nPk	H4K12ac	121	107.486	0.0658945
E006	ES-deriv	ESDR.H1.MSC	H1 Derived Mesenchymal Stem Cells	H3K9me3.imputed.narrowPeak.bed.nPk	H3K9me3	51	127.849	1
E006	ES-deriv	ESDR.H1.MSC	H1 Derived Mesenchymal Stem Cells	H3K79me1.imputed.narrowPeak.bed.nPk	H3K79me1	176	95.1489	1.36e-20
E006	ES-deriv	ESDR.H1.MSC	H1 Derived Mesenchymal Stem Cells	H3K27ac.imputed.narrowPeak.bed.nPk	H3K27ac	296	211.04	4.33e-20
E007	ES-deriv	ESDR.H1.NEUR.PROG	H1 Derived Neuronal Progenitor Cultured Cells	H3K79me2.imputed.narrowPeak.bed.nPk	H3K79me2	278	139.527	1.48e-49
E007	ES-deriv	ESDR.H1.NEUR.PROG	H1 Derived Neuronal Progenitor Cultured Cells	H3T11ph.imputed.narrowPeak.bed.nPk	H3T11ph	67	31.4319	1.89e-09
E007	ES-deriv	ESDR.H1.NEUR.PROG	H1 Derived Neuronal Progenitor Cultured Cells	H3K18ac.imputed.narrowPeak.bed.nPk	H3K18ac	146	101.203	2.33e-07
E007	ES-deriv	ESDR.H1.NEUR.PROG	H1 Derived Neuronal Progenitor Cultured Cells	H3K27me3.imputed.narrowPeak.bed.nPk	H3K27me3	212	123.074	1.14e-21
E007	ES-deriv	ESDR.H1.NEUR.PROG	H1 Derived Neuronal Progenitor Cultured Cells	H4K5ac.imputed.narrowPeak.bed.nPk	H4K5ac	186	82.3584	3.12e-33
E007	ES-deriv	ESDR.H1.NEUR.PROG	H1 Derived Neuronal Progenitor Cultured Cells	H2BK5ac.imputed.narrowPeak.bed.nPk	H2BK5ac	147	44.8566	2.93e-43
E007	ES-deriv	ESDR.H1.NEUR.PROG	H1 Derived Neuronal Progenitor Cultured Cells	H2A.Z.imputed.narrowPeak.bed.nPk	H2A.Z	281	172.873	1.48e-30
E007	ES-deriv	ESDR.H1.NEUR.PROG	H1 Derived Neuronal Progenitor Cultured Cells	H3K4me3.imputed.narrowPeak.bed.nPk	H3K4me3	258	175.66	1.15e-18
E007	ES-deriv	ESDR.H1.NEUR.PROG	H1 Derived Neuronal Progenitor Cultured Cells	H3K14ac.imputed.narrowPeak.bed.nPk	H3K14ac	151	73.0518	1.13e-21
E007	ES-deriv	ESDR.H1.NEUR.PROG	H1 Derived Neuronal Progenitor Cultured Cells	H3K4me1.imputed.narrowPeak.bed.nPk	H3K4me1	350	257.205	2.5e-28
E007	ES-deriv	ESDR.H1.NEUR.PROG	H1 Derived Neuronal Progenitor Cultured Cells	H2AK9ac.imputed.narrowPeak.bed.nPk	H2AK9ac	10	3.19424	0.0010824
E007	ES-deriv	ESDR.H1.NEUR.PROG	H1 Derived Neuronal Progenitor Cultured Cells	H4K8ac.imputed.narrowPeak.bed.nPk	H4K8ac	162	98.3233	3.57e-13
E007	ES-deriv	ESDR.H1.NEUR.PROG	H1 Derived Neuronal Progenitor Cultured Cells	H3K79me1.imputed.narrowPeak.bed.nPk	H3K79me1	207	66.2716	6.77e-63
E007	ES-deriv	ESDR.H1.NEUR.PROG	H1 Derived Neuronal Progenitor Cultured Cells	H2BK15ac.imputed.narrowPeak.bed.nPk	H2BK15ac	10	7.37238	0.20274
E007	ES-deriv	ESDR.H1.NEUR.PROG	H1 Derived Neuronal Progenitor Cultured Cells	H3K4ac.imputed.narrowPeak.bed.nPk	H3K4ac	153	100.131	1.46e-09
E007	ES-deriv	ESDR.H1.NEUR.PROG	H1 Derived Neuronal Progenitor Cultured Cells	H3K4me2.imputed.narrowPeak.bed.nPk	H3K4me2	315	195.69	3.32e-38
E007	ES-deriv	ESDR.H1.NEUR.PROG	H1 Derived Neuronal Progenitor Cultured Cells	H3K9ac.imputed.narrowPeak.bed.nPk	H3K9ac	235	143.446	7.18e-23
E007	ES-deriv	ESDR.H1.NEUR.PROG	H1 Derived Neuronal Progenitor Cultured Cells	H4K91ac.imputed.narrowPeak.bed.nPk	H4K91ac	82	47.0732	2.98e-07
E007	ES-deriv	ESDR.H1.NEUR.PROG	H1 Derived Neuronal Progenitor Cultured Cells	H3K56ac.imputed.narrowPeak.bed.nPk	H3K56ac	82	31.9909	5.19e-16
E007	ES-deriv	ESDR.H1.NEUR.PROG	H1 Derived Neuronal Progenitor Cultured Cells	H2BK12ac.imputed.narrowPeak.bed.nPk	H2BK12ac	80	53.1846	0.000100668
E007	ES-deriv	ESDR.H1.NEUR.PROG	H1 Derived Neuronal Progenitor Cultured Cells	H3K23me2.imputed.narrowPeak.bed.nPk	H3K23me2	196	87.2446	1.6e-35
E007	ES-deriv	ESDR.H1.NEUR.PROG	H1 Derived Neuronal Progenitor Cultured Cells	H3K27ac.imputed.narrowPeak.bed.nPk	H3K27ac	256	184.921	1.06e-13
E007	ES-deriv	ESDR.H1.NEUR.PROG	H1 Derived Neuronal Progenitor Cultured Cells	H2AK5ac.imputed.narrowPeak.bed.nPk	H2AK5ac	61	17.5002	3.54e-18
E007	ES-deriv	ESDR.H1.NEUR.PROG	H1 Derived Neuronal Progenitor Cultured Cells	H4K12ac.imputed.narrowPeak.bed.nPk	H4K12ac	106	54.9677	3.64e-12
E007	ES-deriv	ESDR.H1.NEUR.PROG	H1 Derived Neuronal Progenitor Cultured Cells	H3K9me3.imputed.narrowPeak.bed.nPk	H3K9me3	72	143.487	1
E007	ES-deriv	ESDR.H1.NEUR.PROG	H1 Derived Neuronal Progenitor Cultured Cells	H2BK120ac.imputed.narrowPeak.bed.nPk	H2BK120ac	82	41.6063	1.07e-09
E007	ES-deriv	ESDR.H1.NEUR.PROG	H1 Derived Neuronal Progenitor Cultured Cells	H4K20me1.imputed.narrowPeak.bed.nPk	H4K20me1	229	75.0904	9.97e-70
E007	ES-deriv	ESDR.H1.NEUR.PROG	H1 Derived Neuronal Progenitor Cultured Cells	H2BK20ac.imputed.narrowPeak.bed.nPk	H2BK20ac	10	10.2318	0.575072
E007	ES-deriv	ESDR.H1.NEUR.PROG	H1 Derived Neuronal Progenitor Cultured Cells	H3K36me3.imputed.narrowPeak.bed.nPk	H3K36me3	293	146.351	8.86e-56
E007	ES-deriv	ESDR.H1.NEUR.PROG	H1 Derived Neuronal Progenitor Cultured Cells	H3K23ac.imputed.narrowPeak.bed.nPk	H3K23ac	65	8.49473	3.18e-39
E007	ES-deriv	ESDR.H1.NEUR.PROG	H1 Derived Neuronal Progenitor Cultured Cells	DNase.imputed.narrowPeak.bed.nPk	DNase	310	212.308	1.57e-26
E008	ESC	ESC.H9	H9 Cells	H3K23me2.imputed.narrowPeak.bed.nPk	H3K23me2	62	22.7543	1.56e-13
E008	ESC	ESC.H9	H9 Cells	H2BK5ac.imputed.narrowPeak.bed.nPk	H2BK5ac	106	44.276	2.11e-19
E008	ESC	ESC.H9	H9 Cells	H3K56ac.imputed.narrowPeak.bed.nPk	H3K56ac	122	29.9226	6.28e-46
E008	ESC	ESC.H9	H9 Cells	H3K4me1.imputed.narrowPeak.bed.nPk	H3K4me1	351	296.255	5.93e-13
E008	ESC	ESC.H9	H9 Cells	H3K9me3.imputed.narrowPeak.bed.nPk	H3K9me3	145	182.504	0.999985
E008	ESC	ESC.H9	H9 Cells	H3K23ac.imputed.narrowPeak.bed.nPk	H3K23ac	136	53.0397	1.35e-28
E008	ESC	ESC.H9	H9 Cells	H2BK20ac.imputed.narrowPeak.bed.nPk	H2BK20ac	72	16.3425	5.26e-28
E008	ESC	ESC.H9	H9 Cells	H3K4me3.imputed.narrowPeak.bed.nPk	H3K4me3	311	189.461	1.5e-39
E008	ESC	ESC.H9	H9 Cells	H4K91ac.imputed.narrowPeak.bed.nPk	H4K91ac	136	69.1406	2.6e-17
E008	ESC	ESC.H9	H9 Cells	H3K36me3.imputed.narrowPeak.bed.nPk	H3K36me3	293	151.234	3.36e-52
E008	ESC	ESC.H9	H9 Cells	H4K5ac.imputed.narrowPeak.bed.nPk	H4K5ac	143	75.2733	1.46e-16
E008	ESC	ESC.H9	H9 Cells	H3K79me2.imputed.narrowPeak.bed.nPk	H3K79me2	264	146.029	2.86e-36
E008	ESC	ESC.H9	H9 Cells	H3K18ac.imputed.narrowPeak.bed.nPk	H3K18ac	155	115.539	7.15e-06
E008	ESC	ESC.H9	H9 Cells	H2AK5ac.imputed.narrowPeak.bed.nPk	H2AK5ac	90	37.2109	5.21e-16
E008	ESC	ESC.H9	H9 Cells	H3K79me1.imputed.narrowPeak.bed.nPk	H3K79me1	153	56.8264	3.74e-35
E008	ESC	ESC.H9	H9 Cells	H3K14ac.imputed.narrowPeak.bed.nPk	H3K14ac	122	31.635	3.74e-42
E008	ESC	ESC.H9	H9 Cells	H4K20me1.imputed.narrowPeak.bed.nPk	H4K20me1	215	57.2268	2.69e-81
E008	ESC	ESC.H9	H9 Cells	H4K12ac.imputed.narrowPeak.bed.nPk	H4K12ac	110	51.544	6.39e-16
E008	ESC	ESC.H9	H9 Cells	H2BK15ac.imputed.narrowPeak.bed.nPk	H2BK15ac	72	12.4496	7.88e-35
E008	ESC	ESC.H9	H9 Cells	H3K27me3.imputed.narrowPeak.bed.nPk	H3K27me3	232	138.946	8.46e-23
E008	ESC	ESC.H9	H9 Cells	H2BK12ac.imputed.narrowPeak.bed.nPk	H2BK12ac	106	46.6721	1.64e-17
E008	ESC	ESC.H9	H9 Cells	H3K27ac.imputed.narrowPeak.bed.nPk	H3K27ac	226	181.743	2.22e-06
E008	ESC	ESC.H9	H9 Cells	H4K8ac.imputed.narrowPeak.bed.nPk	H4K8ac	146	104.488	1.35e-06
E008	ESC	ESC.H9	H9 Cells	DNase.imputed.narrowPeak.bed.nPk	DNase	313	207.857	2.57e-30
E008	ESC	ESC.H9	H9 Cells	H2BK120ac.imputed.narrowPeak.bed.nPk	H2BK120ac	122	52.5552	3.98e-21
E008	ESC	ESC.H9	H9 Cells	H2A.Z.imputed.narrowPeak.bed.nPk	H2A.Z	278	173.535	9.84e-29
E008	ESC	ESC.H9	H9 Cells	H3K9ac.imputed.narrowPeak.bed.nPk	H3K9ac	247	169.776	3.36e-16
E008	ESC	ESC.H9	H9 Cells	H3K4ac.imputed.narrowPeak.bed.nPk	H3K4ac	122	62.5837	1.05e-14
E008	ESC	ESC.H9	H9 Cells	H3K4me2.imputed.narrowPeak.bed.nPk	H3K4me2	317	203.746	3.54e-35
E008	ESC	ESC.H9	H9 Cells	H2AK9ac.imputed.narrowPeak.bed.nPk	H2AK9ac	52	12.1299	8.4e-20
E009	ES-deriv	ESDR.H9.NEUR.PROG	H9 Derived Neuronal Progenitor Cultured Cells	H3K79me1.imputed.narrowPeak.bed.nPk	H3K79me1	177	114.081	2.92e-12
E009	ES-deriv	ESDR.H9.NEUR.PROG	H9 Derived Neuronal Progenitor Cultured Cells	H3K4me3.imputed.narrowPeak.bed.nPk	H3K4me3	311	187.556	1.1e-40
E009	ES-deriv	ESDR.H9.NEUR.PROG	H9 Derived Neuronal Progenitor Cultured Cells	H3K9ac.imputed.narrowPeak.bed.nPk	H3K9ac	255	168.138	2.11e-20
E009	ES-deriv	ESDR.H9.NEUR.PROG	H9 Derived Neuronal Progenitor Cultured Cells	H3K4me2.imputed.narrowPeak.bed.nPk	H3K4me2	328	217.496	8.53e-35
E009	ES-deriv	ESDR.H9.NEUR.PROG	H9 Derived Neuronal Progenitor Cultured Cells	H4K20me1.imputed.narrowPeak.bed.nPk	H4K20me1	237	80.5823	1.63e-70
E009	ES-deriv	ESDR.H9.NEUR.PROG	H9 Derived Neuronal Progenitor Cultured Cells	DNase.imputed.narrowPeak.bed.nPk	DNase	341	233.068	7.87e-35
E009	ES-deriv	ESDR.H9.NEUR.PROG	H9 Derived Neuronal Progenitor Cultured Cells	H3K79me2.imputed.narrowPeak.bed.nPk	H3K79me2	275	143.463	1e-44
E009	ES-deriv	ESDR.H9.NEUR.PROG	H9 Derived Neuronal Progenitor Cultured Cells	H4K12ac.imputed.narrowPeak.bed.nPk	H4K12ac	367	215.436	1.77e-69
E009	ES-deriv	ESDR.H9.NEUR.PROG	H9 Derived Neuronal Progenitor Cultured Cells	H3K9me3.imputed.narrowPeak.bed.nPk	H3K9me3	63	152.776	1
E009	ES-deriv	ESDR.H9.NEUR.PROG	H9 Derived Neuronal Progenitor Cultured Cells	H2BK20ac.imputed.narrowPeak.bed.nPk	H2BK20ac	55	40.9645	0.0147602
E009	ES-deriv	ESDR.H9.NEUR.PROG	H9 Derived Neuronal Progenitor Cultured Cells	H3K27ac.imputed.narrowPeak.bed.nPk	H3K27ac	242	203.408	3.27e-05
E009	ES-deriv	ESDR.H9.NEUR.PROG	H9 Derived Neuronal Progenitor Cultured Cells	H2BK5ac.imputed.narrowPeak.bed.nPk	H2BK5ac	220	166.832	1.94e-08
E009	ES-deriv	ESDR.H9.NEUR.PROG	H9 Derived Neuronal Progenitor Cultured Cells	H3K23ac.imputed.narrowPeak.bed.nPk	H3K23ac	23	29.9692	0.931118
E009	ES-deriv	ESDR.H9.NEUR.PROG	H9 Derived Neuronal Progenitor Cultured Cells	H3K36me3.imputed.narrowPeak.bed.nPk	H3K36me3	292	151.483	1.87e-51
E009	ES-deriv	ESDR.H9.NEUR.PROG	H9 Derived Neuronal Progenitor Cultured Cells	H3K18ac.imputed.narrowPeak.bed.nPk	H3K18ac	215	192.272	0.0104971
E009	ES-deriv	ESDR.H9.NEUR.PROG	H9 Derived Neuronal Progenitor Cultured Cells	H2BK12ac.imputed.narrowPeak.bed.nPk	H2BK12ac	149	102.608	1.32e-07
E009	ES-deriv	ESDR.H9.NEUR.PROG	H9 Derived Neuronal Progenitor Cultured Cells	H2AK5ac.imputed.narrowPeak.bed.nPk	H2AK5ac	100	49.7075	1.89e-12
E009	ES-deriv	ESDR.H9.NEUR.PROG	H9 Derived Neuronal Progenitor Cultured Cells	H3K14ac.imputed.narrowPeak.bed.nPk	H3K14ac	193	144.683	1.96e-07
E009	ES-deriv	ESDR.H9.NEUR.PROG	H9 Derived Neuronal Progenitor Cultured Cells	H3K27me3.imputed.narrowPeak.bed.nPk	H3K27me3	212	130.297	1.69e-18
E009	ES-deriv	ESDR.H9.NEUR.PROG	H9 Derived Neuronal Progenitor Cultured Cells	H2BK15ac.imputed.narrowPeak.bed.nPk	H2BK15ac	49	2.36293	9.3e-49
E009	ES-deriv	ESDR.H9.NEUR.PROG	H9 Derived Neuronal Progenitor Cultured Cells	H4K8ac.imputed.narrowPeak.bed.nPk	H4K8ac	271	195.196	1.02e-15
E009	ES-deriv	ESDR.H9.NEUR.PROG	H9 Derived Neuronal Progenitor Cultured Cells	H3K4me1.imputed.narrowPeak.bed.nPk	H3K4me1	364	265.015	3.31e-35
E009	ES-deriv	ESDR.H9.NEUR.PROG	H9 Derived Neuronal Progenitor Cultured Cells	H3T11ph.imputed.narrowPeak.bed.nPk	H3T11ph	240	148.897	2.41e-22
E009	ES-deriv	ESDR.H9.NEUR.PROG	H9 Derived Neuronal Progenitor Cultured Cells	H4K91ac.imputed.narrowPeak.bed.nPk	H4K91ac	169	165.116	0.360392
E009	ES-deriv	ESDR.H9.NEUR.PROG	H9 Derived Neuronal Progenitor Cultured Cells	H3K23me2.imputed.narrowPeak.bed.nPk	H3K23me2	186	122.384	2.77e-12
E009	ES-deriv	ESDR.H9.NEUR.PROG	H9 Derived Neuronal Progenitor Cultured Cells	H2BK120ac.imputed.narrowPeak.bed.nPk	H2BK120ac	187	153.181	0.000219398
E009	ES-deriv	ESDR.H9.NEUR.PROG	H9 Derived Neuronal Progenitor Cultured Cells	H3K56ac.imputed.narrowPeak.bed.nPk	H3K56ac	136	56.4802	1.03e-25
E009	ES-deriv	ESDR.H9.NEUR.PROG	H9 Derived Neuronal Progenitor Cultured Cells	H4K5ac.imputed.narrowPeak.bed.nPk	H4K5ac	202	187.098	0.0660264
E009	ES-deriv	ESDR.H9.NEUR.PROG	H9 Derived Neuronal Progenitor Cultured Cells	H3K4ac.imputed.narrowPeak.bed.nPk	H3K4ac	149	130.184	0.0225737
E009	ES-deriv	ESDR.H9.NEUR.PROG	H9 Derived Neuronal Progenitor Cultured Cells	H2AK9ac.imputed.narrowPeak.bed.nPk	H2AK9ac	72	26.4122	1.52e-15
E009	ES-deriv	ESDR.H9.NEUR.PROG	H9 Derived Neuronal Progenitor Cultured Cells	H2A.Z.imputed.narrowPeak.bed.nPk	H2A.Z	268	179.552	3.13e-21
E010	ES-deriv	ESDR.H9.NEUR	H9 Derived Neuron Cultured Cells	H2BK5ac.imputed.narrowPeak.bed.nPk	H2BK5ac	271	190.919	8.44e-18
E010	ES-deriv	ESDR.H9.NEUR	H9 Derived Neuron Cultured Cells	H3K9ac.imputed.narrowPeak.bed.nPk	H3K9ac	308	181.464	4.13e-42
E010	ES-deriv	ESDR.H9.NEUR	H9 Derived Neuron Cultured Cells	H3K4me1.imputed.narrowPeak.bed.nPk	H3K4me1	343	243.961	8.33e-31
E010	ES-deriv	ESDR.H9.NEUR	H9 Derived Neuron Cultured Cells	H4K91ac.imputed.narrowPeak.bed.nPk	H4K91ac	263	186.323	6.59e-16
E010	ES-deriv	ESDR.H9.NEUR	H9 Derived Neuron Cultured Cells	DNase.imputed.narrowPeak.bed.nPk	DNase	330	245.166	1.32e-22
E010	ES-deriv	ESDR.H9.NEUR	H9 Derived Neuron Cultured Cells	H3K4ac.imputed.narrowPeak.bed.nPk	H3K4ac	242	151.483	4.53e-22
E010	ES-deriv	ESDR.H9.NEUR	H9 Derived Neuron Cultured Cells	H3K9me3.imputed.narrowPeak.bed.nPk	H3K9me3	146	158.273	0.920361
E010	ES-deriv	ESDR.H9.NEUR	H9 Derived Neuron Cultured Cells	H3K23me2.imputed.narrowPeak.bed.nPk	H3K23me2	135	128.3	0.243771
E010	ES-deriv	ESDR.H9.NEUR	H9 Derived Neuron Cultured Cells	H2A.Z.imputed.narrowPeak.bed.nPk	H2A.Z	344	220.454	9.04e-45
E010	ES-deriv	ESDR.H9.NEUR	H9 Derived Neuron Cultured Cells	H3K79me2.imputed.narrowPeak.bed.nPk	H3K79me2	266	144.276	1.38e-38
E010	ES-deriv	ESDR.H9.NEUR	H9 Derived Neuron Cultured Cells	H2AK9ac.imputed.narrowPeak.bed.nPk	H2AK9ac	67	43.7789	0.000209143
E010	ES-deriv	ESDR.H9.NEUR	H9 Derived Neuron Cultured Cells	H3K36me3.imputed.narrowPeak.bed.nPk	H3K36me3	292	151.449	1.96e-51
E010	ES-deriv	ESDR.H9.NEUR	H9 Derived Neuron Cultured Cells	H3K27me3.imputed.narrowPeak.bed.nPk	H3K27me3	213	129.68	4.26e-19
E010	ES-deriv	ESDR.H9.NEUR	H9 Derived Neuron Cultured Cells	H2AK5ac.imputed.narrowPeak.bed.nPk	H2AK5ac	128	76.2901	2.39e-10
E010	ES-deriv	ESDR.H9.NEUR	H9 Derived Neuron Cultured Cells	H3K4me2.imputed.narrowPeak.bed.nPk	H3K4me2	350	231.618	5.97e-43
E010	ES-deriv	ESDR.H9.NEUR	H9 Derived Neuron Cultured Cells	H2BK20ac.imputed.narrowPeak.bed.nPk	H2BK20ac	64	72.368	0.879669
E010	ES-deriv	ESDR.H9.NEUR	H9 Derived Neuron Cultured Cells	H3K79me1.imputed.narrowPeak.bed.nPk	H3K79me1	216	101.514	1.57e-37
E010	ES-deriv	ESDR.H9.NEUR	H9 Derived Neuron Cultured Cells	H4K5ac.imputed.narrowPeak.bed.nPk	H4K5ac	267	188.864	1.52e-16
E010	ES-deriv	ESDR.H9.NEUR	H9 Derived Neuron Cultured Cells	H3T11ph.imputed.narrowPeak.bed.nPk	H3T11ph	150	131.335	0.0224787
E010	ES-deriv	ESDR.H9.NEUR	H9 Derived Neuron Cultured Cells	H4K8ac.imputed.narrowPeak.bed.nPk	H4K8ac	244	186.869	1.31e-09
E010	ES-deriv	ESDR.H9.NEUR	H9 Derived Neuron Cultured Cells	H3K56ac.imputed.narrowPeak.bed.nPk	H3K56ac	120	73.4546	4.17e-09
E010	ES-deriv	ESDR.H9.NEUR	H9 Derived Neuron Cultured Cells	H2BK120ac.imputed.narrowPeak.bed.nPk	H2BK120ac	289	180.371	5.72e-31
E010	ES-deriv	ESDR.H9.NEUR	H9 Derived Neuron Cultured Cells	H2BK12ac.imputed.narrowPeak.bed.nPk	H2BK12ac	167	137.518	0.000991787
E010	ES-deriv	ESDR.H9.NEUR	H9 Derived Neuron Cultured Cells	H3K23ac.imputed.narrowPeak.bed.nPk	H3K23ac	77	37.3073	2.93e-10
E010	ES-deriv	ESDR.H9.NEUR	H9 Derived Neuron Cultured Cells	H2BK15ac.imputed.narrowPeak.bed.nPk	H2BK15ac	49	5.53215	2.55e-31
E010	ES-deriv	ESDR.H9.NEUR	H9 Derived Neuron Cultured Cells	H4K12ac.imputed.narrowPeak.bed.nPk	H4K12ac	284	178.177	3.77e-30
E010	ES-deriv	ESDR.H9.NEUR	H9 Derived Neuron Cultured Cells	H4K20me1.imputed.narrowPeak.bed.nPk	H4K20me1	221	79.2493	2.44e-59
E010	ES-deriv	ESDR.H9.NEUR	H9 Derived Neuron Cultured Cells	H3K18ac.imputed.narrowPeak.bed.nPk	H3K18ac	269	213.187	2.21e-09
E010	ES-deriv	ESDR.H9.NEUR	H9 Derived Neuron Cultured Cells	H3K14ac.imputed.narrowPeak.bed.nPk	H3K14ac	194	151.279	3.72e-06
E010	ES-deriv	ESDR.H9.NEUR	H9 Derived Neuron Cultured Cells	H3K4me3.imputed.narrowPeak.bed.nPk	H3K4me3	308	186.24	1.93e-39
E010	ES-deriv	ESDR.H9.NEUR	H9 Derived Neuron Cultured Cells	H3K27ac.imputed.narrowPeak.bed.nPk	H3K27ac	331	233.208	9.67e-29
E011	ES-deriv	ESDR.CD184.ENDO	hESC Derived CD184+ Endoderm Cultured Cells	H3K79me1.imputed.narrowPeak.bed.nPk	H3K79me1	214	112.664	7.65e-29
E011	ES-deriv	ESDR.CD184.ENDO	hESC Derived CD184+ Endoderm Cultured Cells	H3K27me3.imputed.narrowPeak.bed.nPk	H3K27me3	232	136.739	7.6e-24
E011	ES-deriv	ESDR.CD184.ENDO	hESC Derived CD184+ Endoderm Cultured Cells	H2BK15ac.imputed.narrowPeak.bed.nPk	H2BK15ac	59	9.98825	8.58e-29
E011	ES-deriv	ESDR.CD184.ENDO	hESC Derived CD184+ Endoderm Cultured Cells	H3K27ac.imputed.narrowPeak.bed.nPk	H3K27ac	244	221.611	0.010176
E011	ES-deriv	ESDR.CD184.ENDO	hESC Derived CD184+ Endoderm Cultured Cells	H3K4me2.imputed.narrowPeak.bed.nPk	H3K4me2	361	281.652	2.54e-25
E011	ES-deriv	ESDR.CD184.ENDO	hESC Derived CD184+ Endoderm Cultured Cells	H2BK5ac.imputed.narrowPeak.bed.nPk	H2BK5ac	133	127.329	0.282536
E011	ES-deriv	ESDR.CD184.ENDO	hESC Derived CD184+ Endoderm Cultured Cells	H3K9me3.imputed.narrowPeak.bed.nPk	H3K9me3	181	193.598	0.922285
E011	ES-deriv	ESDR.CD184.ENDO	hESC Derived CD184+ Endoderm Cultured Cells	H2BK12ac.imputed.narrowPeak.bed.nPk	H2BK12ac	154	108.061	2.42e-07
E011	ES-deriv	ESDR.CD184.ENDO	hESC Derived CD184+ Endoderm Cultured Cells	H2BK120ac.imputed.narrowPeak.bed.nPk	H2BK120ac	147	142.356	0.326416
E011	ES-deriv	ESDR.CD184.ENDO	hESC Derived CD184+ Endoderm Cultured Cells	H3K56ac.imputed.narrowPeak.bed.nPk	H3K56ac	119	65.1801	3.56e-12
E011	ES-deriv	ESDR.CD184.ENDO	hESC Derived CD184+ Endoderm Cultured Cells	H3K4me1.imputed.narrowPeak.bed.nPk	H3K4me1	321	310.538	0.099708
E011	ES-deriv	ESDR.CD184.ENDO	hESC Derived CD184+ Endoderm Cultured Cells	H2BK20ac.imputed.narrowPeak.bed.nPk	H2BK20ac	61	54.6154	0.191815
E011	ES-deriv	ESDR.CD184.ENDO	hESC Derived CD184+ Endoderm Cultured Cells	DNase.imputed.narrowPeak.bed.nPk	DNase	311	268.428	5.59e-07
E011	ES-deriv	ESDR.CD184.ENDO	hESC Derived CD184+ Endoderm Cultured Cells	H3K36me3.imputed.narrowPeak.bed.nPk	H3K36me3	292	151.457	2.57e-51
E011	ES-deriv	ESDR.CD184.ENDO	hESC Derived CD184+ Endoderm Cultured Cells	H2AK9ac.imputed.narrowPeak.bed.nPk	H2AK9ac	72	36.8746	1.19e-08
E011	ES-deriv	ESDR.CD184.ENDO	hESC Derived CD184+ Endoderm Cultured Cells	H2AK5ac.imputed.narrowPeak.bed.nPk	H2AK5ac	77	48.9999	3.24e-05
E011	ES-deriv	ESDR.CD184.ENDO	hESC Derived CD184+ Endoderm Cultured Cells	H3K4ac.imputed.narrowPeak.bed.nPk	H3K4ac	184	139.44	1.21e-06
E011	ES-deriv	ESDR.CD184.ENDO	hESC Derived CD184+ Endoderm Cultured Cells	H3K9ac.imputed.narrowPeak.bed.nPk	H3K9ac	308	193.846	2.86e-35
E011	ES-deriv	ESDR.CD184.ENDO	hESC Derived CD184+ Endoderm Cultured Cells	H4K91ac.imputed.narrowPeak.bed.nPk	H4K91ac	175	157.66	0.0380492
E011	ES-deriv	ESDR.CD184.ENDO	hESC Derived CD184+ Endoderm Cultured Cells	H3K14ac.imputed.narrowPeak.bed.nPk	H3K14ac	178	132.095	4.64e-07
E011	ES-deriv	ESDR.CD184.ENDO	hESC Derived CD184+ Endoderm Cultured Cells	H2A.Z.imputed.narrowPeak.bed.nPk	H2A.Z	343	210.065	1.48e-50
E011	ES-deriv	ESDR.CD184.ENDO	hESC Derived CD184+ Endoderm Cultured Cells	H4K20me1.imputed.narrowPeak.bed.nPk	H4K20me1	239	85.4247	8.49e-67
E011	ES-deriv	ESDR.CD184.ENDO	hESC Derived CD184+ Endoderm Cultured Cells	H3K18ac.imputed.narrowPeak.bed.nPk	H3K18ac	159	184.106	0.996217
E011	ES-deriv	ESDR.CD184.ENDO	hESC Derived CD184+ Endoderm Cultured Cells	H3K23me2.imputed.narrowPeak.bed.nPk	H3K23me2	200	136.644	5.63e-12
E011	ES-deriv	ESDR.CD184.ENDO	hESC Derived CD184+ Endoderm Cultured Cells	H4K5ac.imputed.narrowPeak.bed.nPk	H4K5ac	129	139.238	0.877461
E011	ES-deriv	ESDR.CD184.ENDO	hESC Derived CD184+ Endoderm Cultured Cells	H4K8ac.imputed.narrowPeak.bed.nPk	H4K8ac	147	143.799	0.383905
E011	ES-deriv	ESDR.CD184.ENDO	hESC Derived CD184+ Endoderm Cultured Cells	H3K23ac.imputed.narrowPeak.bed.nPk	H3K23ac	104	34.0403	2.84e-27
E011	ES-deriv	ESDR.CD184.ENDO	hESC Derived CD184+ Endoderm Cultured Cells	H4K12ac.imputed.narrowPeak.bed.nPk	H4K12ac	316	196.209	4.76e-39
E011	ES-deriv	ESDR.CD184.ENDO	hESC Derived CD184+ Endoderm Cultured Cells	H3T11ph.imputed.narrowPeak.bed.nPk	H3T11ph	129	112.346	0.0329352
E011	ES-deriv	ESDR.CD184.ENDO	hESC Derived CD184+ Endoderm Cultured Cells	H3K79me2.imputed.narrowPeak.bed.nPk	H3K79me2	271	146.571	2.93e-40
E011	ES-deriv	ESDR.CD184.ENDO	hESC Derived CD184+ Endoderm Cultured Cells	H3K4me3.imputed.narrowPeak.bed.nPk	H3K4me3	311	191.038	1.18e-38
E012	ES-deriv	ESDR.CD56.ECTO	hESC Derived CD56+ Ectoderm Cultured Cells	DNase.imputed.narrowPeak.bed.nPk	DNase	310	223.252	9.94e-22
E012	ES-deriv	ESDR.CD56.ECTO	hESC Derived CD56+ Ectoderm Cultured Cells	H3K79me2.imputed.narrowPeak.bed.nPk	H3K79me2	256	138.907	5.82e-36
E012	ES-deriv	ESDR.CD56.ECTO	hESC Derived CD56+ Ectoderm Cultured Cells	H3K14ac.imputed.narrowPeak.bed.nPk	H3K14ac	172	131.011	5.8e-06
E012	ES-deriv	ESDR.CD56.ECTO	hESC Derived CD56+ Ectoderm Cultured Cells	H4K12ac.imputed.narrowPeak.bed.nPk	H4K12ac	302	168.629	4.77e-46
E012	ES-deriv	ESDR.CD56.ECTO	hESC Derived CD56+ Ectoderm Cultured Cells	H3K9me3.imputed.narrowPeak.bed.nPk	H3K9me3	148	206.298	1
E012	ES-deriv	ESDR.CD56.ECTO	hESC Derived CD56+ Ectoderm Cultured Cells	H3K23ac.imputed.narrowPeak.bed.nPk	H3K23ac	25	28.6947	0.796725
E012	ES-deriv	ESDR.CD56.ECTO	hESC Derived CD56+ Ectoderm Cultured Cells	H4K5ac.imputed.narrowPeak.bed.nPk	H4K5ac	112	110.609	0.456188
E012	ES-deriv	ESDR.CD56.ECTO	hESC Derived CD56+ Ectoderm Cultured Cells	H3K4me1.imputed.narrowPeak.bed.nPk	H3K4me1	361	301.306	4.32e-16
E012	ES-deriv	ESDR.CD56.ECTO	hESC Derived CD56+ Ectoderm Cultured Cells	H3K27me3.imputed.narrowPeak.bed.nPk	H3K27me3	230	143.872	8.18e-20
E012	ES-deriv	ESDR.CD56.ECTO	hESC Derived CD56+ Ectoderm Cultured Cells	H3K36me3.imputed.narrowPeak.bed.nPk	H3K36me3	294	161.976	2.16e-45
E012	ES-deriv	ESDR.CD56.ECTO	hESC Derived CD56+ Ectoderm Cultured Cells	H3K23me2.imputed.narrowPeak.bed.nPk	H3K23me2	199	125.967	1.97e-15
E012	ES-deriv	ESDR.CD56.ECTO	hESC Derived CD56+ Ectoderm Cultured Cells	H2AK5ac.imputed.narrowPeak.bed.nPk	H2AK5ac	94	55.8887	1.24e-07
E012	ES-deriv	ESDR.CD56.ECTO	hESC Derived CD56+ Ectoderm Cultured Cells	H2BK120ac.imputed.narrowPeak.bed.nPk	H2BK120ac	182	120.358	1.59e-11
E012	ES-deriv	ESDR.CD56.ECTO	hESC Derived CD56+ Ectoderm Cultured Cells	H3K79me1.imputed.narrowPeak.bed.nPk	H3K79me1	144	94.0134	4.11e-09
E012	ES-deriv	ESDR.CD56.ECTO	hESC Derived CD56+ Ectoderm Cultured Cells	H2BK12ac.imputed.narrowPeak.bed.nPk	H2BK12ac	139	88.8141	3.95e-09
E012	ES-deriv	ESDR.CD56.ECTO	hESC Derived CD56+ Ectoderm Cultured Cells	H2A.Z.imputed.narrowPeak.bed.nPk	H2A.Z	352	219.177	5.32e-52
E012	ES-deriv	ESDR.CD56.ECTO	hESC Derived CD56+ Ectoderm Cultured Cells	H3K4me3.imputed.narrowPeak.bed.nPk	H3K4me3	308	194.848	1.43e-34
E012	ES-deriv	ESDR.CD56.ECTO	hESC Derived CD56+ Ectoderm Cultured Cells	H3K56ac.imputed.narrowPeak.bed.nPk	H3K56ac	54	42.4307	0.0348744
E012	ES-deriv	ESDR.CD56.ECTO	hESC Derived CD56+ Ectoderm Cultured Cells	H3K9ac.imputed.narrowPeak.bed.nPk	H3K9ac	251	176.924	5.69e-15
E012	ES-deriv	ESDR.CD56.ECTO	hESC Derived CD56+ Ectoderm Cultured Cells	H4K91ac.imputed.narrowPeak.bed.nPk	H4K91ac	224	143.848	8.11e-18
E012	ES-deriv	ESDR.CD56.ECTO	hESC Derived CD56+ Ectoderm Cultured Cells	H2BK5ac.imputed.narrowPeak.bed.nPk	H2BK5ac	109	108.083	0.477569
E012	ES-deriv	ESDR.CD56.ECTO	hESC Derived CD56+ Ectoderm Cultured Cells	H3T11ph.imputed.narrowPeak.bed.nPk	H3T11ph	87	105.135	0.986355
E012	ES-deriv	ESDR.CD56.ECTO	hESC Derived CD56+ Ectoderm Cultured Cells	H4K8ac.imputed.narrowPeak.bed.nPk	H4K8ac	191	142.355	1.57e-07
E012	ES-deriv	ESDR.CD56.ECTO	hESC Derived CD56+ Ectoderm Cultured Cells	H2AK9ac.imputed.narrowPeak.bed.nPk	H2AK9ac	42	33.3711	0.0692705
E012	ES-deriv	ESDR.CD56.ECTO	hESC Derived CD56+ Ectoderm Cultured Cells	H3K4me2.imputed.narrowPeak.bed.nPk	H3K4me2	360	241.067	1.99e-45
E012	ES-deriv	ESDR.CD56.ECTO	hESC Derived CD56+ Ectoderm Cultured Cells	H3K4ac.imputed.narrowPeak.bed.nPk	H3K4ac	204	116.049	3.47e-22
E012	ES-deriv	ESDR.CD56.ECTO	hESC Derived CD56+ Ectoderm Cultured Cells	H3K18ac.imputed.narrowPeak.bed.nPk	H3K18ac	261	181.714	1.47e-16
E012	ES-deriv	ESDR.CD56.ECTO	hESC Derived CD56+ Ectoderm Cultured Cells	H3K27ac.imputed.narrowPeak.bed.nPk	H3K27ac	243	228.776	0.0733993
E012	ES-deriv	ESDR.CD56.ECTO	hESC Derived CD56+ Ectoderm Cultured Cells	H4K20me1.imputed.narrowPeak.bed.nPk	H4K20me1	227	77.635	1.45e-65
E013	ES-deriv	ESDR.CD56.MESO	hESC Derived CD56+ Mesoderm Cultured Cells	H4K20me1.imputed.narrowPeak.bed.nPk	H4K20me1	268	105.967	1.57e-69
E013	ES-deriv	ESDR.CD56.MESO	hESC Derived CD56+ Mesoderm Cultured Cells	H3K4me2.imputed.narrowPeak.bed.nPk	H3K4me2	328	239.63	6.51e-24
E013	ES-deriv	ESDR.CD56.MESO	hESC Derived CD56+ Mesoderm Cultured Cells	H4K12ac.imputed.narrowPeak.bed.nPk	H4K12ac	294	175.177	9.18e-37
E013	ES-deriv	ESDR.CD56.MESO	hESC Derived CD56+ Mesoderm Cultured Cells	H3K36me3.imputed.narrowPeak.bed.nPk	H3K36me3	293	150.456	1.05e-52
E013	ES-deriv	ESDR.CD56.MESO	hESC Derived CD56+ Mesoderm Cultured Cells	H3K9me3.imputed.narrowPeak.bed.nPk	H3K9me3	68	144.899	1
E013	ES-deriv	ESDR.CD56.MESO	hESC Derived CD56+ Mesoderm Cultured Cells	H2A.Z.imputed.narrowPeak.bed.nPk	H2A.Z	318	208.462	3.26e-33
E013	ES-deriv	ESDR.CD56.MESO	hESC Derived CD56+ Mesoderm Cultured Cells	H3K23ac.imputed.narrowPeak.bed.nPk	H3K23ac	117	60.2849	7.16e-14
E013	ES-deriv	ESDR.CD56.MESO	hESC Derived CD56+ Mesoderm Cultured Cells	H3K23me2.imputed.narrowPeak.bed.nPk	H3K23me2	233	131.258	5.11e-28
E013	ES-deriv	ESDR.CD56.MESO	hESC Derived CD56+ Mesoderm Cultured Cells	H4K8ac.imputed.narrowPeak.bed.nPk	H4K8ac	222	172.976	2.07e-07
E013	ES-deriv	ESDR.CD56.MESO	hESC Derived CD56+ Mesoderm Cultured Cells	H2AK5ac.imputed.narrowPeak.bed.nPk	H2AK5ac	143	89.3362	3.3e-10
E013	ES-deriv	ESDR.CD56.MESO	hESC Derived CD56+ Mesoderm Cultured Cells	H3K4ac.imputed.narrowPeak.bed.nPk	H3K4ac	225	160.803	1.36e-11
E013	ES-deriv	ESDR.CD56.MESO	hESC Derived CD56+ Mesoderm Cultured Cells	H2BK5ac.imputed.narrowPeak.bed.nPk	H2BK5ac	182	165.06	0.0427592
E013	ES-deriv	ESDR.CD56.MESO	hESC Derived CD56+ Mesoderm Cultured Cells	H2BK15ac.imputed.narrowPeak.bed.nPk	H2BK15ac	69	22.7884	2.52e-17
E013	ES-deriv	ESDR.CD56.MESO	hESC Derived CD56+ Mesoderm Cultured Cells	H3K4me1.imputed.narrowPeak.bed.nPk	H3K4me1	363	294.743	3.78e-20
E013	ES-deriv	ESDR.CD56.MESO	hESC Derived CD56+ Mesoderm Cultured Cells	H4K5ac.imputed.narrowPeak.bed.nPk	H4K5ac	202	167.343	0.000191275
E013	ES-deriv	ESDR.CD56.MESO	hESC Derived CD56+ Mesoderm Cultured Cells	H3K79me1.imputed.narrowPeak.bed.nPk	H3K79me1	185	127.847	4.79e-10
E013	ES-deriv	ESDR.CD56.MESO	hESC Derived CD56+ Mesoderm Cultured Cells	H3K9ac.imputed.narrowPeak.bed.nPk	H3K9ac	313	199.086	3.99e-35
E013	ES-deriv	ESDR.CD56.MESO	hESC Derived CD56+ Mesoderm Cultured Cells	H4K91ac.imputed.narrowPeak.bed.nPk	H4K91ac	230	187.331	5.61e-06
E013	ES-deriv	ESDR.CD56.MESO	hESC Derived CD56+ Mesoderm Cultured Cells	H3K4me3.imputed.narrowPeak.bed.nPk	H3K4me3	322	201.439	9.16e-40
E013	ES-deriv	ESDR.CD56.MESO	hESC Derived CD56+ Mesoderm Cultured Cells	H3K79me2.imputed.narrowPeak.bed.nPk	H3K79me2	281	154.656	4.26e-41
E013	ES-deriv	ESDR.CD56.MESO	hESC Derived CD56+ Mesoderm Cultured Cells	H2BK120ac.imputed.narrowPeak.bed.nPk	H2BK120ac	226	172.573	1.75e-08
E013	ES-deriv	ESDR.CD56.MESO	hESC Derived CD56+ Mesoderm Cultured Cells	H3K14ac.imputed.narrowPeak.bed.nPk	H3K14ac	195	159.699	0.000128029
E013	ES-deriv	ESDR.CD56.MESO	hESC Derived CD56+ Mesoderm Cultured Cells	H3K27me3.imputed.narrowPeak.bed.nPk	H3K27me3	232	134.332	5.62e-25
E013	ES-deriv	ESDR.CD56.MESO	hESC Derived CD56+ Mesoderm Cultured Cells	DNase.imputed.narrowPeak.bed.nPk	DNase	324	262.632	6.92e-13
E013	ES-deriv	ESDR.CD56.MESO	hESC Derived CD56+ Mesoderm Cultured Cells	H3K27ac.imputed.narrowPeak.bed.nPk	H3K27ac	267	231.768	0.000101591
E013	ES-deriv	ESDR.CD56.MESO	hESC Derived CD56+ Mesoderm Cultured Cells	H2BK20ac.imputed.narrowPeak.bed.nPk	H2BK20ac	98	77.4558	0.00585677
E013	ES-deriv	ESDR.CD56.MESO	hESC Derived CD56+ Mesoderm Cultured Cells	H2BK12ac.imputed.narrowPeak.bed.nPk	H2BK12ac	175	130.691	1.57e-06
E013	ES-deriv	ESDR.CD56.MESO	hESC Derived CD56+ Mesoderm Cultured Cells	H3T11ph.imputed.narrowPeak.bed.nPk	H3T11ph	172	136.819	0.000104217
E013	ES-deriv	ESDR.CD56.MESO	hESC Derived CD56+ Mesoderm Cultured Cells	H2AK9ac.imputed.narrowPeak.bed.nPk	H2AK9ac	116	44.0442	1.07e-24
E013	ES-deriv	ESDR.CD56.MESO	hESC Derived CD56+ Mesoderm Cultured Cells	H3K18ac.imputed.narrowPeak.bed.nPk	H3K18ac	230	205.214	0.00571146
E013	ES-deriv	ESDR.CD56.MESO	hESC Derived CD56+ Mesoderm Cultured Cells	H3K56ac.imputed.narrowPeak.bed.nPk	H3K56ac	168	94.3274	1.33e-17
E014	ESC	ESC.HUES48	HUES48 Cells	H3K27me3.imputed.narrowPeak.bed.nPk	H3K27me3	236	142.299	5.29e-23
E014	ESC	ESC.HUES48	HUES48 Cells	H3K14ac.imputed.narrowPeak.bed.nPk	H3K14ac	182	158.334	0.00698227
E014	ESC	ESC.HUES48	HUES48 Cells	H3K79me2.imputed.narrowPeak.bed.nPk	H3K79me2	257	142.479	1.54e-34
E014	ESC	ESC.HUES48	HUES48 Cells	H3K56ac.imputed.narrowPeak.bed.nPk	H3K56ac	159	80.8164	3.34e-21
E014	ESC	ESC.HUES48	HUES48 Cells	H4K12ac.imputed.narrowPeak.bed.nPk	H4K12ac	259	210.963	1.98e-07
E014	ESC	ESC.HUES48	HUES48 Cells	H2A.Z.imputed.narrowPeak.bed.nPk	H2A.Z	296	216.857	2.53e-18
E014	ESC	ESC.HUES48	HUES48 Cells	DNase.imputed.narrowPeak.bed.nPk	DNase	301	250.585	1.14e-08
E014	ESC	ESC.HUES48	HUES48 Cells	H3K4me2.imputed.narrowPeak.bed.nPk	H3K4me2	325	270.187	3.9e-11
E014	ESC	ESC.HUES48	HUES48 Cells	H2AK5ac.imputed.narrowPeak.bed.nPk	H2AK5ac	88	86.3004	0.436274
E014	ESC	ESC.HUES48	HUES48 Cells	H4K20me1.imputed.narrowPeak.bed.nPk	H4K20me1	230	81.7885	9.19e-64
E014	ESC	ESC.HUES48	HUES48 Cells	H3K36me3.imputed.narrowPeak.bed.nPk	H3K36me3	292	150.05	1.77e-52
E014	ESC	ESC.HUES48	HUES48 Cells	H2BK120ac.imputed.narrowPeak.bed.nPk	H2BK120ac	310	176.511	1.53e-46
E014	ESC	ESC.HUES48	HUES48 Cells	H2AK9ac.imputed.narrowPeak.bed.nPk	H2AK9ac	104	25.6872	5.62e-38
E014	ESC	ESC.HUES48	HUES48 Cells	H2BK12ac.imputed.narrowPeak.bed.nPk	H2BK12ac	220	133.584	1.5e-20
E014	ESC	ESC.HUES48	HUES48 Cells	H3K4me3.imputed.narrowPeak.bed.nPk	H3K4me3	311	203.041	4.72e-32
E014	ESC	ESC.HUES48	HUES48 Cells	H3T11ph.imputed.narrowPeak.bed.nPk	H3T11ph	266	148.611	5.21e-36
E014	ESC	ESC.HUES48	HUES48 Cells	H3K4ac.imputed.narrowPeak.bed.nPk	H3K4ac	216	160.396	3.16e-09
E014	ESC	ESC.HUES48	HUES48 Cells	H3K18ac.imputed.narrowPeak.bed.nPk	H3K18ac	297	206.036	5.1e-23
E014	ESC	ESC.HUES48	HUES48 Cells	H3K9me3.imputed.narrowPeak.bed.nPk	H3K9me3	148	190.171	0.999999
E014	ESC	ESC.HUES48	HUES48 Cells	H3K23ac.imputed.narrowPeak.bed.nPk	H3K23ac	105	31.2529	1.83e-31
E014	ESC	ESC.HUES48	HUES48 Cells	H2BK20ac.imputed.narrowPeak.bed.nPk	H2BK20ac	152	71.1633	2.91e-23
E014	ESC	ESC.HUES48	HUES48 Cells	H3K9ac.imputed.narrowPeak.bed.nPk	H3K9ac	311	211.354	5.09e-28
E014	ESC	ESC.HUES48	HUES48 Cells	H3K79me1.imputed.narrowPeak.bed.nPk	H3K79me1	217	128.363	4.66e-22
E014	ESC	ESC.HUES48	HUES48 Cells	H2BK5ac.imputed.narrowPeak.bed.nPk	H2BK5ac	287	174.386	1.69e-33
E014	ESC	ESC.HUES48	HUES48 Cells	H4K8ac.imputed.narrowPeak.bed.nPk	H4K8ac	216	165.254	6.08e-08
E014	ESC	ESC.HUES48	HUES48 Cells	H4K91ac.imputed.narrowPeak.bed.nPk	H4K91ac	295	189.539	8.23e-30
E014	ESC	ESC.HUES48	HUES48 Cells	H3K27ac.imputed.narrowPeak.bed.nPk	H3K27ac	305	216.982	1.55e-22
E014	ESC	ESC.HUES48	HUES48 Cells	H3K23me2.imputed.narrowPeak.bed.nPk	H3K23me2	234	139.661	3.35e-24
E014	ESC	ESC.HUES48	HUES48 Cells	H4K5ac.imputed.narrowPeak.bed.nPk	H4K5ac	293	180.553	1.44e-33
E014	ESC	ESC.HUES48	HUES48 Cells	H2BK15ac.imputed.narrowPeak.bed.nPk	H2BK15ac	17	23.0984	0.932295
E014	ESC	ESC.HUES48	HUES48 Cells	H3K4me1.imputed.narrowPeak.bed.nPk	H3K4me1	353	313.873	3.05e-08
E015	ESC	ESC.HUES6	HUES6 Cells	H3K27me3.imputed.narrowPeak.bed.nPk	H3K27me3	232	138.631	6e-23
E015	ESC	ESC.HUES6	HUES6 Cells	H3K9ac.imputed.narrowPeak.bed.nPk	H3K9ac	251	199.233	3.4e-08
E015	ESC	ESC.HUES6	HUES6 Cells	H2BK20ac.imputed.narrowPeak.bed.nPk	H2BK20ac	61	22.311	3.73e-13
E015	ESC	ESC.HUES6	HUES6 Cells	H3K27ac.imputed.narrowPeak.bed.nPk	H3K27ac	313	235.412	2.09e-18
E015	ESC	ESC.HUES6	HUES6 Cells	H3K9me3.imputed.narrowPeak.bed.nPk	H3K9me3	142	171.775	0.999592
E015	ESC	ESC.HUES6	HUES6 Cells	H3K4ac.imputed.narrowPeak.bed.nPk	H3K4ac	210	154.524	3.33e-09
E015	ESC	ESC.HUES6	HUES6 Cells	H3K79me2.imputed.narrowPeak.bed.nPk	H3K79me2	264	143.912	1.71e-37
E015	ESC	ESC.HUES6	HUES6 Cells	H3K36me3.imputed.narrowPeak.bed.nPk	H3K36me3	292	148.71	2e-53
E015	ESC	ESC.HUES6	HUES6 Cells	H2AK5ac.imputed.narrowPeak.bed.nPk	H2AK5ac	129	68.4794	3.25e-14
E015	ESC	ESC.HUES6	HUES6 Cells	H4K5ac.imputed.narrowPeak.bed.nPk	H4K5ac	179	133.959	7.35e-07
E015	ESC	ESC.HUES6	HUES6 Cells	H3K23me2.imputed.narrowPeak.bed.nPk	H3K23me2	247	149.516	2.49e-25
E015	ESC	ESC.HUES6	HUES6 Cells	H3K79me1.imputed.narrowPeak.bed.nPk	H3K79me1	222	121.692	8.67e-28
E015	ESC	ESC.HUES6	HUES6 Cells	H2AK9ac.imputed.narrowPeak.bed.nPk	H2AK9ac	142	58.4357	1.17e-27
E015	ESC	ESC.HUES6	HUES6 Cells	DNase.imputed.narrowPeak.bed.nPk	DNase	300	244.95	7.15e-10
E015	ESC	ESC.HUES6	HUES6 Cells	H3K56ac.imputed.narrowPeak.bed.nPk	H3K56ac	140	74.5964	7.92e-16
E015	ESC	ESC.HUES6	HUES6 Cells	H3K4me3.imputed.narrowPeak.bed.nPk	H3K4me3	311	206.164	1.69e-30
E015	ESC	ESC.HUES6	HUES6 Cells	H2BK12ac.imputed.narrowPeak.bed.nPk	H2BK12ac	146	110.812	5.6e-05
E015	ESC	ESC.HUES6	HUES6 Cells	H2BK120ac.imputed.narrowPeak.bed.nPk	H2BK120ac	181	144.214	5.42e-05
E015	ESC	ESC.HUES6	HUES6 Cells	H4K12ac.imputed.narrowPeak.bed.nPk	H4K12ac	291	202.189	5.33e-22
E015	ESC	ESC.HUES6	HUES6 Cells	H3K23ac.imputed.narrowPeak.bed.nPk	H3K23ac	141	59.1338	1.33e-26
E015	ESC	ESC.HUES6	HUES6 Cells	H3K4me2.imputed.narrowPeak.bed.nPk	H3K4me2	316	260.466	9.31e-11
E015	ESC	ESC.HUES6	HUES6 Cells	H3T11ph.imputed.narrowPeak.bed.nPk	H3T11ph	207	120.708	2.1e-21
E015	ESC	ESC.HUES6	HUES6 Cells	H2A.Z.imputed.narrowPeak.bed.nPk	H2A.Z	289	215.129	1.27e-15
E015	ESC	ESC.HUES6	HUES6 Cells	H3K14ac.imputed.narrowPeak.bed.nPk	H3K14ac	216	155.502	1.37e-10
E015	ESC	ESC.HUES6	HUES6 Cells	H4K20me1.imputed.narrowPeak.bed.nPk	H4K20me1	226	80.8437	2.48e-61
E015	ESC	ESC.HUES6	HUES6 Cells	H2BK5ac.imputed.narrowPeak.bed.nPk	H2BK5ac	207	127.331	1.98e-18
E015	ESC	ESC.HUES6	HUES6 Cells	H4K8ac.imputed.narrowPeak.bed.nPk	H4K8ac	216	159.588	2.23e-09
E015	ESC	ESC.HUES6	HUES6 Cells	H4K91ac.imputed.narrowPeak.bed.nPk	H4K91ac	186	159.807	0.00344513
E015	ESC	ESC.HUES6	HUES6 Cells	H3K4me1.imputed.narrowPeak.bed.nPk	H3K4me1	338	310.068	0.000119648
E015	ESC	ESC.HUES6	HUES6 Cells	H3K18ac.imputed.narrowPeak.bed.nPk	H3K18ac	234	191.731	6.65e-06
E016	ESC	ESC.HUES64	HUES64 Cells	H2BK120ac.imputed.narrowPeak.bed.nPk	H2BK120ac	196	155.154	9.21e-06
E016	ESC	ESC.HUES64	HUES64 Cells	H2A.Z.imputed.narrowPeak.bed.nPk	H2A.Z	342	209.935	1.2e-49
E016	ESC	ESC.HUES64	HUES64 Cells	H2BK5ac.imputed.narrowPeak.bed.nPk	H2BK5ac	174	142.238	0.000376115
E016	ESC	ESC.HUES64	HUES64 Cells	H4K12ac.imputed.narrowPeak.bed.nPk	H4K12ac	255	196.499	3.76e-10
E016	ESC	ESC.HUES64	HUES64 Cells	H3K9me3.imputed.narrowPeak.bed.nPk	H3K9me3	145	175.906	0.999722
E016	ESC	ESC.HUES64	HUES64 Cells	H4K20me1.imputed.narrowPeak.bed.nPk	H4K20me1	223	78.0494	3.68e-62
E016	ESC	ESC.HUES64	HUES64 Cells	H3K18ac.imputed.narrowPeak.bed.nPk	H3K18ac	238	195.749	5.71e-06
E016	ESC	ESC.HUES64	HUES64 Cells	H4K8ac.imputed.narrowPeak.bed.nPk	H4K8ac	197	158.454	2.89e-05
E016	ESC	ESC.HUES64	HUES64 Cells	H3K4me3.imputed.narrowPeak.bed.nPk	H3K4me3	311	207.454	5.44e-30
E016	ESC	ESC.HUES64	HUES64 Cells	H3K27me3.imputed.narrowPeak.bed.nPk	H3K27me3	237	141.683	1.07e-23
E016	ESC	ESC.HUES64	HUES64 Cells	H3K27ac.imputed.narrowPeak.bed.nPk	H3K27ac	314	227.083	1.82e-22
E016	ESC	ESC.HUES64	HUES64 Cells	H3K56ac.imputed.narrowPeak.bed.nPk	H3K56ac	164	77.4957	1.17e-25
E016	ESC	ESC.HUES64	HUES64 Cells	DNase.imputed.narrowPeak.bed.nPk	DNase	301	247.034	1.34e-09
E016	ESC	ESC.HUES64	HUES64 Cells	H2BK20ac.imputed.narrowPeak.bed.nPk	H2BK20ac	75	47.0945	2.49e-05
E016	ESC	ESC.HUES64	HUES64 Cells	H4K91ac.imputed.narrowPeak.bed.nPk	H4K91ac	232	175.492	1.99e-09
E016	ESC	ESC.HUES64	HUES64 Cells	H3K14ac.imputed.narrowPeak.bed.nPk	H3K14ac	195	157.343	4.19e-05
E016	ESC	ESC.HUES64	HUES64 Cells	H2BK12ac.imputed.narrowPeak.bed.nPk	H2BK12ac	151	114.217	2.8e-05
E016	ESC	ESC.HUES64	HUES64 Cells	H3K4me2.imputed.narrowPeak.bed.nPk	H3K4me2	321	248.779	1.56e-16
E016	ESC	ESC.HUES64	HUES64 Cells	H3K79me1.imputed.narrowPeak.bed.nPk	H3K79me1	212	120.864	1.55e-23
E016	ESC	ESC.HUES64	HUES64 Cells	H3K79me2.imputed.narrowPeak.bed.nPk	H3K79me2	264	142.36	1.2e-38
E016	ESC	ESC.HUES64	HUES64 Cells	H3K36me3.imputed.narrowPeak.bed.nPk	H3K36me3	292	148.437	1.9e-53
E016	ESC	ESC.HUES64	HUES64 Cells	H3K9ac.imputed.narrowPeak.bed.nPk	H3K9ac	308	201.418	4.17e-31
E016	ESC	ESC.HUES64	HUES64 Cells	H4K5ac.imputed.narrowPeak.bed.nPk	H4K5ac	182	146.843	0.000100274
E016	ESC	ESC.HUES64	HUES64 Cells	H2AK5ac.imputed.narrowPeak.bed.nPk	H2AK5ac	96	71.8737	0.00110558
E016	ESC	ESC.HUES64	HUES64 Cells	H3K23ac.imputed.narrowPeak.bed.nPk	H3K23ac	122	46.6747	3.23e-26
E016	ESC	ESC.HUES64	HUES64 Cells	H2AK9ac.imputed.narrowPeak.bed.nPk	H2AK9ac	105	41.7928	7.27e-21
E016	ESC	ESC.HUES64	HUES64 Cells	H3T11ph.imputed.narrowPeak.bed.nPk	H3T11ph	188	126.196	1.27e-11
E016	ESC	ESC.HUES64	HUES64 Cells	H3K23me2.imputed.narrowPeak.bed.nPk	H3K23me2	253	145.928	3.82e-30
E016	ESC	ESC.HUES64	HUES64 Cells	H3K4me1.imputed.narrowPeak.bed.nPk	H3K4me1	323	306.69	0.0210797
E016	ESC	ESC.HUES64	HUES64 Cells	H3K4ac.imputed.narrowPeak.bed.nPk	H3K4ac	216	159.253	1.46e-09
E017	IMR90	LNG.IMR90	IMR90 fetal lung fibroblasts Cell Line	H3K4me3.imputed.narrowPeak.bed.nPk	H3K4me3	265	186.43	1.54e-16
E017	IMR90	LNG.IMR90	IMR90 fetal lung fibroblasts Cell Line	H2BK120ac.imputed.narrowPeak.bed.nPk	H2BK120ac	229	153.852	4.12e-15
E017	IMR90	LNG.IMR90	IMR90 fetal lung fibroblasts Cell Line	H2BK20ac.imputed.narrowPeak.bed.nPk	H2BK20ac	193	139.425	1.15e-08
E017	IMR90	LNG.IMR90	IMR90 fetal lung fibroblasts Cell Line	H3K9me3.imputed.narrowPeak.bed.nPk	H3K9me3	43	66.9657	0.999847
E017	IMR90	LNG.IMR90	IMR90 fetal lung fibroblasts Cell Line	H2BK15ac.imputed.narrowPeak.bed.nPk	H2BK15ac	183	106.354	1.16e-17
E017	IMR90	LNG.IMR90	IMR90 fetal lung fibroblasts Cell Line	H3K9ac.imputed.narrowPeak.bed.nPk	H3K9ac	259	184.595	5.41e-15
E017	IMR90	LNG.IMR90	IMR90 fetal lung fibroblasts Cell Line	H4K91ac.imputed.narrowPeak.bed.nPk	H4K91ac	234	165.786	1.16e-12
E017	IMR90	LNG.IMR90	IMR90 fetal lung fibroblasts Cell Line	H3T11ph.imputed.narrowPeak.bed.nPk	H3T11ph	225	154.999	2.66e-13
E017	IMR90	LNG.IMR90	IMR90 fetal lung fibroblasts Cell Line	H3K79me1.imputed.narrowPeak.bed.nPk	H3K79me1	137	115.423	0.00905129
E017	IMR90	LNG.IMR90	IMR90 fetal lung fibroblasts Cell Line	H2BK5ac.imputed.narrowPeak.bed.nPk	H2BK5ac	230	158.972	1.11e-13
E017	IMR90	LNG.IMR90	IMR90 fetal lung fibroblasts Cell Line	H4K12ac.imputed.narrowPeak.bed.nPk	H4K12ac	191	131.862	1.8e-10
E017	IMR90	LNG.IMR90	IMR90 fetal lung fibroblasts Cell Line	H3K36me3.imputed.narrowPeak.bed.nPk	H3K36me3	293	144.196	3.73e-57
E017	IMR90	LNG.IMR90	IMR90 fetal lung fibroblasts Cell Line	H3K56ac.imputed.narrowPeak.bed.nPk	H3K56ac	217	151.157	3.37e-12
E017	IMR90	LNG.IMR90	IMR90 fetal lung fibroblasts Cell Line	H3K4me1.imputed.narrowPeak.bed.nPk	H3K4me1	288	239.409	1e-07
E017	IMR90	LNG.IMR90	IMR90 fetal lung fibroblasts Cell Line	H3K79me2.imputed.narrowPeak.bed.nPk	H3K79me2	281	148.779	7.51e-45
E017	IMR90	LNG.IMR90	IMR90 fetal lung fibroblasts Cell Line	H3K23me2.imputed.narrowPeak.bed.nPk	H3K23me2	208	146.769	6.76e-11
E017	IMR90	LNG.IMR90	IMR90 fetal lung fibroblasts Cell Line	H3K23ac.imputed.narrowPeak.bed.nPk	H3K23ac	185	97.827	4.83e-23
E017	IMR90	LNG.IMR90	IMR90 fetal lung fibroblasts Cell Line	H3K4me2.imputed.narrowPeak.bed.nPk	H3K4me2	339	227.892	2.54e-36
E017	IMR90	LNG.IMR90	IMR90 fetal lung fibroblasts Cell Line	H2A.Z.imputed.narrowPeak.bed.nPk	H2A.Z	279	200.281	2.49e-17
E017	IMR90	LNG.IMR90	IMR90 fetal lung fibroblasts Cell Line	H2AK5ac.imputed.narrowPeak.bed.nPk	H2AK5ac	190	129.962	1.29e-10
E017	IMR90	LNG.IMR90	IMR90 fetal lung fibroblasts Cell Line	H3K9me1.imputed.narrowPeak.bed.nPk	H3K9me1	1	5.57963	0.996429
E017	IMR90	LNG.IMR90	IMR90 fetal lung fibroblasts Cell Line	DNase.imputed.narrowPeak.bed.nPk	DNase	341	251.755	1.66e-25
E017	IMR90	LNG.IMR90	IMR90 fetal lung fibroblasts Cell Line	H2BK12ac.imputed.narrowPeak.bed.nPk	H2BK12ac	201	158.364	5.91e-06
E017	IMR90	LNG.IMR90	IMR90 fetal lung fibroblasts Cell Line	H4K8ac.imputed.narrowPeak.bed.nPk	H4K8ac	233	170.159	4.74e-11
E017	IMR90	LNG.IMR90	IMR90 fetal lung fibroblasts Cell Line	H4K5ac.imputed.narrowPeak.bed.nPk	H4K5ac	225	175.958	2.32e-07
E017	IMR90	LNG.IMR90	IMR90 fetal lung fibroblasts Cell Line	H4K20me1.imputed.narrowPeak.bed.nPk	H4K20me1	104	65.983	5.55e-07
E017	IMR90	LNG.IMR90	IMR90 fetal lung fibroblasts Cell Line	H3K27me3.imputed.narrowPeak.bed.nPk	H3K27me3	232	137.84	2.8e-23
E017	IMR90	LNG.IMR90	IMR90 fetal lung fibroblasts Cell Line	H3K27ac.imputed.narrowPeak.bed.nPk	H3K27ac	268	230.977	4.87e-05
E017	IMR90	LNG.IMR90	IMR90 fetal lung fibroblasts Cell Line	H3K14ac.imputed.narrowPeak.bed.nPk	H3K14ac	225	163.586	1.17e-10
E017	IMR90	LNG.IMR90	IMR90 fetal lung fibroblasts Cell Line	H3K18ac.imputed.narrowPeak.bed.nPk	H3K18ac	234	188.576	1.65e-06
E017	IMR90	LNG.IMR90	IMR90 fetal lung fibroblasts Cell Line	H3K4ac.imputed.narrowPeak.bed.nPk	H3K4ac	234	175.567	9.72e-10
E018	iPSC	IPSC.15b	iPS-15b Cells	H3K23ac.imputed.narrowPeak.bed.nPk	H3K23ac	72	7.04579	8.95e-55
E018	iPSC	IPSC.15b	iPS-15b Cells	H4K8ac.imputed.narrowPeak.bed.nPk	H4K8ac	163	115.115	7.04e-08
E018	iPSC	IPSC.15b	iPS-15b Cells	H4K12ac.imputed.narrowPeak.bed.nPk	H4K12ac	269	171.852	3.44e-25
E018	iPSC	IPSC.15b	iPS-15b Cells	H2AK5ac.imputed.narrowPeak.bed.nPk	H2AK5ac	70	35.2168	1.37e-08
E018	iPSC	IPSC.15b	iPS-15b Cells	H2BK120ac.imputed.narrowPeak.bed.nPk	H2BK120ac	151	107.204	5.34e-07
E018	iPSC	IPSC.15b	iPS-15b Cells	H2BK5ac.imputed.narrowPeak.bed.nPk	H2BK5ac	147	106.114	2.14e-06
E018	iPSC	IPSC.15b	iPS-15b Cells	H3K27ac.imputed.narrowPeak.bed.nPk	H3K27ac	313	213.506	4.73e-28
E018	iPSC	IPSC.15b	iPS-15b Cells	H4K20me1.imputed.narrowPeak.bed.nPk	H4K20me1	218	77.7953	2.17e-58
E018	iPSC	IPSC.15b	iPS-15b Cells	H2BK12ac.imputed.narrowPeak.bed.nPk	H2BK12ac	89	63.2459	0.000377882
E018	iPSC	IPSC.15b	iPS-15b Cells	H3K36me3.imputed.narrowPeak.bed.nPk	H3K36me3	292	153.31	5.74e-50
E018	iPSC	IPSC.15b	iPS-15b Cells	H3K79me1.imputed.narrowPeak.bed.nPk	H3K79me1	175	98.4746	1.05e-18
E018	iPSC	IPSC.15b	iPS-15b Cells	H4K91ac.imputed.narrowPeak.bed.nPk	H4K91ac	180	128.361	1.71e-08
E018	iPSC	IPSC.15b	iPS-15b Cells	DNase.imputed.narrowPeak.bed.nPk	DNase	308	232.195	2.68e-17
E018	iPSC	IPSC.15b	iPS-15b Cells	H3K79me2.imputed.narrowPeak.bed.nPk	H3K79me2	264	139.764	3.24e-40
E018	iPSC	IPSC.15b	iPS-15b Cells	H3K4ac.imputed.narrowPeak.bed.nPk	H3K4ac	147	105.843	1.83e-06
E018	iPSC	IPSC.15b	iPS-15b Cells	H3K9me3.imputed.narrowPeak.bed.nPk	H3K9me3	142	183.67	0.999998
E018	iPSC	IPSC.15b	iPS-15b Cells	H2A.Z.imputed.narrowPeak.bed.nPk	H2A.Z	347	208.064	2.22e-55
E018	iPSC	IPSC.15b	iPS-15b Cells	H3K23me2.imputed.narrowPeak.bed.nPk	H3K23me2	236	125.225	1.09e-32
E018	iPSC	IPSC.15b	iPS-15b Cells	H3K4me3.imputed.narrowPeak.bed.nPk	H3K4me3	311	203.424	6.44e-32
E018	iPSC	IPSC.15b	iPS-15b Cells	H3K9ac.imputed.narrowPeak.bed.nPk	H3K9ac	258	193.888	9.56e-12
E018	iPSC	IPSC.15b	iPS-15b Cells	H3K18ac.imputed.narrowPeak.bed.nPk	H3K18ac	157	159.276	0.614605
E018	iPSC	IPSC.15b	iPS-15b Cells	H3T11ph.imputed.narrowPeak.bed.nPk	H3T11ph	122	34.5088	5.26e-39
E018	iPSC	IPSC.15b	iPS-15b Cells	H3K56ac.imputed.narrowPeak.bed.nPk	H3K56ac	105	21.4769	1.34e-46
E018	iPSC	IPSC.15b	iPS-15b Cells	H3K4me1.imputed.narrowPeak.bed.nPk	H3K4me1	358	321.465	7.23e-08
E018	iPSC	IPSC.15b	iPS-15b Cells	H4K5ac.imputed.narrowPeak.bed.nPk	H4K5ac	136	69.9742	1.61e-16
E018	iPSC	IPSC.15b	iPS-15b Cells	H3K27me3.imputed.narrowPeak.bed.nPk	H3K27me3	244	144.261	1.23e-25
E018	iPSC	IPSC.15b	iPS-15b Cells	H2AK9ac.imputed.narrowPeak.bed.nPk	H2AK9ac	11	3.96024	0.00228641
E018	iPSC	IPSC.15b	iPS-15b Cells	H3K14ac.imputed.narrowPeak.bed.nPk	H3K14ac	174	110.329	9.66e-13
E018	iPSC	IPSC.15b	iPS-15b Cells	H3K4me2.imputed.narrowPeak.bed.nPk	H3K4me2	312	246.579	1.17e-13
E019	iPSC	IPSC.18	iPS-18 Cells	DNase.imputed.narrowPeak.bed.nPk	DNase	296	240.975	1.03e-09
E019	iPSC	IPSC.18	iPS-18 Cells	H2BK120ac.imputed.narrowPeak.bed.nPk	H2BK120ac	194	123.95	1.71e-14
E019	iPSC	IPSC.18	iPS-18 Cells	H3K56ac.imputed.narrowPeak.bed.nPk	H3K56ac	136	59.5794	1.03e-23
E019	iPSC	IPSC.18	iPS-18 Cells	H3T11ph.imputed.narrowPeak.bed.nPk	H3T11ph	171	103.15	1.12e-14
E019	iPSC	IPSC.18	iPS-18 Cells	H3K23ac.imputed.narrowPeak.bed.nPk	H3K23ac	140	47.4838	1.64e-36
E019	iPSC	IPSC.18	iPS-18 Cells	H4K91ac.imputed.narrowPeak.bed.nPk	H4K91ac	194	141.488	1.34e-08
E019	iPSC	IPSC.18	iPS-18 Cells	H4K12ac.imputed.narrowPeak.bed.nPk	H4K12ac	250	208.638	7.05e-06
E019	iPSC	IPSC.18	iPS-18 Cells	H3K36me3.imputed.narrowPeak.bed.nPk	H3K36me3	259	150.55	3.29e-31
E019	iPSC	IPSC.18	iPS-18 Cells	H4K20me1.imputed.narrowPeak.bed.nPk	H4K20me1	255	73.4524	7.55e-96
E019	iPSC	IPSC.18	iPS-18 Cells	H3K4me1.imputed.narrowPeak.bed.nPk	H3K4me1	333	311.551	0.00263013
E019	iPSC	IPSC.18	iPS-18 Cells	H2AK9ac.imputed.narrowPeak.bed.nPk	H2AK9ac	126	54.5431	4.18e-22
E019	iPSC	IPSC.18	iPS-18 Cells	H3K23me2.imputed.narrowPeak.bed.nPk	H3K23me2	241	145.686	2.58e-24
E019	iPSC	IPSC.18	iPS-18 Cells	H3K9me3.imputed.narrowPeak.bed.nPk	H3K9me3	145	188.266	0.999999
E019	iPSC	IPSC.18	iPS-18 Cells	H2BK5ac.imputed.narrowPeak.bed.nPk	H2BK5ac	137	100.084	1.12e-05
E019	iPSC	IPSC.18	iPS-18 Cells	H3K18ac.imputed.narrowPeak.bed.nPk	H3K18ac	230	189.057	1.05e-05
E019	iPSC	IPSC.18	iPS-18 Cells	H3K4ac.imputed.narrowPeak.bed.nPk	H3K4ac	210	136.172	1.96e-15
E019	iPSC	IPSC.18	iPS-18 Cells	H4K8ac.imputed.narrowPeak.bed.nPk	H4K8ac	230	145.553	1.02e-19
E019	iPSC	IPSC.18	iPS-18 Cells	H3K79me2.imputed.narrowPeak.bed.nPk	H3K79me2	275	140.663	6.97e-47
E019	iPSC	IPSC.18	iPS-18 Cells	H2BK20ac.imputed.narrowPeak.bed.nPk	H2BK20ac	51	9.13496	6.78e-24
E019	iPSC	IPSC.18	iPS-18 Cells	H3K27ac.imputed.narrowPeak.bed.nPk	H3K27ac	314	247.356	2.68e-14
E019	iPSC	IPSC.18	iPS-18 Cells	H3K79me1.imputed.narrowPeak.bed.nPk	H3K79me1	218	106.668	5.86e-35
E019	iPSC	IPSC.18	iPS-18 Cells	H3K9ac.imputed.narrowPeak.bed.nPk	H3K9ac	308	194.403	9.95e-35
E019	iPSC	IPSC.18	iPS-18 Cells	H2A.Z.imputed.narrowPeak.bed.nPk	H2A.Z	332	216.014	2.78e-38
E019	iPSC	IPSC.18	iPS-18 Cells	H3K14ac.imputed.narrowPeak.bed.nPk	H3K14ac	188	138.87	8.9e-08
E019	iPSC	IPSC.18	iPS-18 Cells	H3K4me2.imputed.narrowPeak.bed.nPk	H3K4me2	327	273.675	1.01e-10
E019	iPSC	IPSC.18	iPS-18 Cells	H3K27me3.imputed.narrowPeak.bed.nPk	H3K27me3	232	138.809	6.75e-23
E019	iPSC	IPSC.18	iPS-18 Cells	H4K5ac.imputed.narrowPeak.bed.nPk	H4K5ac	142	117.473	0.00329144
E019	iPSC	IPSC.18	iPS-18 Cells	H2AK5ac.imputed.narrowPeak.bed.nPk	H2AK5ac	123	56.7975	7.01e-19
E019	iPSC	IPSC.18	iPS-18 Cells	H2BK12ac.imputed.narrowPeak.bed.nPk	H2BK12ac	133	96.1352	1.21e-05
E019	iPSC	IPSC.18	iPS-18 Cells	H3K4me3.imputed.narrowPeak.bed.nPk	H3K4me3	311	210.104	1.28e-28
E020	iPSC	IPSC.20B	iPS-20b Cells	H3T11ph.imputed.narrowPeak.bed.nPk	H3T11ph	142	121.895	0.0140455
E020	iPSC	IPSC.20B	iPS-20b Cells	H4K5ac.imputed.narrowPeak.bed.nPk	H4K5ac	143	123.559	0.0174536
E020	iPSC	IPSC.20B	iPS-20b Cells	H3K14ac.imputed.narrowPeak.bed.nPk	H3K14ac	208	144.793	1.31e-11
E020	iPSC	IPSC.20B	iPS-20b Cells	H3K79me2.imputed.narrowPeak.bed.nPk	H3K79me2	264	141.733	5.24e-39
E020	iPSC	IPSC.20B	iPS-20b Cells	H2BK120ac.imputed.narrowPeak.bed.nPk	H2BK120ac	146	130.201	0.0455285
E020	iPSC	IPSC.20B	iPS-20b Cells	H2AK9ac.imputed.narrowPeak.bed.nPk	H2AK9ac	105	53.6441	1.13e-12
E020	iPSC	IPSC.20B	iPS-20b Cells	H3K27me3.imputed.narrowPeak.bed.nPk	H3K27me3	236	142.641	7.88e-23
E020	iPSC	IPSC.20B	iPS-20b Cells	H3K27ac.imputed.narrowPeak.bed.nPk	H3K27ac	324	230.942	5.58e-26
E020	iPSC	IPSC.20B	iPS-20b Cells	H2BK12ac.imputed.narrowPeak.bed.nPk	H2BK12ac	143	96.8576	9.04e-08
E020	iPSC	IPSC.20B	iPS-20b Cells	H2BK5ac.imputed.narrowPeak.bed.nPk	H2BK5ac	174	116.924	2e-10
E020	iPSC	IPSC.20B	iPS-20b Cells	H4K12ac.imputed.narrowPeak.bed.nPk	H4K12ac	275	208.045	5.25e-13
E020	iPSC	IPSC.20B	iPS-20b Cells	H2BK20ac.imputed.narrowPeak.bed.nPk	H2BK20ac	51	9.34115	1.51e-23
E020	iPSC	IPSC.20B	iPS-20b Cells	H3K18ac.imputed.narrowPeak.bed.nPk	H3K18ac	229	182.916	9.82e-07
E020	iPSC	IPSC.20B	iPS-20b Cells	H3K56ac.imputed.narrowPeak.bed.nPk	H3K56ac	136	67.7735	2.07e-18
E020	iPSC	IPSC.20B	iPS-20b Cells	H2A.Z.imputed.narrowPeak.bed.nPk	H2A.Z	339	212.027	6.86e-46
E020	iPSC	IPSC.20B	iPS-20b Cells	H4K8ac.imputed.narrowPeak.bed.nPk	H4K8ac	230	149.498	5.66e-18
E020	iPSC	IPSC.20B	iPS-20b Cells	H4K91ac.imputed.narrowPeak.bed.nPk	H4K91ac	180	146.627	0.000229847
E020	iPSC	IPSC.20B	iPS-20b Cells	H3K9ac.imputed.narrowPeak.bed.nPk	H3K9ac	308	199.097	2.37e-32
E020	iPSC	IPSC.20B	iPS-20b Cells	H3K4ac.imputed.narrowPeak.bed.nPk	H3K4ac	214	142.963	3.38e-14
E020	iPSC	IPSC.20B	iPS-20b Cells	H3K4me3.imputed.narrowPeak.bed.nPk	H3K4me3	311	202.856	3.84e-32
E020	iPSC	IPSC.20B	iPS-20b Cells	DNase.imputed.narrowPeak.bed.nPk	DNase	295	237.632	2.16e-10
E020	iPSC	IPSC.20B	iPS-20b Cells	H3K36me3.imputed.narrowPeak.bed.nPk	H3K36me3	292	149.175	5.87e-53
E020	iPSC	IPSC.20B	iPS-20b Cells	H2AK5ac.imputed.narrowPeak.bed.nPk	H2AK5ac	96	58.0337	1.81e-07
E020	iPSC	IPSC.20B	iPS-20b Cells	H3K79me1.imputed.narrowPeak.bed.nPk	H3K79me1	225	114.2	7.11e-34
E020	iPSC	IPSC.20B	iPS-20b Cells	H3K23me2.imputed.narrowPeak.bed.nPk	H3K23me2	286	157.569	1.19e-42
E020	iPSC	IPSC.20B	iPS-20b Cells	H4K20me1.imputed.narrowPeak.bed.nPk	H4K20me1	229	83.6701	4.85e-61
E020	iPSC	IPSC.20B	iPS-20b Cells	H3K23ac.imputed.narrowPeak.bed.nPk	H3K23ac	122	49.3008	4.98e-24
E020	iPSC	IPSC.20B	iPS-20b Cells	H3K4me1.imputed.narrowPeak.bed.nPk	H3K4me1	357	320.872	1.06e-07
E020	iPSC	IPSC.20B	iPS-20b Cells	H3K4me2.imputed.narrowPeak.bed.nPk	H3K4me2	346	278.28	1.06e-17
E020	iPSC	IPSC.20B	iPS-20b Cells	H3K9me3.imputed.narrowPeak.bed.nPk	H3K9me3	148	184.898	0.999979
E021	iPSC	IPSC.DF.6.9	iPS DF 6.9 Cells	DNase.imputed.narrowPeak.bed.nPk	DNase	287	201.232	2.6e-20
E021	iPSC	IPSC.DF.6.9	iPS DF 6.9 Cells	H3K4me1.imputed.narrowPeak.bed.nPk	H3K4me1	350	253.149	1.26e-30
E021	iPSC	IPSC.DF.6.9	iPS DF 6.9 Cells	H2BK120ac.imputed.narrowPeak.bed.nPk	H2BK120ac	110	41.4236	6.6e-24
E021	iPSC	IPSC.DF.6.9	iPS DF 6.9 Cells	H2BK5ac.imputed.narrowPeak.bed.nPk	H2BK5ac	42	12.0346	8.1e-13
E021	iPSC	IPSC.DF.6.9	iPS DF 6.9 Cells	H4K12ac.imputed.narrowPeak.bed.nPk	H4K12ac	207	101.979	3.76e-32
E021	iPSC	IPSC.DF.6.9	iPS DF 6.9 Cells	H4K20me1.imputed.narrowPeak.bed.nPk	H4K20me1	216	57.3306	3.77e-82
E021	iPSC	IPSC.DF.6.9	iPS DF 6.9 Cells	H2A.Z.imputed.narrowPeak.bed.nPk	H2A.Z	254	165.732	3.99e-21
E021	iPSC	IPSC.DF.6.9	iPS DF 6.9 Cells	H3K4me3.imputed.narrowPeak.bed.nPk	H3K4me3	258	178.837	1.8e-17
E021	iPSC	IPSC.DF.6.9	iPS DF 6.9 Cells	H3K36me3.imputed.narrowPeak.bed.nPk	H3K36me3	259	140.76	7.93e-37
E021	iPSC	IPSC.DF.6.9	iPS DF 6.9 Cells	H2AK5ac.imputed.narrowPeak.bed.nPk	H2AK5ac	10	6.01441	0.0777215
E021	iPSC	IPSC.DF.6.9	iPS DF 6.9 Cells	H3K79me1.imputed.narrowPeak.bed.nPk	H3K79me1	143	66.6162	3.63e-22
E021	iPSC	IPSC.DF.6.9	iPS DF 6.9 Cells	H3K27me3.imputed.narrowPeak.bed.nPk	H3K27me3	223	117.009	4.87e-30
E021	iPSC	IPSC.DF.6.9	iPS DF 6.9 Cells	H3K79me2.imputed.narrowPeak.bed.nPk	H3K79me2	264	130.302	8.73e-47
E021	iPSC	IPSC.DF.6.9	iPS DF 6.9 Cells	H3K23me2.imputed.narrowPeak.bed.nPk	H3K23me2	188	88.3681	1.77e-30
E021	iPSC	IPSC.DF.6.9	iPS DF 6.9 Cells	H4K91ac.imputed.narrowPeak.bed.nPk	H4K91ac	125	61.2783	1.46e-16
E021	iPSC	IPSC.DF.6.9	iPS DF 6.9 Cells	H3K4ac.imputed.narrowPeak.bed.nPk	H3K4ac	141	69.3212	1.21e-19
E021	iPSC	IPSC.DF.6.9	iPS DF 6.9 Cells	H3K27ac.imputed.narrowPeak.bed.nPk	H3K27ac	250	164.239	7.3e-20
E021	iPSC	IPSC.DF.6.9	iPS DF 6.9 Cells	H3K9ac.imputed.narrowPeak.bed.nPk	H3K9ac	235	148.198	9.1e-21
E021	iPSC	IPSC.DF.6.9	iPS DF 6.9 Cells	H4K8ac.imputed.narrowPeak.bed.nPk	H4K8ac	143	88.0948	5.56e-11
E021	iPSC	IPSC.DF.6.9	iPS DF 6.9 Cells	H2BK12ac.imputed.narrowPeak.bed.nPk	H2BK12ac	11	20.2215	0.992294
E021	iPSC	IPSC.DF.6.9	iPS DF 6.9 Cells	H3K18ac.imputed.narrowPeak.bed.nPk	H3K18ac	154	109.182	3.31e-07
E021	iPSC	IPSC.DF.6.9	iPS DF 6.9 Cells	H3K9me3.imputed.narrowPeak.bed.nPk	H3K9me3	112	153.987	0.999999
E021	iPSC	IPSC.DF.6.9	iPS DF 6.9 Cells	H3K4me2.imputed.narrowPeak.bed.nPk	H3K4me2	307	179.828	2.59e-42
E021	iPSC	IPSC.DF.6.9	iPS DF 6.9 Cells	H3K14ac.imputed.narrowPeak.bed.nPk	H3K14ac	143	72.3344	5.75e-19
E022	iPSC	IPSC.DF.19.11	iPS DF 19.11 Cells	DNase.imputed.narrowPeak.bed.nPk	DNase	300	216.795	1.22e-19
E022	iPSC	IPSC.DF.19.11	iPS DF 19.11 Cells	H3K79me1.imputed.narrowPeak.bed.nPk	H3K79me1	161	98.9898	1.3e-12
E022	iPSC	IPSC.DF.19.11	iPS DF 19.11 Cells	H3T11ph.imputed.narrowPeak.bed.nPk	H3T11ph	150	61.5697	2.41e-29
E022	iPSC	IPSC.DF.19.11	iPS DF 19.11 Cells	H4K20me1.imputed.narrowPeak.bed.nPk	H4K20me1	211	67.112	4.27e-64
E022	iPSC	IPSC.DF.19.11	iPS DF 19.11 Cells	H3K4me2.imputed.narrowPeak.bed.nPk	H3K4me2	255	194.041	1.22e-10
E022	iPSC	IPSC.DF.19.11	iPS DF 19.11 Cells	H2BK5ac.imputed.narrowPeak.bed.nPk	H2BK5ac	132	78.921	6.35e-11
E022	iPSC	IPSC.DF.19.11	iPS DF 19.11 Cells	H3K56ac.imputed.narrowPeak.bed.nPk	H3K56ac	72	21.6442	6.55e-21
E022	iPSC	IPSC.DF.19.11	iPS DF 19.11 Cells	H3K4ac.imputed.narrowPeak.bed.nPk	H3K4ac	143	108.327	5.33e-05
E022	iPSC	IPSC.DF.19.11	iPS DF 19.11 Cells	H2BK12ac.imputed.narrowPeak.bed.nPk	H2BK12ac	135	77.7543	4.75e-12
E022	iPSC	IPSC.DF.19.11	iPS DF 19.11 Cells	H2AK9ac.imputed.narrowPeak.bed.nPk	H2AK9ac	17	10.8829	0.0462114
E022	iPSC	IPSC.DF.19.11	iPS DF 19.11 Cells	H3K9me3.imputed.narrowPeak.bed.nPk	H3K9me3	55	127.047	1
E022	iPSC	IPSC.DF.19.11	iPS DF 19.11 Cells	H4K5ac.imputed.narrowPeak.bed.nPk	H4K5ac	136	71.1143	6.52e-16
E022	iPSC	IPSC.DF.19.11	iPS DF 19.11 Cells	H3K14ac.imputed.narrowPeak.bed.nPk	H3K14ac	149	114.983	9.24e-05
E022	iPSC	IPSC.DF.19.11	iPS DF 19.11 Cells	H3K4me1.imputed.narrowPeak.bed.nPk	H3K4me1	326	258.212	5.02e-15
E022	iPSC	IPSC.DF.19.11	iPS DF 19.11 Cells	H2BK120ac.imputed.narrowPeak.bed.nPk	H2BK120ac	141	92.6261	1.04e-08
E022	iPSC	IPSC.DF.19.11	iPS DF 19.11 Cells	H3K4me3.imputed.narrowPeak.bed.nPk	H3K4me3	258	178.422	1.47e-17
E022	iPSC	IPSC.DF.19.11	iPS DF 19.11 Cells	H4K8ac.imputed.narrowPeak.bed.nPk	H4K8ac	243	132.103	2.17e-32
E022	iPSC	IPSC.DF.19.11	iPS DF 19.11 Cells	H3K23me2.imputed.narrowPeak.bed.nPk	H3K23me2	226	114.318	3.59e-34
E022	iPSC	IPSC.DF.19.11	iPS DF 19.11 Cells	H3K9ac.imputed.narrowPeak.bed.nPk	H3K9ac	247	157.112	1e-21
E022	iPSC	IPSC.DF.19.11	iPS DF 19.11 Cells	H3K23ac.imputed.narrowPeak.bed.nPk	H3K23ac	72	24.0299	2.27e-18
E022	iPSC	IPSC.DF.19.11	iPS DF 19.11 Cells	H3K27ac.imputed.narrowPeak.bed.nPk	H3K27ac	286	192.537	2.43e-23
E022	iPSC	IPSC.DF.19.11	iPS DF 19.11 Cells	H3K36me3.imputed.narrowPeak.bed.nPk	H3K36me3	293	141.874	2.13e-59
E022	iPSC	IPSC.DF.19.11	iPS DF 19.11 Cells	H3K18ac.imputed.narrowPeak.bed.nPk	H3K18ac	189	153.709	0.000134745
E022	iPSC	IPSC.DF.19.11	iPS DF 19.11 Cells	H4K12ac.imputed.narrowPeak.bed.nPk	H4K12ac	232	142.034	6.12e-22
E022	iPSC	IPSC.DF.19.11	iPS DF 19.11 Cells	H3K27me3.imputed.narrowPeak.bed.nPk	H3K27me3	212	112.839	7.38e-27
E022	iPSC	IPSC.DF.19.11	iPS DF 19.11 Cells	H3K79me2.imputed.narrowPeak.bed.nPk	H3K79me2	278	148.239	2.54e-43
E022	iPSC	IPSC.DF.19.11	iPS DF 19.11 Cells	H4K91ac.imputed.narrowPeak.bed.nPk	H4K91ac	182	109.438	9.88e-16
E022	iPSC	IPSC.DF.19.11	iPS DF 19.11 Cells	H2BK20ac.imputed.narrowPeak.bed.nPk	H2BK20ac	1	4.83981	0.992422
E022	iPSC	IPSC.DF.19.11	iPS DF 19.11 Cells	H2AK5ac.imputed.narrowPeak.bed.nPk	H2AK5ac	90	39.6502	3.32e-14
E022	iPSC	IPSC.DF.19.11	iPS DF 19.11 Cells	H2A.Z.imputed.narrowPeak.bed.nPk	H2A.Z	265	178.557	2.9e-20
E023	Mesench	FAT.MSC.DR.ADIP	Mesenchymal Stem Cell Derived Adipocyte Cultured Cells	H3K18ac.imputed.narrowPeak.bed.nPk	H3K18ac	273	232.82	1.1e-05
E023	Mesench	FAT.MSC.DR.ADIP	Mesenchymal Stem Cell Derived Adipocyte Cultured Cells	H3K56ac.imputed.narrowPeak.bed.nPk	H3K56ac	241	144.206	5.61e-25
E023	Mesench	FAT.MSC.DR.ADIP	Mesenchymal Stem Cell Derived Adipocyte Cultured Cells	H3K23me2.imputed.narrowPeak.bed.nPk	H3K23me2	230	149.213	3.88e-18
E023	Mesench	FAT.MSC.DR.ADIP	Mesenchymal Stem Cell Derived Adipocyte Cultured Cells	H2BK120ac.imputed.narrowPeak.bed.nPk	H2BK120ac	261	213.279	3.66e-07
E023	Mesench	FAT.MSC.DR.ADIP	Mesenchymal Stem Cell Derived Adipocyte Cultured Cells	H2BK15ac.imputed.narrowPeak.bed.nPk	H2BK15ac	95	13.1765	2.43e-53
E023	Mesench	FAT.MSC.DR.ADIP	Mesenchymal Stem Cell Derived Adipocyte Cultured Cells	H3K36me3.imputed.narrowPeak.bed.nPk	H3K36me3	293	158.54	5.7e-47
E023	Mesench	FAT.MSC.DR.ADIP	Mesenchymal Stem Cell Derived Adipocyte Cultured Cells	H4K5ac.imputed.narrowPeak.bed.nPk	H4K5ac	259	218.248	1.1e-05
E023	Mesench	FAT.MSC.DR.ADIP	Mesenchymal Stem Cell Derived Adipocyte Cultured Cells	H3K14ac.imputed.narrowPeak.bed.nPk	H3K14ac	241	188.861	3.86e-08
E023	Mesench	FAT.MSC.DR.ADIP	Mesenchymal Stem Cell Derived Adipocyte Cultured Cells	H3K4ac.imputed.narrowPeak.bed.nPk	H3K4ac	247	190.53	2.73e-09
E023	Mesench	FAT.MSC.DR.ADIP	Mesenchymal Stem Cell Derived Adipocyte Cultured Cells	H4K20me1.imputed.narrowPeak.bed.nPk	H4K20me1	240	90.329	1.3e-62
E023	Mesench	FAT.MSC.DR.ADIP	Mesenchymal Stem Cell Derived Adipocyte Cultured Cells	DNase.imputed.narrowPeak.bed.nPk	DNase	358	273.786	3.08e-26
E023	Mesench	FAT.MSC.DR.ADIP	Mesenchymal Stem Cell Derived Adipocyte Cultured Cells	H2A.Z.imputed.narrowPeak.bed.nPk	H2A.Z	358	233.909	6.71e-48
E023	Mesench	FAT.MSC.DR.ADIP	Mesenchymal Stem Cell Derived Adipocyte Cultured Cells	H3T11ph.imputed.narrowPeak.bed.nPk	H3T11ph	255	182.353	2.2e-14
E023	Mesench	FAT.MSC.DR.ADIP	Mesenchymal Stem Cell Derived Adipocyte Cultured Cells	H3K23ac.imputed.narrowPeak.bed.nPk	H3K23ac	206	96.5269	5.06e-35
E023	Mesench	FAT.MSC.DR.ADIP	Mesenchymal Stem Cell Derived Adipocyte Cultured Cells	H4K8ac.imputed.narrowPeak.bed.nPk	H4K8ac	265	202.116	2.87e-11
E023	Mesench	FAT.MSC.DR.ADIP	Mesenchymal Stem Cell Derived Adipocyte Cultured Cells	H3K27ac.imputed.narrowPeak.bed.nPk	H3K27ac	335	268.788	2.23e-15
E023	Mesench	FAT.MSC.DR.ADIP	Mesenchymal Stem Cell Derived Adipocyte Cultured Cells	H4K12ac.imputed.narrowPeak.bed.nPk	H4K12ac	322	232.352	6.1e-24
E023	Mesench	FAT.MSC.DR.ADIP	Mesenchymal Stem Cell Derived Adipocyte Cultured Cells	H3K4me1.imputed.narrowPeak.bed.nPk	H3K4me1	383	306.765	1.38e-30
E023	Mesench	FAT.MSC.DR.ADIP	Mesenchymal Stem Cell Derived Adipocyte Cultured Cells	H2BK12ac.imputed.narrowPeak.bed.nPk	H2BK12ac	235	181.73	2.76e-08
E023	Mesench	FAT.MSC.DR.ADIP	Mesenchymal Stem Cell Derived Adipocyte Cultured Cells	H2AK5ac.imputed.narrowPeak.bed.nPk	H2AK5ac	187	141.619	1.08e-06
E023	Mesench	FAT.MSC.DR.ADIP	Mesenchymal Stem Cell Derived Adipocyte Cultured Cells	H3K79me2.imputed.narrowPeak.bed.nPk	H3K79me2	283	155.845	1.1e-41
E023	Mesench	FAT.MSC.DR.ADIP	Mesenchymal Stem Cell Derived Adipocyte Cultured Cells	H2AK9ac.imputed.narrowPeak.bed.nPk	H2AK9ac	210	113.5	2.35e-26
E023	Mesench	FAT.MSC.DR.ADIP	Mesenchymal Stem Cell Derived Adipocyte Cultured Cells	H2BK5ac.imputed.narrowPeak.bed.nPk	H2BK5ac	317	219.732	9.91e-27
E023	Mesench	FAT.MSC.DR.ADIP	Mesenchymal Stem Cell Derived Adipocyte Cultured Cells	H2BK20ac.imputed.narrowPeak.bed.nPk	H2BK20ac	154	80.1198	1.18e-18
E023	Mesench	FAT.MSC.DR.ADIP	Mesenchymal Stem Cell Derived Adipocyte Cultured Cells	H3K27me3.imputed.narrowPeak.bed.nPk	H3K27me3	257	139.891	2.19e-34
E023	Mesench	FAT.MSC.DR.ADIP	Mesenchymal Stem Cell Derived Adipocyte Cultured Cells	H3K4me3.imputed.narrowPeak.bed.nPk	H3K4me3	334	218.36	3.05e-38
E023	Mesench	FAT.MSC.DR.ADIP	Mesenchymal Stem Cell Derived Adipocyte Cultured Cells	H3K79me1.imputed.narrowPeak.bed.nPk	H3K79me1	235	144.585	3.79e-22
E023	Mesench	FAT.MSC.DR.ADIP	Mesenchymal Stem Cell Derived Adipocyte Cultured Cells	H3K9me3.imputed.narrowPeak.bed.nPk	H3K9me3	71	111.559	1
E023	Mesench	FAT.MSC.DR.ADIP	Mesenchymal Stem Cell Derived Adipocyte Cultured Cells	H3K9ac.imputed.narrowPeak.bed.nPk	H3K9ac	326	230.255	4.7e-27
E023	Mesench	FAT.MSC.DR.ADIP	Mesenchymal Stem Cell Derived Adipocyte Cultured Cells	H4K91ac.imputed.narrowPeak.bed.nPk	H4K91ac	258	222.051	9.36e-05
E023	Mesench	FAT.MSC.DR.ADIP	Mesenchymal Stem Cell Derived Adipocyte Cultured Cells	H3K4me2.imputed.narrowPeak.bed.nPk	H3K4me2	357	289.703	7.65e-19
E024	ESC	ESC.4STAR	ES-UCSF4 Cells	H4K91ac.imputed.narrowPeak.bed.nPk	H4K91ac	202	137.091	5.28e-12
E024	ESC	ESC.4STAR	ES-UCSF4 Cells	H3K4me2.imputed.narrowPeak.bed.nPk	H3K4me2	325	215.025	3.76e-34
E024	ESC	ESC.4STAR	ES-UCSF4 Cells	H3K4ac.imputed.narrowPeak.bed.nPk	H3K4ac	202	110.742	7.14e-24
E024	ESC	ESC.4STAR	ES-UCSF4 Cells	H3K23me2.imputed.narrowPeak.bed.nPk	H3K23me2	193	110.617	2.92e-20
E024	ESC	ESC.4STAR	ES-UCSF4 Cells	H3K14ac.imputed.narrowPeak.bed.nPk	H3K14ac	196	109.47	6.56e-22
E024	ESC	ESC.4STAR	ES-UCSF4 Cells	H4K5ac.imputed.narrowPeak.bed.nPk	H4K5ac	175	96.513	2.75e-19
E024	ESC	ESC.4STAR	ES-UCSF4 Cells	H3K79me1.imputed.narrowPeak.bed.nPk	H3K79me1	160	94.7026	5.02e-14
E024	ESC	ESC.4STAR	ES-UCSF4 Cells	H2AK5ac.imputed.narrowPeak.bed.nPk	H2AK5ac	6	34.1477	1
E024	ESC	ESC.4STAR	ES-UCSF4 Cells	H3K56ac.imputed.narrowPeak.bed.nPk	H3K56ac	72	21.9381	8.68e-21
E024	ESC	ESC.4STAR	ES-UCSF4 Cells	H3K9ac.imputed.narrowPeak.bed.nPk	H3K9ac	247	169.08	1.82e-16
E024	ESC	ESC.4STAR	ES-UCSF4 Cells	H3K23ac.imputed.narrowPeak.bed.nPk	H3K23ac	28	13.6591	0.000237114
E024	ESC	ESC.4STAR	ES-UCSF4 Cells	H2BK5ac.imputed.narrowPeak.bed.nPk	H2BK5ac	167	119.463	1.46e-07
E024	ESC	ESC.4STAR	ES-UCSF4 Cells	H3K18ac.imputed.narrowPeak.bed.nPk	H3K18ac	261	183.636	7.13e-16
E024	ESC	ESC.4STAR	ES-UCSF4 Cells	H4K12ac.imputed.narrowPeak.bed.nPk	H4K12ac	229	146.546	9.2e-19
E024	ESC	ESC.4STAR	ES-UCSF4 Cells	H3K4me3.imputed.narrowPeak.bed.nPk	H3K4me3	311	196.386	1.33e-35
E024	ESC	ESC.4STAR	ES-UCSF4 Cells	H3K36me3.imputed.narrowPeak.bed.nPk	H3K36me3	292	143.301	1.81e-57
E024	ESC	ESC.4STAR	ES-UCSF4 Cells	DNase.imputed.narrowPeak.bed.nPk	DNase	328	225.332	2.1e-30
E024	ESC	ESC.4STAR	ES-UCSF4 Cells	H3K27ac.imputed.narrowPeak.bed.nPk	H3K27ac	272	201.491	8.04e-14
E024	ESC	ESC.4STAR	ES-UCSF4 Cells	H3K4me1.imputed.narrowPeak.bed.nPk	H3K4me1	371	280.448	7.86e-33
E024	ESC	ESC.4STAR	ES-UCSF4 Cells	H3K79me2.imputed.narrowPeak.bed.nPk	H3K79me2	278	141.505	4.83e-48
E024	ESC	ESC.4STAR	ES-UCSF4 Cells	H2BK12ac.imputed.narrowPeak.bed.nPk	H2BK12ac	150	92.8116	5.52e-11
E024	ESC	ESC.4STAR	ES-UCSF4 Cells	H4K20me1.imputed.narrowPeak.bed.nPk	H4K20me1	175	75.4129	2.27e-32
E024	ESC	ESC.4STAR	ES-UCSF4 Cells	H4K8ac.imputed.narrowPeak.bed.nPk	H4K8ac	216	129.941	1.26e-20
E024	ESC	ESC.4STAR	ES-UCSF4 Cells	H3K27me3.imputed.narrowPeak.bed.nPk	H3K27me3	229	134.578	1.43e-23
E024	ESC	ESC.4STAR	ES-UCSF4 Cells	H3T11ph.imputed.narrowPeak.bed.nPk	H3T11ph	151	51.0198	3.71e-39
E024	ESC	ESC.4STAR	ES-UCSF4 Cells	H3K9me3.imputed.narrowPeak.bed.nPk	H3K9me3	114	164.869	1
E024	ESC	ESC.4STAR	ES-UCSF4 Cells	H2BK120ac.imputed.narrowPeak.bed.nPk	H2BK120ac	160	122.226	2.55e-05
E024	ESC	ESC.4STAR	ES-UCSF4 Cells	H2A.Z.imputed.narrowPeak.bed.nPk	H2A.Z	300	195.493	1.5e-29
E025	Mesench	FAT.ADIP.DR.MSC	Adipose Derived Mesenchymal Stem Cell Cultured Cells	H3K23me2.imputed.narrowPeak.bed.nPk	H3K23me2	245	149.06	1.21e-24
E025	Mesench	FAT.ADIP.DR.MSC	Adipose Derived Mesenchymal Stem Cell Cultured Cells	H3K4ac.imputed.narrowPeak.bed.nPk	H3K4ac	250	207.664	6.27e-06
E025	Mesench	FAT.ADIP.DR.MSC	Adipose Derived Mesenchymal Stem Cell Cultured Cells	H3K79me1.imputed.narrowPeak.bed.nPk	H3K79me1	255	159.259	3.21e-24
E025	Mesench	FAT.ADIP.DR.MSC	Adipose Derived Mesenchymal Stem Cell Cultured Cells	H3K9ac.imputed.narrowPeak.bed.nPk	H3K9ac	346	236.153	8.28e-37
E025	Mesench	FAT.ADIP.DR.MSC	Adipose Derived Mesenchymal Stem Cell Cultured Cells	H3K79me2.imputed.narrowPeak.bed.nPk	H3K79me2	289	156.79	7.76e-45
E025	Mesench	FAT.ADIP.DR.MSC	Adipose Derived Mesenchymal Stem Cell Cultured Cells	H3K14ac.imputed.narrowPeak.bed.nPk	H3K14ac	264	212.854	4.95e-08
E025	Mesench	FAT.ADIP.DR.MSC	Adipose Derived Mesenchymal Stem Cell Cultured Cells	H4K12ac.imputed.narrowPeak.bed.nPk	H4K12ac	331	250.148	5.55e-21
E025	Mesench	FAT.ADIP.DR.MSC	Adipose Derived Mesenchymal Stem Cell Cultured Cells	H2BK15ac.imputed.narrowPeak.bed.nPk	H2BK15ac	91	17.0114	1.55e-41
E025	Mesench	FAT.ADIP.DR.MSC	Adipose Derived Mesenchymal Stem Cell Cultured Cells	H2BK120ac.imputed.narrowPeak.bed.nPk	H2BK120ac	247	236.514	0.145097
E025	Mesench	FAT.ADIP.DR.MSC	Adipose Derived Mesenchymal Stem Cell Cultured Cells	H2BK12ac.imputed.narrowPeak.bed.nPk	H2BK12ac	209	202.431	0.266274
E025	Mesench	FAT.ADIP.DR.MSC	Adipose Derived Mesenchymal Stem Cell Cultured Cells	H3K4me2.imputed.narrowPeak.bed.nPk	H3K4me2	380	292.076	2.27e-35
E025	Mesench	FAT.ADIP.DR.MSC	Adipose Derived Mesenchymal Stem Cell Cultured Cells	H2A.Z.imputed.narrowPeak.bed.nPk	H2A.Z	356	241.647	1.03e-41
E025	Mesench	FAT.ADIP.DR.MSC	Adipose Derived Mesenchymal Stem Cell Cultured Cells	DNase.imputed.narrowPeak.bed.nPk	DNase	378	278.217	1.02e-40
E025	Mesench	FAT.ADIP.DR.MSC	Adipose Derived Mesenchymal Stem Cell Cultured Cells	H3K18ac.imputed.narrowPeak.bed.nPk	H3K18ac	278	251.896	0.00254584
E025	Mesench	FAT.ADIP.DR.MSC	Adipose Derived Mesenchymal Stem Cell Cultured Cells	H2AK9ac.imputed.narrowPeak.bed.nPk	H2AK9ac	221	119.398	2.23e-28
E025	Mesench	FAT.ADIP.DR.MSC	Adipose Derived Mesenchymal Stem Cell Cultured Cells	H3K56ac.imputed.narrowPeak.bed.nPk	H3K56ac	239	149.568	1.65e-21
E025	Mesench	FAT.ADIP.DR.MSC	Adipose Derived Mesenchymal Stem Cell Cultured Cells	H2BK5ac.imputed.narrowPeak.bed.nPk	H2BK5ac	268	240.092	0.00160654
E025	Mesench	FAT.ADIP.DR.MSC	Adipose Derived Mesenchymal Stem Cell Cultured Cells	H4K8ac.imputed.narrowPeak.bed.nPk	H4K8ac	264	220.756	3.13e-06
E025	Mesench	FAT.ADIP.DR.MSC	Adipose Derived Mesenchymal Stem Cell Cultured Cells	H2AK5ac.imputed.narrowPeak.bed.nPk	H2AK5ac	190	163.721	0.00369689
E025	Mesench	FAT.ADIP.DR.MSC	Adipose Derived Mesenchymal Stem Cell Cultured Cells	H4K91ac.imputed.narrowPeak.bed.nPk	H4K91ac	268	243.592	0.00504707
E025	Mesench	FAT.ADIP.DR.MSC	Adipose Derived Mesenchymal Stem Cell Cultured Cells	H3K9me3.imputed.narrowPeak.bed.nPk	H3K9me3	110	112.151	0.618829
E025	Mesench	FAT.ADIP.DR.MSC	Adipose Derived Mesenchymal Stem Cell Cultured Cells	H3K27me3.imputed.narrowPeak.bed.nPk	H3K27me3	249	122.665	1.19e-40
E025	Mesench	FAT.ADIP.DR.MSC	Adipose Derived Mesenchymal Stem Cell Cultured Cells	H4K20me1.imputed.narrowPeak.bed.nPk	H4K20me1	269	97.0846	2.34e-79
E025	Mesench	FAT.ADIP.DR.MSC	Adipose Derived Mesenchymal Stem Cell Cultured Cells	H3T11ph.imputed.narrowPeak.bed.nPk	H3T11ph	264	190.95	1.22e-14
E025	Mesench	FAT.ADIP.DR.MSC	Adipose Derived Mesenchymal Stem Cell Cultured Cells	H4K5ac.imputed.narrowPeak.bed.nPk	H4K5ac	269	235.96	0.000239551
E025	Mesench	FAT.ADIP.DR.MSC	Adipose Derived Mesenchymal Stem Cell Cultured Cells	H3K4me3.imputed.narrowPeak.bed.nPk	H3K4me3	350	218.091	8.71e-51
E025	Mesench	FAT.ADIP.DR.MSC	Adipose Derived Mesenchymal Stem Cell Cultured Cells	H3K4me1.imputed.narrowPeak.bed.nPk	H3K4me1	383	300.314	5.69e-34
E025	Mesench	FAT.ADIP.DR.MSC	Adipose Derived Mesenchymal Stem Cell Cultured Cells	H2BK20ac.imputed.narrowPeak.bed.nPk	H2BK20ac	162	94.9755	2.52e-14
E025	Mesench	FAT.ADIP.DR.MSC	Adipose Derived Mesenchymal Stem Cell Cultured Cells	H3K36me3.imputed.narrowPeak.bed.nPk	H3K36me3	293	153.736	3.09e-50
E025	Mesench	FAT.ADIP.DR.MSC	Adipose Derived Mesenchymal Stem Cell Cultured Cells	H3K23ac.imputed.narrowPeak.bed.nPk	H3K23ac	225	94.8496	2.47e-48
E025	Mesench	FAT.ADIP.DR.MSC	Adipose Derived Mesenchymal Stem Cell Cultured Cells	H3K27ac.imputed.narrowPeak.bed.nPk	H3K27ac	282	271.186	0.123449
E026	Mesench	STRM.MRW.MSC	Bone Marrow Derived Cultured Mesenchymal Stem Cells	H3K27me3.imputed.narrowPeak.bed.nPk	H3K27me3	243	135.161	8.24e-30
E026	Mesench	STRM.MRW.MSC	Bone Marrow Derived Cultured Mesenchymal Stem Cells	H2AK9ac.imputed.narrowPeak.bed.nPk	H2AK9ac	215	81.3191	3.9e-53
E026	Mesench	STRM.MRW.MSC	Bone Marrow Derived Cultured Mesenchymal Stem Cells	H4K12ac.imputed.narrowPeak.bed.nPk	H4K12ac	256	226.553	0.00104222
E026	Mesench	STRM.MRW.MSC	Bone Marrow Derived Cultured Mesenchymal Stem Cells	H3K79me1.imputed.narrowPeak.bed.nPk	H3K79me1	299	174.248	4.17e-40
E026	Mesench	STRM.MRW.MSC	Bone Marrow Derived Cultured Mesenchymal Stem Cells	H3K4me3.imputed.narrowPeak.bed.nPk	H3K4me3	338	208.818	7.57e-47
E026	Mesench	STRM.MRW.MSC	Bone Marrow Derived Cultured Mesenchymal Stem Cells	H3K27ac.imputed.narrowPeak.bed.nPk	H3K27ac	268	249.814	0.0273979
E026	Mesench	STRM.MRW.MSC	Bone Marrow Derived Cultured Mesenchymal Stem Cells	H2BK20ac.imputed.narrowPeak.bed.nPk	H2BK20ac	199	159.294	2.08e-05
E026	Mesench	STRM.MRW.MSC	Bone Marrow Derived Cultured Mesenchymal Stem Cells	H4K91ac.imputed.narrowPeak.bed.nPk	H4K91ac	262	218.94	3.34e-06
E026	Mesench	STRM.MRW.MSC	Bone Marrow Derived Cultured Mesenchymal Stem Cells	H4K5ac.imputed.narrowPeak.bed.nPk	H4K5ac	276	219.826	1.42e-09
E026	Mesench	STRM.MRW.MSC	Bone Marrow Derived Cultured Mesenchymal Stem Cells	H3K79me2.imputed.narrowPeak.bed.nPk	H3K79me2	287	150.386	7.06e-48
E026	Mesench	STRM.MRW.MSC	Bone Marrow Derived Cultured Mesenchymal Stem Cells	H2BK12ac.imputed.narrowPeak.bed.nPk	H2BK12ac	208	191.584	0.0500194
E026	Mesench	STRM.MRW.MSC	Bone Marrow Derived Cultured Mesenchymal Stem Cells	H3T11ph.imputed.narrowPeak.bed.nPk	H3T11ph	266	197.245	2.84e-13
E026	Mesench	STRM.MRW.MSC	Bone Marrow Derived Cultured Mesenchymal Stem Cells	H3K4ac.imputed.narrowPeak.bed.nPk	H3K4ac	262	205.696	2.03e-09
E026	Mesench	STRM.MRW.MSC	Bone Marrow Derived Cultured Mesenchymal Stem Cells	H3K9me3.imputed.narrowPeak.bed.nPk	H3K9me3	104	95.8024	0.174019
E026	Mesench	STRM.MRW.MSC	Bone Marrow Derived Cultured Mesenchymal Stem Cells	H3K9ac.imputed.narrowPeak.bed.nPk	H3K9ac	333	228.544	3.67e-32
E026	Mesench	STRM.MRW.MSC	Bone Marrow Derived Cultured Mesenchymal Stem Cells	H2A.Z.imputed.narrowPeak.bed.nPk	H2A.Z	359	232.892	1.79e-49
E026	Mesench	STRM.MRW.MSC	Bone Marrow Derived Cultured Mesenchymal Stem Cells	H2BK5ac.imputed.narrowPeak.bed.nPk	H2BK5ac	276	217.659	3.38e-10
E026	Mesench	STRM.MRW.MSC	Bone Marrow Derived Cultured Mesenchymal Stem Cells	H3K36me3.imputed.narrowPeak.bed.nPk	H3K36me3	293	152.836	5.34e-51
E026	Mesench	STRM.MRW.MSC	Bone Marrow Derived Cultured Mesenchymal Stem Cells	H3K4me1.imputed.narrowPeak.bed.nPk	H3K4me1	359	287.843	1.22e-20
E026	Mesench	STRM.MRW.MSC	Bone Marrow Derived Cultured Mesenchymal Stem Cells	H2BK120ac.imputed.narrowPeak.bed.nPk	H2BK120ac	262	215.636	6.25e-07
E026	Mesench	STRM.MRW.MSC	Bone Marrow Derived Cultured Mesenchymal Stem Cells	H2AK5ac.imputed.narrowPeak.bed.nPk	H2AK5ac	205	156.773	3.13e-07
E026	Mesench	STRM.MRW.MSC	Bone Marrow Derived Cultured Mesenchymal Stem Cells	H4K8ac.imputed.narrowPeak.bed.nPk	H4K8ac	262	209.666	2.29e-08
E026	Mesench	STRM.MRW.MSC	Bone Marrow Derived Cultured Mesenchymal Stem Cells	H3K23me2.imputed.narrowPeak.bed.nPk	H3K23me2	182	124.537	2.84e-10
E026	Mesench	STRM.MRW.MSC	Bone Marrow Derived Cultured Mesenchymal Stem Cells	H3K18ac.imputed.narrowPeak.bed.nPk	H3K18ac	276	228.396	2.12e-07
E026	Mesench	STRM.MRW.MSC	Bone Marrow Derived Cultured Mesenchymal Stem Cells	H3K23ac.imputed.narrowPeak.bed.nPk	H3K23ac	176	84.2155	5.4e-27
E026	Mesench	STRM.MRW.MSC	Bone Marrow Derived Cultured Mesenchymal Stem Cells	H4K20me1.imputed.narrowPeak.bed.nPk	H4K20me1	265	84.5484	1.23e-90
E026	Mesench	STRM.MRW.MSC	Bone Marrow Derived Cultured Mesenchymal Stem Cells	H3K56ac.imputed.narrowPeak.bed.nPk	H3K56ac	243	158.463	2.2e-19
E026	Mesench	STRM.MRW.MSC	Bone Marrow Derived Cultured Mesenchymal Stem Cells	DNase.imputed.narrowPeak.bed.nPk	DNase	358	264.352	8.9e-31
E026	Mesench	STRM.MRW.MSC	Bone Marrow Derived Cultured Mesenchymal Stem Cells	H2BK15ac.imputed.narrowPeak.bed.nPk	H2BK15ac	158	87.1619	1.79e-16
E026	Mesench	STRM.MRW.MSC	Bone Marrow Derived Cultured Mesenchymal Stem Cells	H3K4me2.imputed.narrowPeak.bed.nPk	H3K4me2	354	271.466	6.62e-25
E026	Mesench	STRM.MRW.MSC	Bone Marrow Derived Cultured Mesenchymal Stem Cells	H3K14ac.imputed.narrowPeak.bed.nPk	H3K14ac	259	200.666	5.81e-10
E027	Epithelial	BRST.MYO	Breast Myoepithelial Primary Cells	H3K4ac.imputed.narrowPeak.bed.nPk	H3K4ac	200	142.415	7.85e-10
E027	Epithelial	BRST.MYO	Breast Myoepithelial Primary Cells	H3K27ac.imputed.narrowPeak.bed.nPk	H3K27ac	306	243.582	3.59e-12
E027	Epithelial	BRST.MYO	Breast Myoepithelial Primary Cells	H3K79me1.imputed.narrowPeak.bed.nPk	H3K79me1	269	134.309	6.1e-47
E027	Epithelial	BRST.MYO	Breast Myoepithelial Primary Cells	H2BK5ac.imputed.narrowPeak.bed.nPk	H2BK5ac	174	158.503	0.0578249
E027	Epithelial	BRST.MYO	Breast Myoepithelial Primary Cells	H3K36me3.imputed.narrowPeak.bed.nPk	H3K36me3	293	157.58	1.06e-47
E027	Epithelial	BRST.MYO	Breast Myoepithelial Primary Cells	H3K79me2.imputed.narrowPeak.bed.nPk	H3K79me2	287	165.216	2.11e-38
E027	Epithelial	BRST.MYO	Breast Myoepithelial Primary Cells	H3K23me2.imputed.narrowPeak.bed.nPk	H3K23me2	229	137.745	9.64e-23
E027	Epithelial	BRST.MYO	Breast Myoepithelial Primary Cells	H3K9ac.imputed.narrowPeak.bed.nPk	H3K9ac	258	187.672	1.23e-13
E027	Epithelial	BRST.MYO	Breast Myoepithelial Primary Cells	H3K27me3.imputed.narrowPeak.bed.nPk	H3K27me3	163	115.087	1.15e-07
E027	Epithelial	BRST.MYO	Breast Myoepithelial Primary Cells	H4K8ac.imputed.narrowPeak.bed.nPk	H4K8ac	200	154.781	1.36e-06
E027	Epithelial	BRST.MYO	Breast Myoepithelial Primary Cells	H2A.Z.imputed.narrowPeak.bed.nPk	H2A.Z	363	214.695	2.45e-65
E027	Epithelial	BRST.MYO	Breast Myoepithelial Primary Cells	H2BK120ac.imputed.narrowPeak.bed.nPk	H2BK120ac	203	147.098	3.15e-09
E027	Epithelial	BRST.MYO	Breast Myoepithelial Primary Cells	H3T11ph.imputed.narrowPeak.bed.nPk	H3T11ph	20	35.0426	0.9987
E027	Epithelial	BRST.MYO	Breast Myoepithelial Primary Cells	H3K4me2.imputed.narrowPeak.bed.nPk	H3K4me2	339	250.816	6.47e-25
E027	Epithelial	BRST.MYO	Breast Myoepithelial Primary Cells	H3K14ac.imputed.narrowPeak.bed.nPk	H3K14ac	182	144.484	4.28e-05
E027	Epithelial	BRST.MYO	Breast Myoepithelial Primary Cells	DNase.imputed.narrowPeak.bed.nPk	DNase	359	267.746	6.3e-30
E027	Epithelial	BRST.MYO	Breast Myoepithelial Primary Cells	H3K23ac.imputed.narrowPeak.bed.nPk	H3K23ac	11	6.63012	0.0698147
E027	Epithelial	BRST.MYO	Breast Myoepithelial Primary Cells	H2AK9ac.imputed.narrowPeak.bed.nPk	H2AK9ac	33	5.44771	1.58e-16
E027	Epithelial	BRST.MYO	Breast Myoepithelial Primary Cells	H2BK12ac.imputed.narrowPeak.bed.nPk	H2BK12ac	164	115.134	7.14e-08
E027	Epithelial	BRST.MYO	Breast Myoepithelial Primary Cells	H3K4me3.imputed.narrowPeak.bed.nPk	H3K4me3	330	193.826	2.24e-50
E027	Epithelial	BRST.MYO	Breast Myoepithelial Primary Cells	H4K91ac.imputed.narrowPeak.bed.nPk	H4K91ac	198	174.819	0.00938971
E027	Epithelial	BRST.MYO	Breast Myoepithelial Primary Cells	H4K12ac.imputed.narrowPeak.bed.nPk	H4K12ac	243	186.134	2.05e-09
E027	Epithelial	BRST.MYO	Breast Myoepithelial Primary Cells	H2AK5ac.imputed.narrowPeak.bed.nPk	H2AK5ac	111	86.5123	0.00189801
E027	Epithelial	BRST.MYO	Breast Myoepithelial Primary Cells	H3K18ac.imputed.narrowPeak.bed.nPk	H3K18ac	219	191.389	0.002576
E027	Epithelial	BRST.MYO	Breast Myoepithelial Primary Cells	H4K5ac.imputed.narrowPeak.bed.nPk	H4K5ac	140	96.6446	3.77e-07
E027	Epithelial	BRST.MYO	Breast Myoepithelial Primary Cells	H3K9me3.imputed.narrowPeak.bed.nPk	H3K9me3	69	105.152	0.999997
E027	Epithelial	BRST.MYO	Breast Myoepithelial Primary Cells	H4K20me1.imputed.narrowPeak.bed.nPk	H4K20me1	274	104.494	4.07e-76
E027	Epithelial	BRST.MYO	Breast Myoepithelial Primary Cells	H3K4me1.imputed.narrowPeak.bed.nPk	H3K4me1	384	267.478	9.67e-54
E028	Epithelial	BRST.HMEC.35	Breast variant Human Mammary Epithelial Cells (vHMEC)	H3K14ac.imputed.narrowPeak.bed.nPk	H3K14ac	195	117.621	9.59e-18
E028	Epithelial	BRST.HMEC.35	Breast variant Human Mammary Epithelial Cells (vHMEC)	H2BK12ac.imputed.narrowPeak.bed.nPk	H2BK12ac	188	148.487	2.28e-05
E028	Epithelial	BRST.HMEC.35	Breast variant Human Mammary Epithelial Cells (vHMEC)	DNase.imputed.narrowPeak.bed.nPk	DNase	325	267.587	1.06e-11
E028	Epithelial	BRST.HMEC.35	Breast variant Human Mammary Epithelial Cells (vHMEC)	H3K18ac.imputed.narrowPeak.bed.nPk	H3K18ac	262	199.277	3.85e-11
E028	Epithelial	BRST.HMEC.35	Breast variant Human Mammary Epithelial Cells (vHMEC)	H4K12ac.imputed.narrowPeak.bed.nPk	H4K12ac	228	150.348	1.72e-16
E028	Epithelial	BRST.HMEC.35	Breast variant Human Mammary Epithelial Cells (vHMEC)	H4K91ac.imputed.narrowPeak.bed.nPk	H4K91ac	250	182.977	2.35e-12
E028	Epithelial	BRST.HMEC.35	Breast variant Human Mammary Epithelial Cells (vHMEC)	H3K79me2.imputed.narrowPeak.bed.nPk	H3K79me2	289	156.797	3.93e-45
E028	Epithelial	BRST.HMEC.35	Breast variant Human Mammary Epithelial Cells (vHMEC)	H3K23ac.imputed.narrowPeak.bed.nPk	H3K23ac	11	3.14399	0.000365751
E028	Epithelial	BRST.HMEC.35	Breast variant Human Mammary Epithelial Cells (vHMEC)	H2AK5ac.imputed.narrowPeak.bed.nPk	H2AK5ac	153	68.089	2.59e-25
E028	Epithelial	BRST.HMEC.35	Breast variant Human Mammary Epithelial Cells (vHMEC)	H3K27me3.imputed.narrowPeak.bed.nPk	H3K27me3	187	106.415	4e-19
E028	Epithelial	BRST.HMEC.35	Breast variant Human Mammary Epithelial Cells (vHMEC)	H4K20me1.imputed.narrowPeak.bed.nPk	H4K20me1	267	99.2898	3.27e-76
E028	Epithelial	BRST.HMEC.35	Breast variant Human Mammary Epithelial Cells (vHMEC)	H2A.Z.imputed.narrowPeak.bed.nPk	H2A.Z	378	217.899	3.8e-81
E028	Epithelial	BRST.HMEC.35	Breast variant Human Mammary Epithelial Cells (vHMEC)	H3K9me3.imputed.narrowPeak.bed.nPk	H3K9me3	71	122.207	1
E028	Epithelial	BRST.HMEC.35	Breast variant Human Mammary Epithelial Cells (vHMEC)	H3K79me1.imputed.narrowPeak.bed.nPk	H3K79me1	202	104.516	9.42e-28
E028	Epithelial	BRST.HMEC.35	Breast variant Human Mammary Epithelial Cells (vHMEC)	H3K56ac.imputed.narrowPeak.bed.nPk	H3K56ac	193	72.2179	6.7e-46
E028	Epithelial	BRST.HMEC.35	Breast variant Human Mammary Epithelial Cells (vHMEC)	H4K5ac.imputed.narrowPeak.bed.nPk	H4K5ac	226	157.037	4.14e-13
E028	Epithelial	BRST.HMEC.35	Breast variant Human Mammary Epithelial Cells (vHMEC)	H3K4me1.imputed.narrowPeak.bed.nPk	H3K4me1	356	283.924	1.96e-20
E028	Epithelial	BRST.HMEC.35	Breast variant Human Mammary Epithelial Cells (vHMEC)	H2BK15ac.imputed.narrowPeak.bed.nPk	H2BK15ac	59	4.32452	1.07e-51
E028	Epithelial	BRST.HMEC.35	Breast variant Human Mammary Epithelial Cells (vHMEC)	H4K8ac.imputed.narrowPeak.bed.nPk	H4K8ac	230	169.062	1.46e-10
E028	Epithelial	BRST.HMEC.35	Breast variant Human Mammary Epithelial Cells (vHMEC)	H3T11ph.imputed.narrowPeak.bed.nPk	H3T11ph	186	83.433	3.11e-32
E028	Epithelial	BRST.HMEC.35	Breast variant Human Mammary Epithelial Cells (vHMEC)	H2AK9ac.imputed.narrowPeak.bed.nPk	H2AK9ac	10	4.98516	0.0281863
E028	Epithelial	BRST.HMEC.35	Breast variant Human Mammary Epithelial Cells (vHMEC)	H3K23me2.imputed.narrowPeak.bed.nPk	H3K23me2	196	84.9796	6.42e-38
E028	Epithelial	BRST.HMEC.35	Breast variant Human Mammary Epithelial Cells (vHMEC)	H3K4me2.imputed.narrowPeak.bed.nPk	H3K4me2	348	247.436	2.74e-32
E028	Epithelial	BRST.HMEC.35	Breast variant Human Mammary Epithelial Cells (vHMEC)	H3K27ac.imputed.narrowPeak.bed.nPk	H3K27ac	303	242.641	1.59e-11
E028	Epithelial	BRST.HMEC.35	Breast variant Human Mammary Epithelial Cells (vHMEC)	H2BK120ac.imputed.narrowPeak.bed.nPk	H2BK120ac	212	171.82	1.86e-05
E028	Epithelial	BRST.HMEC.35	Breast variant Human Mammary Epithelial Cells (vHMEC)	H2BK5ac.imputed.narrowPeak.bed.nPk	H2BK5ac	247	193.428	1.64e-08
E028	Epithelial	BRST.HMEC.35	Breast variant Human Mammary Epithelial Cells (vHMEC)	H2BK20ac.imputed.narrowPeak.bed.nPk	H2BK20ac	153	66.6139	2.46e-26
E028	Epithelial	BRST.HMEC.35	Breast variant Human Mammary Epithelial Cells (vHMEC)	H3K9ac.imputed.narrowPeak.bed.nPk	H3K9ac	258	178.534	2.37e-17
E028	Epithelial	BRST.HMEC.35	Breast variant Human Mammary Epithelial Cells (vHMEC)	H3K4me3.imputed.narrowPeak.bed.nPk	H3K4me3	330	192.626	3.7e-51
E028	Epithelial	BRST.HMEC.35	Breast variant Human Mammary Epithelial Cells (vHMEC)	H3K4ac.imputed.narrowPeak.bed.nPk	H3K4ac	240	137.244	8.86e-28
E028	Epithelial	BRST.HMEC.35	Breast variant Human Mammary Epithelial Cells (vHMEC)	H3K36me3.imputed.narrowPeak.bed.nPk	H3K36me3	293	151.245	4.48e-52
E029	HSC & B-cell	BLD.CD14.PC	Primary monocytes from peripheral blood	H4K8ac.imputed.narrowPeak.bed.nPk	H4K8ac	312	159.063	4.25e-59
E029	HSC & B-cell	BLD.CD14.PC	Primary monocytes from peripheral blood	H3K4me3.imputed.narrowPeak.bed.nPk	H3K4me3	331	201.436	1.92e-45
E029	HSC & B-cell	BLD.CD14.PC	Primary monocytes from peripheral blood	H3K4me2.imputed.narrowPeak.bed.nPk	H3K4me2	330	213.712	1.47e-37
E029	HSC & B-cell	BLD.CD14.PC	Primary monocytes from peripheral blood	H2BK5ac.imputed.narrowPeak.bed.nPk	H2BK5ac	304	140.728	1.16e-66
E029	HSC & B-cell	BLD.CD14.PC	Primary monocytes from peripheral blood	H3K4me1.imputed.narrowPeak.bed.nPk	H3K4me1	365	235.212	1.12e-52
E029	HSC & B-cell	BLD.CD14.PC	Primary monocytes from peripheral blood	H3T11ph.imputed.narrowPeak.bed.nPk	H3T11ph	298	126.749	2.68e-74
E029	HSC & B-cell	BLD.CD14.PC	Primary monocytes from peripheral blood	H3K14ac.imputed.narrowPeak.bed.nPk	H3K14ac	310	144.368	6.44e-69
E029	HSC & B-cell	BLD.CD14.PC	Primary monocytes from peripheral blood	H2BK120ac.imputed.narrowPeak.bed.nPk	H2BK120ac	310	146.075	3.36e-67
E029	HSC & B-cell	BLD.CD14.PC	Primary monocytes from peripheral blood	H3K79me2.imputed.narrowPeak.bed.nPk	H3K79me2	298	145.623	1.2e-59
E029	HSC & B-cell	BLD.CD14.PC	Primary monocytes from peripheral blood	H3K18ac.imputed.narrowPeak.bed.nPk	H3K18ac	331	174.301	3.48e-63
E029	HSC & B-cell	BLD.CD14.PC	Primary monocytes from peripheral blood	H2BK15ac.imputed.narrowPeak.bed.nPk	H2BK15ac	176	38.0953	2.11e-75
E029	HSC & B-cell	BLD.CD14.PC	Primary monocytes from peripheral blood	DNase.imputed.narrowPeak.bed.nPk	DNase	340	198.549	5.52e-54
E029	HSC & B-cell	BLD.CD14.PC	Primary monocytes from peripheral blood	H4K91ac.imputed.narrowPeak.bed.nPk	H4K91ac	316	158.013	1.04e-62
E029	HSC & B-cell	BLD.CD14.PC	Primary monocytes from peripheral blood	H3K27me3.imputed.narrowPeak.bed.nPk	H3K27me3	143	132.54	0.140239
E029	HSC & B-cell	BLD.CD14.PC	Primary monocytes from peripheral blood	H3K56ac.imputed.narrowPeak.bed.nPk	H3K56ac	225	99.7046	1.18e-43
E029	HSC & B-cell	BLD.CD14.PC	Primary monocytes from peripheral blood	H4K12ac.imputed.narrowPeak.bed.nPk	H4K12ac	325	181.416	2.54e-53
E029	HSC & B-cell	BLD.CD14.PC	Primary monocytes from peripheral blood	H4K5ac.imputed.narrowPeak.bed.nPk	H4K5ac	304	141.755	1.32e-65
E029	HSC & B-cell	BLD.CD14.PC	Primary monocytes from peripheral blood	H3K9ac.imputed.narrowPeak.bed.nPk	H3K9ac	317	166.283	2.56e-58
E029	HSC & B-cell	BLD.CD14.PC	Primary monocytes from peripheral blood	H3K23me2.imputed.narrowPeak.bed.nPk	H3K23me2	234	98.012	1.27e-51
E029	HSC & B-cell	BLD.CD14.PC	Primary monocytes from peripheral blood	H2BK20ac.imputed.narrowPeak.bed.nPk	H2BK20ac	281	93.1157	2.84e-92
E029	HSC & B-cell	BLD.CD14.PC	Primary monocytes from peripheral blood	H2A.Z.imputed.narrowPeak.bed.nPk	H2A.Z	335	196.31	1.03e-51
E029	HSC & B-cell	BLD.CD14.PC	Primary monocytes from peripheral blood	H3K79me1.imputed.narrowPeak.bed.nPk	H3K79me1	279	121.245	7.32e-64
E029	HSC & B-cell	BLD.CD14.PC	Primary monocytes from peripheral blood	H2AK5ac.imputed.narrowPeak.bed.nPk	H2AK5ac	292	116.643	1.73e-77
E029	HSC & B-cell	BLD.CD14.PC	Primary monocytes from peripheral blood	H2AK9ac.imputed.narrowPeak.bed.nPk	H2AK9ac	233	102.801	4.11e-46
E029	HSC & B-cell	BLD.CD14.PC	Primary monocytes from peripheral blood	H3K36me3.imputed.narrowPeak.bed.nPk	H3K36me3	299	155.729	2.41e-53
E029	HSC & B-cell	BLD.CD14.PC	Primary monocytes from peripheral blood	H4K20me1.imputed.narrowPeak.bed.nPk	H4K20me1	293	83.9731	1.45e-119
E029	HSC & B-cell	BLD.CD14.PC	Primary monocytes from peripheral blood	H3K9me3.imputed.narrowPeak.bed.nPk	H3K9me3	59	126.68	1
E029	HSC & B-cell	BLD.CD14.PC	Primary monocytes from peripheral blood	H3K4ac.imputed.narrowPeak.bed.nPk	H3K4ac	314	143.557	2.91e-73
E029	HSC & B-cell	BLD.CD14.PC	Primary monocytes from peripheral blood	H2BK12ac.imputed.narrowPeak.bed.nPk	H2BK12ac	310	138.77	2.66e-72
E029	HSC & B-cell	BLD.CD14.PC	Primary monocytes from peripheral blood	H3K23ac.imputed.narrowPeak.bed.nPk	H3K23ac	216	56.8483	6.08e-84
E029	HSC & B-cell	BLD.CD14.PC	Primary monocytes from peripheral blood	H3K27ac.imputed.narrowPeak.bed.nPk	H3K27ac	373	218.464	5.71e-73
E030	HSC & B-cell	BLD.CD15.PC	Primary neutrophils from peripheral blood	H2BK20ac.imputed.narrowPeak.bed.nPk	H2BK20ac	117	29.5573	8.99e-41
E030	HSC & B-cell	BLD.CD15.PC	Primary neutrophils from peripheral blood	H2AK5ac.imputed.narrowPeak.bed.nPk	H2AK5ac	319	124.593	8.48e-95
E030	HSC & B-cell	BLD.CD15.PC	Primary neutrophils from peripheral blood	H2BK5ac.imputed.narrowPeak.bed.nPk	H2BK5ac	356	178.54	4.26e-84
E030	HSC & B-cell	BLD.CD15.PC	Primary neutrophils from peripheral blood	H3K9ac.imputed.narrowPeak.bed.nPk	H3K9ac	345	176.058	2e-75
E030	HSC & B-cell	BLD.CD15.PC	Primary neutrophils from peripheral blood	H2AK9ac.imputed.narrowPeak.bed.nPk	H2AK9ac	334	135.377	5.24e-100
E030	HSC & B-cell	BLD.CD15.PC	Primary neutrophils from peripheral blood	H2BK12ac.imputed.narrowPeak.bed.nPk	H2BK12ac	355	151.717	9.79e-107
E030	HSC & B-cell	BLD.CD15.PC	Primary neutrophils from peripheral blood	H3K4me3.imputed.narrowPeak.bed.nPk	H3K4me3	342	197.641	8.59e-57
E030	HSC & B-cell	BLD.CD15.PC	Primary neutrophils from peripheral blood	H3K23me2.imputed.narrowPeak.bed.nPk	H3K23me2	311	127.51	1.97e-86
E030	HSC & B-cell	BLD.CD15.PC	Primary neutrophils from peripheral blood	H3K9me3.imputed.narrowPeak.bed.nPk	H3K9me3	104	181.803	1
E030	HSC & B-cell	BLD.CD15.PC	Primary neutrophils from peripheral blood	H3K56ac.imputed.narrowPeak.bed.nPk	H3K56ac	194	46.0397	1.21e-81
E030	HSC & B-cell	BLD.CD15.PC	Primary neutrophils from peripheral blood	DNase.imputed.narrowPeak.bed.nPk	DNase	350	196.005	9.18e-65
E030	HSC & B-cell	BLD.CD15.PC	Primary neutrophils from peripheral blood	H2BK120ac.imputed.narrowPeak.bed.nPk	H2BK120ac	356	169.735	9.71e-92
E030	HSC & B-cell	BLD.CD15.PC	Primary neutrophils from peripheral blood	H3K79me2.imputed.narrowPeak.bed.nPk	H3K79me2	302	149.048	2.91e-60
E030	HSC & B-cell	BLD.CD15.PC	Primary neutrophils from peripheral blood	H4K8ac.imputed.narrowPeak.bed.nPk	H4K8ac	355	170.797	6.15e-90
E030	HSC & B-cell	BLD.CD15.PC	Primary neutrophils from peripheral blood	H3T11ph.imputed.narrowPeak.bed.nPk	H3T11ph	322	141.391	1.15e-82
E030	HSC & B-cell	BLD.CD15.PC	Primary neutrophils from peripheral blood	H3K18ac.imputed.narrowPeak.bed.nPk	H3K18ac	356	191.871	1.21e-73
E030	HSC & B-cell	BLD.CD15.PC	Primary neutrophils from peripheral blood	H3K14ac.imputed.narrowPeak.bed.nPk	H3K14ac	340	159.7	2.16e-83
E030	HSC & B-cell	BLD.CD15.PC	Primary neutrophils from peripheral blood	H3K4me2.imputed.narrowPeak.bed.nPk	H3K4me2	366	222.802	4.79e-62
E030	HSC & B-cell	BLD.CD15.PC	Primary neutrophils from peripheral blood	H3K27me3.imputed.narrowPeak.bed.nPk	H3K27me3	78	140.57	1
E030	HSC & B-cell	BLD.CD15.PC	Primary neutrophils from peripheral blood	H3K27ac.imputed.narrowPeak.bed.nPk	H3K27ac	358	202.776	8.47e-68
E030	HSC & B-cell	BLD.CD15.PC	Primary neutrophils from peripheral blood	H3K4me1.imputed.narrowPeak.bed.nPk	H3K4me1	378	264.135	1.6e-48
E030	HSC & B-cell	BLD.CD15.PC	Primary neutrophils from peripheral blood	H4K20me1.imputed.narrowPeak.bed.nPk	H4K20me1	293	96.7206	5.76e-102
E030	HSC & B-cell	BLD.CD15.PC	Primary neutrophils from peripheral blood	H3K23ac.imputed.narrowPeak.bed.nPk	H3K23ac	192	40.6572	1.32e-89
E030	HSC & B-cell	BLD.CD15.PC	Primary neutrophils from peripheral blood	H4K12ac.imputed.narrowPeak.bed.nPk	H4K12ac	345	179.245	1.15e-72
E030	HSC & B-cell	BLD.CD15.PC	Primary neutrophils from peripheral blood	H3K4ac.imputed.narrowPeak.bed.nPk	H3K4ac	344	157.441	1.68e-89
E030	HSC & B-cell	BLD.CD15.PC	Primary neutrophils from peripheral blood	H2A.Z.imputed.narrowPeak.bed.nPk	H2A.Z	357	189.477	2.82e-77
E030	HSC & B-cell	BLD.CD15.PC	Primary neutrophils from peripheral blood	H4K91ac.imputed.narrowPeak.bed.nPk	H4K91ac	356	178.875	8.87e-84
E030	HSC & B-cell	BLD.CD15.PC	Primary neutrophils from peripheral blood	H3K36me3.imputed.narrowPeak.bed.nPk	H3K36me3	318	158.783	1.55e-66
E030	HSC & B-cell	BLD.CD15.PC	Primary neutrophils from peripheral blood	H4K5ac.imputed.narrowPeak.bed.nPk	H4K5ac	345	165.18	7.07e-84
E030	HSC & B-cell	BLD.CD15.PC	Primary neutrophils from peripheral blood	H3K79me1.imputed.narrowPeak.bed.nPk	H3K79me1	323	123.709	1.78e-101
E031	HSC & B-cell	BLD.CD19.CPC	Primary B cells from cord blood	DNase.imputed.narrowPeak.bed.nPk	DNase	351	187.979	8.18e-72
E031	HSC & B-cell	BLD.CD19.CPC	Primary B cells from cord blood	H3K4me1.imputed.narrowPeak.bed.nPk	H3K4me1	377	256.198	3.71e-52
E031	HSC & B-cell	BLD.CD19.CPC	Primary B cells from cord blood	H3K23me2.imputed.narrowPeak.bed.nPk	H3K23me2	206	85.8734	9.08e-44
E031	HSC & B-cell	BLD.CD19.CPC	Primary B cells from cord blood	H3K27ac.imputed.narrowPeak.bed.nPk	H3K27ac	366	196.139	1.27e-81
E031	HSC & B-cell	BLD.CD19.CPC	Primary B cells from cord blood	H3K4me3.imputed.narrowPeak.bed.nPk	H3K4me3	322	186.25	5.65e-49
E031	HSC & B-cell	BLD.CD19.CPC	Primary B cells from cord blood	H3K79me2.imputed.narrowPeak.bed.nPk	H3K79me2	302	163.126	3.88e-50
E031	HSC & B-cell	BLD.CD19.CPC	Primary B cells from cord blood	H2A.Z.imputed.narrowPeak.bed.nPk	H2A.Z	345	188.921	2.13e-66
E031	HSC & B-cell	BLD.CD19.CPC	Primary B cells from cord blood	H3T11ph.imputed.narrowPeak.bed.nPk	H3T11ph	153	48.5928	1.97e-43
E031	HSC & B-cell	BLD.CD19.CPC	Primary B cells from cord blood	H2BK20ac.imputed.narrowPeak.bed.nPk	H2BK20ac	146	54.5288	2.39e-32
E031	HSC & B-cell	BLD.CD19.CPC	Primary B cells from cord blood	H4K5ac.imputed.narrowPeak.bed.nPk	H4K5ac	245	117.556	9.78e-43
E031	HSC & B-cell	BLD.CD19.CPC	Primary B cells from cord blood	H4K8ac.imputed.narrowPeak.bed.nPk	H4K8ac	251	140.864	1.81e-31
E031	HSC & B-cell	BLD.CD19.CPC	Primary B cells from cord blood	H4K12ac.imputed.narrowPeak.bed.nPk	H4K12ac	262	143.385	3.15e-36
E031	HSC & B-cell	BLD.CD19.CPC	Primary B cells from cord blood	H4K91ac.imputed.narrowPeak.bed.nPk	H4K91ac	280	151.132	8.42e-42
E031	HSC & B-cell	BLD.CD19.CPC	Primary B cells from cord blood	H3K56ac.imputed.narrowPeak.bed.nPk	H3K56ac	10	3.36725	0.00174785
E031	HSC & B-cell	BLD.CD19.CPC	Primary B cells from cord blood	H2BK12ac.imputed.narrowPeak.bed.nPk	H2BK12ac	244	101.395	5.19e-54
E031	HSC & B-cell	BLD.CD19.CPC	Primary B cells from cord blood	H3K79me1.imputed.narrowPeak.bed.nPk	H3K79me1	194	101.632	2.89e-25
E031	HSC & B-cell	BLD.CD19.CPC	Primary B cells from cord blood	H2AK9ac.imputed.narrowPeak.bed.nPk	H2AK9ac	232	84.9907	1.84e-61
E031	HSC & B-cell	BLD.CD19.CPC	Primary B cells from cord blood	H3K14ac.imputed.narrowPeak.bed.nPk	H3K14ac	252	127.078	1.93e-40
E031	HSC & B-cell	BLD.CD19.CPC	Primary B cells from cord blood	H3K27me3.imputed.narrowPeak.bed.nPk	H3K27me3	78	130.913	1
E031	HSC & B-cell	BLD.CD19.CPC	Primary B cells from cord blood	H3K18ac.imputed.narrowPeak.bed.nPk	H3K18ac	278	165.643	3.2e-32
E031	HSC & B-cell	BLD.CD19.CPC	Primary B cells from cord blood	H3K9me3.imputed.narrowPeak.bed.nPk	H3K9me3	97	160.216	1
E031	HSC & B-cell	BLD.CD19.CPC	Primary B cells from cord blood	H3K9ac.imputed.narrowPeak.bed.nPk	H3K9ac	262	160.949	8.81e-27
E031	HSC & B-cell	BLD.CD19.CPC	Primary B cells from cord blood	H2BK5ac.imputed.narrowPeak.bed.nPk	H2BK5ac	258	134.185	2.16e-39
E031	HSC & B-cell	BLD.CD19.CPC	Primary B cells from cord blood	H3K36me3.imputed.narrowPeak.bed.nPk	H3K36me3	318	160.419	3.57e-65
E031	HSC & B-cell	BLD.CD19.CPC	Primary B cells from cord blood	H3K23ac.imputed.narrowPeak.bed.nPk	H3K23ac	10	4.63195	0.0191392
E031	HSC & B-cell	BLD.CD19.CPC	Primary B cells from cord blood	H2BK120ac.imputed.narrowPeak.bed.nPk	H2BK120ac	265	126.879	1.45e-48
E031	HSC & B-cell	BLD.CD19.CPC	Primary B cells from cord blood	H3K4ac.imputed.narrowPeak.bed.nPk	H3K4ac	242	122.524	1.52e-37
E031	HSC & B-cell	BLD.CD19.CPC	Primary B cells from cord blood	H4K20me1.imputed.narrowPeak.bed.nPk	H4K20me1	293	111.835	1.97e-85
E031	HSC & B-cell	BLD.CD19.CPC	Primary B cells from cord blood	H2AK5ac.imputed.narrowPeak.bed.nPk	H2AK5ac	234	80.3338	5.14e-67
E031	HSC & B-cell	BLD.CD19.CPC	Primary B cells from cord blood	H3K4me2.imputed.narrowPeak.bed.nPk	H3K4me2	359	220.29	6.7e-57
E032	HSC & B-cell	BLD.CD19.PPC	Primary B cells from peripheral blood	H3K4ac.imputed.narrowPeak.bed.nPk	H3K4ac	321	129.153	2.77e-94
E032	HSC & B-cell	BLD.CD19.PPC	Primary B cells from peripheral blood	H2BK12ac.imputed.narrowPeak.bed.nPk	H2BK12ac	333	124.985	3.53e-110
E032	HSC & B-cell	BLD.CD19.PPC	Primary B cells from peripheral blood	H3K23me2.imputed.narrowPeak.bed.nPk	H3K23me2	242	99.3818	5.07e-56
E032	HSC & B-cell	BLD.CD19.PPC	Primary B cells from peripheral blood	H4K5ac.imputed.narrowPeak.bed.nPk	H4K5ac	339	127.329	2.7e-116
E032	HSC & B-cell	BLD.CD19.PPC	Primary B cells from peripheral blood	H3K9ac.imputed.narrowPeak.bed.nPk	H3K9ac	309	157.014	4.81e-59
E032	HSC & B-cell	BLD.CD19.PPC	Primary B cells from peripheral blood	H3K4me2.imputed.narrowPeak.bed.nPk	H3K4me2	355	212.763	3.04e-58
E032	HSC & B-cell	BLD.CD19.PPC	Primary B cells from peripheral blood	DNase.imputed.narrowPeak.bed.nPk	DNase	365	194.845	7.47e-82
E032	HSC & B-cell	BLD.CD19.PPC	Primary B cells from peripheral blood	H3K14ac.imputed.narrowPeak.bed.nPk	H3K14ac	326	132.487	3.49e-96
E032	HSC & B-cell	BLD.CD19.PPC	Primary B cells from peripheral blood	H4K20me1.imputed.narrowPeak.bed.nPk	H4K20me1	293	89.7883	2.25e-111
E032	HSC & B-cell	BLD.CD19.PPC	Primary B cells from peripheral blood	H3K9me3.imputed.narrowPeak.bed.nPk	H3K9me3	59	118.643	1
E032	HSC & B-cell	BLD.CD19.PPC	Primary B cells from peripheral blood	H3K56ac.imputed.narrowPeak.bed.nPk	H3K56ac	260	84.4147	6.32e-87
E032	HSC & B-cell	BLD.CD19.PPC	Primary B cells from peripheral blood	H2BK15ac.imputed.narrowPeak.bed.nPk	H2BK15ac	59	18.8773	4.03e-15
E032	HSC & B-cell	BLD.CD19.PPC	Primary B cells from peripheral blood	H3K4me3.imputed.narrowPeak.bed.nPk	H3K4me3	298	174.559	1.83e-39
E032	HSC & B-cell	BLD.CD19.PPC	Primary B cells from peripheral blood	H4K8ac.imputed.narrowPeak.bed.nPk	H4K8ac	322	144.329	1.82e-80
E032	HSC & B-cell	BLD.CD19.PPC	Primary B cells from peripheral blood	H4K12ac.imputed.narrowPeak.bed.nPk	H4K12ac	345	168.78	9.49e-82
E032	HSC & B-cell	BLD.CD19.PPC	Primary B cells from peripheral blood	H3K79me1.imputed.narrowPeak.bed.nPk	H3K79me1	282	116.664	4.32e-71
E032	HSC & B-cell	BLD.CD19.PPC	Primary B cells from peripheral blood	H3K79me2.imputed.narrowPeak.bed.nPk	H3K79me2	298	147.615	3.45e-58
E032	HSC & B-cell	BLD.CD19.PPC	Primary B cells from peripheral blood	H2BK5ac.imputed.narrowPeak.bed.nPk	H2BK5ac	332	126.819	8.34e-109
E032	HSC & B-cell	BLD.CD19.PPC	Primary B cells from peripheral blood	H3K27me3.imputed.narrowPeak.bed.nPk	H3K27me3	137	115.426	0.00948778
E032	HSC & B-cell	BLD.CD19.PPC	Primary B cells from peripheral blood	H3K4me1.imputed.narrowPeak.bed.nPk	H3K4me1	362	219.945	1.47e-59
E032	HSC & B-cell	BLD.CD19.PPC	Primary B cells from peripheral blood	H2AK5ac.imputed.narrowPeak.bed.nPk	H2AK5ac	320	99.0747	2.86e-127
E032	HSC & B-cell	BLD.CD19.PPC	Primary B cells from peripheral blood	H4K91ac.imputed.narrowPeak.bed.nPk	H4K91ac	332	143.082	1.43e-91
E032	HSC & B-cell	BLD.CD19.PPC	Primary B cells from peripheral blood	H3K27ac.imputed.narrowPeak.bed.nPk	H3K27ac	378	203.738	2.04e-91
E032	HSC & B-cell	BLD.CD19.PPC	Primary B cells from peripheral blood	H3K36me3.imputed.narrowPeak.bed.nPk	H3K36me3	319	144.73	3.09e-79
E032	HSC & B-cell	BLD.CD19.PPC	Primary B cells from peripheral blood	H2BK120ac.imputed.narrowPeak.bed.nPk	H2BK120ac	327	128.654	3.46e-101
E032	HSC & B-cell	BLD.CD19.PPC	Primary B cells from peripheral blood	H3K23ac.imputed.narrowPeak.bed.nPk	H3K23ac	188	51.359	1.42e-67
E032	HSC & B-cell	BLD.CD19.PPC	Primary B cells from peripheral blood	H2A.Z.imputed.narrowPeak.bed.nPk	H2A.Z	342	188.972	2.87e-63
E032	HSC & B-cell	BLD.CD19.PPC	Primary B cells from peripheral blood	H2BK20ac.imputed.narrowPeak.bed.nPk	H2BK20ac	280	64.3578	2.69e-135
E032	HSC & B-cell	BLD.CD19.PPC	Primary B cells from peripheral blood	H3K18ac.imputed.narrowPeak.bed.nPk	H3K18ac	339	163.91	7.67e-80
E032	HSC & B-cell	BLD.CD19.PPC	Primary B cells from peripheral blood	H2AK9ac.imputed.narrowPeak.bed.nPk	H2AK9ac	298	99.7669	5.18e-104
E032	HSC & B-cell	BLD.CD19.PPC	Primary B cells from peripheral blood	H3K9me1.imputed.narrowPeak.bed.nPk	H3K9me1	37	2.51079	5.58e-32
E032	HSC & B-cell	BLD.CD19.PPC	Primary B cells from peripheral blood	H3T11ph.imputed.narrowPeak.bed.nPk	H3T11ph	322	118.09	4.06e-108
E033	Blood & T-cell	BLD.CD3.CPC	Primary T cells from cord blood	H3K9ac.imputed.narrowPeak.bed.nPk	H3K9ac	270	151.026	8.78e-37
E033	Blood & T-cell	BLD.CD3.CPC	Primary T cells from cord blood	H2BK5ac.imputed.narrowPeak.bed.nPk	H2BK5ac	189	84.1447	4.13e-34
E033	Blood & T-cell	BLD.CD3.CPC	Primary T cells from cord blood	H4K8ac.imputed.narrowPeak.bed.nPk	H4K8ac	178	92.9549	6.79e-23
E033	Blood & T-cell	BLD.CD3.CPC	Primary T cells from cord blood	H2A.Z.imputed.narrowPeak.bed.nPk	H2A.Z	342	170.113	1.06e-78
E033	Blood & T-cell	BLD.CD3.CPC	Primary T cells from cord blood	H3K56ac.imputed.narrowPeak.bed.nPk	H3K56ac	130	23.7396	6.76e-64
E033	Blood & T-cell	BLD.CD3.CPC	Primary T cells from cord blood	H3K14ac.imputed.narrowPeak.bed.nPk	H3K14ac	178	65.1636	1.4e-43
E033	Blood & T-cell	BLD.CD3.CPC	Primary T cells from cord blood	H2BK12ac.imputed.narrowPeak.bed.nPk	H2BK12ac	129	35.6823	2.66e-41
E033	Blood & T-cell	BLD.CD3.CPC	Primary T cells from cord blood	H3K79me1.imputed.narrowPeak.bed.nPk	H3K79me1	231	65.8209	4.06e-85
E033	Blood & T-cell	BLD.CD3.CPC	Primary T cells from cord blood	H3K4ac.imputed.narrowPeak.bed.nPk	H3K4ac	178	72.2388	6.29e-37
E033	Blood & T-cell	BLD.CD3.CPC	Primary T cells from cord blood	H3K4me1.imputed.narrowPeak.bed.nPk	H3K4me1	370	248.882	2.94e-49
E033	Blood & T-cell	BLD.CD3.CPC	Primary T cells from cord blood	H4K5ac.imputed.narrowPeak.bed.nPk	H4K5ac	189	52.6407	2.34e-66
E033	Blood & T-cell	BLD.CD3.CPC	Primary T cells from cord blood	H3K4me3.imputed.narrowPeak.bed.nPk	H3K4me3	307	183.353	3.2e-40
E033	Blood & T-cell	BLD.CD3.CPC	Primary T cells from cord blood	H3K23ac.imputed.narrowPeak.bed.nPk	H3K23ac	10	2.07703	1.98e-05
E033	Blood & T-cell	BLD.CD3.CPC	Primary T cells from cord blood	H4K12ac.imputed.narrowPeak.bed.nPk	H4K12ac	225	111.167	5.12e-36
E033	Blood & T-cell	BLD.CD3.CPC	Primary T cells from cord blood	H3K79me2.imputed.narrowPeak.bed.nPk	H3K79me2	324	154.207	1.64e-75
E033	Blood & T-cell	BLD.CD3.CPC	Primary T cells from cord blood	H4K91ac.imputed.narrowPeak.bed.nPk	H4K91ac	186	80.9887	1.93e-34
E033	Blood & T-cell	BLD.CD3.CPC	Primary T cells from cord blood	H3K9me3.imputed.narrowPeak.bed.nPk	H3K9me3	104	122.937	0.988298
E033	Blood & T-cell	BLD.CD3.CPC	Primary T cells from cord blood	H2AK5ac.imputed.narrowPeak.bed.nPk	H2AK5ac	60	13.3456	7.18e-23
E033	Blood & T-cell	BLD.CD3.CPC	Primary T cells from cord blood	H3T11ph.imputed.narrowPeak.bed.nPk	H3T11ph	96	49.6417	2.82e-11
E033	Blood & T-cell	BLD.CD3.CPC	Primary T cells from cord blood	DNase.imputed.narrowPeak.bed.nPk	DNase	330	177.992	2.86e-60
E033	Blood & T-cell	BLD.CD3.CPC	Primary T cells from cord blood	H3K27ac.imputed.narrowPeak.bed.nPk	H3K27ac	362	163.355	2.38e-107
E033	Blood & T-cell	BLD.CD3.CPC	Primary T cells from cord blood	H3K27me3.imputed.narrowPeak.bed.nPk	H3K27me3	153	117.264	5.62e-05
E033	Blood & T-cell	BLD.CD3.CPC	Primary T cells from cord blood	H3K18ac.imputed.narrowPeak.bed.nPk	H3K18ac	220	125.945	2.06e-24
E033	Blood & T-cell	BLD.CD3.CPC	Primary T cells from cord blood	H2BK120ac.imputed.narrowPeak.bed.nPk	H2BK120ac	154	59.1888	2.68e-33
E033	Blood & T-cell	BLD.CD3.CPC	Primary T cells from cord blood	H3K23me2.imputed.narrowPeak.bed.nPk	H3K23me2	180	88.2713	7.87e-27
E033	Blood & T-cell	BLD.CD3.CPC	Primary T cells from cord blood	H3K36me3.imputed.narrowPeak.bed.nPk	H3K36me3	323	147.261	5.01e-81
E033	Blood & T-cell	BLD.CD3.CPC	Primary T cells from cord blood	H3K4me2.imputed.narrowPeak.bed.nPk	H3K4me2	354	207.049	1.24e-61
E033	Blood & T-cell	BLD.CD3.CPC	Primary T cells from cord blood	H4K20me1.imputed.narrowPeak.bed.nPk	H4K20me1	299	105.535	1.28e-98
E034	Blood & T-cell	BLD.CD3.PPC	Primary T cells from peripheral blood	H4K12ac.imputed.narrowPeak.bed.nPk	H4K12ac	350	170.151	5.36e-86
E034	Blood & T-cell	BLD.CD3.PPC	Primary T cells from peripheral blood	H4K5ac.imputed.narrowPeak.bed.nPk	H4K5ac	334	133.328	7.12e-104
E034	Blood & T-cell	BLD.CD3.PPC	Primary T cells from peripheral blood	H2AK9ac.imputed.narrowPeak.bed.nPk	H2AK9ac	251	107.725	5.81e-55
E034	Blood & T-cell	BLD.CD3.PPC	Primary T cells from peripheral blood	H3K4me2.imputed.narrowPeak.bed.nPk	H3K4me2	351	210.937	3.96e-56
E034	Blood & T-cell	BLD.CD3.PPC	Primary T cells from peripheral blood	H2BK12ac.imputed.narrowPeak.bed.nPk	H2BK12ac	348	130.843	1.57e-121
E034	Blood & T-cell	BLD.CD3.PPC	Primary T cells from peripheral blood	H2A.Z.imputed.narrowPeak.bed.nPk	H2A.Z	350	183.108	1.12e-75
E034	Blood & T-cell	BLD.CD3.PPC	Primary T cells from peripheral blood	H3K56ac.imputed.narrowPeak.bed.nPk	H3K56ac	243	92.2075	1.05e-63
E034	Blood & T-cell	BLD.CD3.PPC	Primary T cells from peripheral blood	H3K4ac.imputed.narrowPeak.bed.nPk	H3K4ac	304	134.658	2.56e-73
E034	Blood & T-cell	BLD.CD3.PPC	Primary T cells from peripheral blood	H3K4me1.imputed.narrowPeak.bed.nPk	H3K4me1	384	219.599	6.58e-88
E034	Blood & T-cell	BLD.CD3.PPC	Primary T cells from peripheral blood	H3T11ph.imputed.narrowPeak.bed.nPk	H3T11ph	309	123.972	1.54e-88
E034	Blood & T-cell	BLD.CD3.PPC	Primary T cells from peripheral blood	H3K36me3.imputed.narrowPeak.bed.nPk	H3K36me3	325	143.344	2.32e-86
E034	Blood & T-cell	BLD.CD3.PPC	Primary T cells from peripheral blood	H3K9ac.imputed.narrowPeak.bed.nPk	H3K9ac	300	160.244	5.33e-50
E034	Blood & T-cell	BLD.CD3.PPC	Primary T cells from peripheral blood	H2BK15ac.imputed.narrowPeak.bed.nPk	H2BK15ac	145	23.5998	4.58e-79
E034	Blood & T-cell	BLD.CD3.PPC	Primary T cells from peripheral blood	H3K23ac.imputed.narrowPeak.bed.nPk	H3K23ac	210	64.0099	2.03e-69
E034	Blood & T-cell	BLD.CD3.PPC	Primary T cells from peripheral blood	H2AK5ac.imputed.narrowPeak.bed.nPk	H2AK5ac	282	104.674	4.66e-82
E034	Blood & T-cell	BLD.CD3.PPC	Primary T cells from peripheral blood	H3K14ac.imputed.narrowPeak.bed.nPk	H3K14ac	283	136.642	1.02e-54
E034	Blood & T-cell	BLD.CD3.PPC	Primary T cells from peripheral blood	H3K23me2.imputed.narrowPeak.bed.nPk	H3K23me2	245	117.942	4.04e-43
E034	Blood & T-cell	BLD.CD3.PPC	Primary T cells from peripheral blood	H3K27ac.imputed.narrowPeak.bed.nPk	H3K27ac	376	192.495	2.11e-98
E034	Blood & T-cell	BLD.CD3.PPC	Primary T cells from peripheral blood	H3K18ac.imputed.narrowPeak.bed.nPk	H3K18ac	330	164.088	3.22e-71
E034	Blood & T-cell	BLD.CD3.PPC	Primary T cells from peripheral blood	H2BK5ac.imputed.narrowPeak.bed.nPk	H2BK5ac	313	133.171	1.37e-82
E034	Blood & T-cell	BLD.CD3.PPC	Primary T cells from peripheral blood	H3K79me2.imputed.narrowPeak.bed.nPk	H3K79me2	328	151.688	2.12e-81
E034	Blood & T-cell	BLD.CD3.PPC	Primary T cells from peripheral blood	H4K8ac.imputed.narrowPeak.bed.nPk	H4K8ac	320	150.861	3.11e-73
E034	Blood & T-cell	BLD.CD3.PPC	Primary T cells from peripheral blood	DNase.imputed.narrowPeak.bed.nPk	DNase	361	192.238	4.02e-79
E034	Blood & T-cell	BLD.CD3.PPC	Primary T cells from peripheral blood	H3K4me3.imputed.narrowPeak.bed.nPk	H3K4me3	299	178.87	1.17e-37
E034	Blood & T-cell	BLD.CD3.PPC	Primary T cells from peripheral blood	H3K9me3.imputed.narrowPeak.bed.nPk	H3K9me3	59	109.185	1
E034	Blood & T-cell	BLD.CD3.PPC	Primary T cells from peripheral blood	H3K79me1.imputed.narrowPeak.bed.nPk	H3K79me1	315	126.997	2.22e-91
E034	Blood & T-cell	BLD.CD3.PPC	Primary T cells from peripheral blood	H4K20me1.imputed.narrowPeak.bed.nPk	H4K20me1	285	93.9649	1.08e-97
E034	Blood & T-cell	BLD.CD3.PPC	Primary T cells from peripheral blood	H3K27me3.imputed.narrowPeak.bed.nPk	H3K27me3	153	106.742	1.65e-07
E034	Blood & T-cell	BLD.CD3.PPC	Primary T cells from peripheral blood	H2BK120ac.imputed.narrowPeak.bed.nPk	H2BK120ac	352	136.043	1.25e-122
E034	Blood & T-cell	BLD.CD3.PPC	Primary T cells from peripheral blood	H2BK20ac.imputed.narrowPeak.bed.nPk	H2BK20ac	280	68.161	5.89e-129
E034	Blood & T-cell	BLD.CD3.PPC	Primary T cells from peripheral blood	H4K91ac.imputed.narrowPeak.bed.nPk	H4K91ac	353	148.216	3.72e-110
E035	HSC & B-cell	BLD.CD34.PC	Primary hematopoietic stem cells	H3K56ac.imputed.narrowPeak.bed.nPk	H3K56ac	21	9.7371	0.000772118
E035	HSC & B-cell	BLD.CD34.PC	Primary hematopoietic stem cells	H3K27me3.imputed.narrowPeak.bed.nPk	H3K27me3	78	135.199	1
E035	HSC & B-cell	BLD.CD34.PC	Primary hematopoietic stem cells	H3K23ac.imputed.narrowPeak.bed.nPk	H3K23ac	10	4.95801	0.0238564
E035	HSC & B-cell	BLD.CD34.PC	Primary hematopoietic stem cells	H4K8ac.imputed.narrowPeak.bed.nPk	H4K8ac	176	115.871	2.37e-11
E035	HSC & B-cell	BLD.CD34.PC	Primary hematopoietic stem cells	H4K12ac.imputed.narrowPeak.bed.nPk	H4K12ac	240	128.859	2.84e-33
E035	HSC & B-cell	BLD.CD34.PC	Primary hematopoietic stem cells	H4K20me1.imputed.narrowPeak.bed.nPk	H4K20me1	278	101.876	3.49e-82
E035	HSC & B-cell	BLD.CD34.PC	Primary hematopoietic stem cells	H3T11ph.imputed.narrowPeak.bed.nPk	H3T11ph	58	41.5104	0.00498541
E035	HSC & B-cell	BLD.CD34.PC	Primary hematopoietic stem cells	H2AK9ac.imputed.narrowPeak.bed.nPk	H2AK9ac	18	17.9863	0.533032
E035	HSC & B-cell	BLD.CD34.PC	Primary hematopoietic stem cells	H4K5ac.imputed.narrowPeak.bed.nPk	H4K5ac	148	71.1221	1.04e-21
E035	HSC & B-cell	BLD.CD34.PC	Primary hematopoietic stem cells	H3K79me1.imputed.narrowPeak.bed.nPk	H3K79me1	134	69.3155	3.52e-16
E035	HSC & B-cell	BLD.CD34.PC	Primary hematopoietic stem cells	H2BK5ac.imputed.narrowPeak.bed.nPk	H2BK5ac	151	91.0718	2.3e-12
E035	HSC & B-cell	BLD.CD34.PC	Primary hematopoietic stem cells	H3K4me1.imputed.narrowPeak.bed.nPk	H3K4me1	376	278.01	1.28e-38
E035	HSC & B-cell	BLD.CD34.PC	Primary hematopoietic stem cells	H2BK12ac.imputed.narrowPeak.bed.nPk	H2BK12ac	92	44.5214	5.48e-12
E035	HSC & B-cell	BLD.CD34.PC	Primary hematopoietic stem cells	H3K4me3.imputed.narrowPeak.bed.nPk	H3K4me3	333	197.881	3.69e-50
E035	HSC & B-cell	BLD.CD34.PC	Primary hematopoietic stem cells	H3K18ac.imputed.narrowPeak.bed.nPk	H3K18ac	214	141.007	9.92e-15
E035	HSC & B-cell	BLD.CD34.PC	Primary hematopoietic stem cells	H3K14ac.imputed.narrowPeak.bed.nPk	H3K14ac	166	82.5967	2.79e-23
E035	HSC & B-cell	BLD.CD34.PC	Primary hematopoietic stem cells	H2A.Z.imputed.narrowPeak.bed.nPk	H2A.Z	363	188.496	1.26e-85
E035	HSC & B-cell	BLD.CD34.PC	Primary hematopoietic stem cells	H3K36me3.imputed.narrowPeak.bed.nPk	H3K36me3	293	162.349	1.05e-44
E035	HSC & B-cell	BLD.CD34.PC	Primary hematopoietic stem cells	H4K91ac.imputed.narrowPeak.bed.nPk	H4K91ac	189	98.4715	1.46e-24
E035	HSC & B-cell	BLD.CD34.PC	Primary hematopoietic stem cells	H2BK120ac.imputed.narrowPeak.bed.nPk	H2BK120ac	181	79.9586	2.61e-32
E035	HSC & B-cell	BLD.CD34.PC	Primary hematopoietic stem cells	H3K79me2.imputed.narrowPeak.bed.nPk	H3K79me2	314	153.65	7.31e-67
E035	HSC & B-cell	BLD.CD34.PC	Primary hematopoietic stem cells	H2AK5ac.imputed.narrowPeak.bed.nPk	H2AK5ac	39	25.7067	0.00588933
E035	HSC & B-cell	BLD.CD34.PC	Primary hematopoietic stem cells	H3K27ac.imputed.narrowPeak.bed.nPk	H3K27ac	329	190.533	5.58e-51
E035	HSC & B-cell	BLD.CD34.PC	Primary hematopoietic stem cells	DNase.imputed.narrowPeak.bed.nPk	DNase	329	191.95	9.03e-50
E035	HSC & B-cell	BLD.CD34.PC	Primary hematopoietic stem cells	H3K9ac.imputed.narrowPeak.bed.nPk	H3K9ac	262	163.071	6.72e-26
E035	HSC & B-cell	BLD.CD34.PC	Primary hematopoietic stem cells	H3K4ac.imputed.narrowPeak.bed.nPk	H3K4ac	188	95.3654	4.51e-26
E035	HSC & B-cell	BLD.CD34.PC	Primary hematopoietic stem cells	H3K4me2.imputed.narrowPeak.bed.nPk	H3K4me2	360	221.203	1.8e-57
E035	HSC & B-cell	BLD.CD34.PC	Primary hematopoietic stem cells	H3K9me3.imputed.narrowPeak.bed.nPk	H3K9me3	97	163.044	1
E035	HSC & B-cell	BLD.CD34.PC	Primary hematopoietic stem cells	H3K23me2.imputed.narrowPeak.bed.nPk	H3K23me2	223	106.416	2.24e-38
E036	HSC & B-cell	BLD.CD34.CC	Primary hematopoietic stem cells short term culture	H3T11ph.imputed.narrowPeak.bed.nPk	H3T11ph	246	97.3661	2.94e-60
E036	HSC & B-cell	BLD.CD34.CC	Primary hematopoietic stem cells short term culture	H3K4me2.imputed.narrowPeak.bed.nPk	H3K4me2	361	232.123	3.57e-51
E036	HSC & B-cell	BLD.CD34.CC	Primary hematopoietic stem cells short term culture	H3K36me3.imputed.narrowPeak.bed.nPk	H3K36me3	293	161.152	2.23e-45
E036	HSC & B-cell	BLD.CD34.CC	Primary hematopoietic stem cells short term culture	H4K5ac.imputed.narrowPeak.bed.nPk	H4K5ac	293	144.253	6.2e-56
E036	HSC & B-cell	BLD.CD34.CC	Primary hematopoietic stem cells short term culture	H2AK9ac.imputed.narrowPeak.bed.nPk	H2AK9ac	186	74.8114	5.62e-39
E036	HSC & B-cell	BLD.CD34.CC	Primary hematopoietic stem cells short term culture	H3K56ac.imputed.narrowPeak.bed.nPk	H3K56ac	105	40.989	1.35e-21
E036	HSC & B-cell	BLD.CD34.CC	Primary hematopoietic stem cells short term culture	H2BK5ac.imputed.narrowPeak.bed.nPk	H2BK5ac	309	150.864	3.87e-63
E036	HSC & B-cell	BLD.CD34.CC	Primary hematopoietic stem cells short term culture	H3K18ac.imputed.narrowPeak.bed.nPk	H3K18ac	330	186.73	1.18e-53
E036	HSC & B-cell	BLD.CD34.CC	Primary hematopoietic stem cells short term culture	H4K20me1.imputed.narrowPeak.bed.nPk	H4K20me1	285	98.0967	3.81e-93
E036	HSC & B-cell	BLD.CD34.CC	Primary hematopoietic stem cells short term culture	H2AK5ac.imputed.narrowPeak.bed.nPk	H2AK5ac	258	79.783	1.16e-87
E036	HSC & B-cell	BLD.CD34.CC	Primary hematopoietic stem cells short term culture	H3K14ac.imputed.narrowPeak.bed.nPk	H3K14ac	293	135.588	8e-63
E036	HSC & B-cell	BLD.CD34.CC	Primary hematopoietic stem cells short term culture	H3K79me2.imputed.narrowPeak.bed.nPk	H3K79me2	298	152.463	1.5e-54
E036	HSC & B-cell	BLD.CD34.CC	Primary hematopoietic stem cells short term culture	H3K23ac.imputed.narrowPeak.bed.nPk	H3K23ac	79	34.7527	9.18e-13
E036	HSC & B-cell	BLD.CD34.CC	Primary hematopoietic stem cells short term culture	H3K23me2.imputed.narrowPeak.bed.nPk	H3K23me2	235	121.97	7.54e-35
E036	HSC & B-cell	BLD.CD34.CC	Primary hematopoietic stem cells short term culture	H4K8ac.imputed.narrowPeak.bed.nPk	H4K8ac	310	153.324	2.15e-62
E036	HSC & B-cell	BLD.CD34.CC	Primary hematopoietic stem cells short term culture	H3K4me1.imputed.narrowPeak.bed.nPk	H3K4me1	365	271.878	4.15e-32
E036	HSC & B-cell	BLD.CD34.CC	Primary hematopoietic stem cells short term culture	H3K27me3.imputed.narrowPeak.bed.nPk	H3K27me3	143	133.134	0.155859
E036	HSC & B-cell	BLD.CD34.CC	Primary hematopoietic stem cells short term culture	H2BK12ac.imputed.narrowPeak.bed.nPk	H2BK12ac	295	110.19	3.61e-86
E036	HSC & B-cell	BLD.CD34.CC	Primary hematopoietic stem cells short term culture	DNase.imputed.narrowPeak.bed.nPk	DNase	340	207.948	4.37e-48
E036	HSC & B-cell	BLD.CD34.CC	Primary hematopoietic stem cells short term culture	H2BK20ac.imputed.narrowPeak.bed.nPk	H2BK20ac	7	10.2328	0.888195
E036	HSC & B-cell	BLD.CD34.CC	Primary hematopoietic stem cells short term culture	H3K79me1.imputed.narrowPeak.bed.nPk	H3K79me1	246	109.334	2.73e-50
E036	HSC & B-cell	BLD.CD34.CC	Primary hematopoietic stem cells short term culture	H3K4ac.imputed.narrowPeak.bed.nPk	H3K4ac	294	138.119	2.67e-61
E036	HSC & B-cell	BLD.CD34.CC	Primary hematopoietic stem cells short term culture	H3K9me3.imputed.narrowPeak.bed.nPk	H3K9me3	110	157.187	1
E036	HSC & B-cell	BLD.CD34.CC	Primary hematopoietic stem cells short term culture	H3K9ac.imputed.narrowPeak.bed.nPk	H3K9ac	340	179.047	3.67e-69
E036	HSC & B-cell	BLD.CD34.CC	Primary hematopoietic stem cells short term culture	H2A.Z.imputed.narrowPeak.bed.nPk	H2A.Z	358	201.533	1.19e-69
E036	HSC & B-cell	BLD.CD34.CC	Primary hematopoietic stem cells short term culture	H4K12ac.imputed.narrowPeak.bed.nPk	H4K12ac	335	167.675	4.36e-73
E036	HSC & B-cell	BLD.CD34.CC	Primary hematopoietic stem cells short term culture	H2BK120ac.imputed.narrowPeak.bed.nPk	H2BK120ac	305	142.929	2.37e-65
E036	HSC & B-cell	BLD.CD34.CC	Primary hematopoietic stem cells short term culture	H3K27ac.imputed.narrowPeak.bed.nPk	H3K27ac	364	211.665	8.95e-68
E036	HSC & B-cell	BLD.CD34.CC	Primary hematopoietic stem cells short term culture	H3K4me3.imputed.narrowPeak.bed.nPk	H3K4me3	340	206.734	6.92e-50
E036	HSC & B-cell	BLD.CD34.CC	Primary hematopoietic stem cells short term culture	H4K91ac.imputed.narrowPeak.bed.nPk	H4K91ac	299	162.122	2.61e-47
E037	Blood & T-cell	BLD.CD4.MPC	Primary T helper memory cells from peripheral blood 2	H3K4me3.imputed.narrowPeak.bed.nPk	H3K4me3	314	174.033	4.75e-51
E037	Blood & T-cell	BLD.CD4.MPC	Primary T helper memory cells from peripheral blood 2	H3K27ac.imputed.narrowPeak.bed.nPk	H3K27ac	370	176.226	4.37e-105
E037	Blood & T-cell	BLD.CD4.MPC	Primary T helper memory cells from peripheral blood 2	H3K27me3.imputed.narrowPeak.bed.nPk	H3K27me3	136	110.3	0.00234076
E037	Blood & T-cell	BLD.CD4.MPC	Primary T helper memory cells from peripheral blood 2	H4K5ac.imputed.narrowPeak.bed.nPk	H4K5ac	296	153.173	2.55e-52
E037	Blood & T-cell	BLD.CD4.MPC	Primary T helper memory cells from peripheral blood 2	H3K23ac.imputed.narrowPeak.bed.nPk	H3K23ac	170	50.2519	9.46e-55
E037	Blood & T-cell	BLD.CD4.MPC	Primary T helper memory cells from peripheral blood 2	H4K8ac.imputed.narrowPeak.bed.nPk	H4K8ac	274	149.308	5.15e-40
E037	Blood & T-cell	BLD.CD4.MPC	Primary T helper memory cells from peripheral blood 2	H3K18ac.imputed.narrowPeak.bed.nPk	H3K18ac	282	169.079	5.8e-33
E037	Blood & T-cell	BLD.CD4.MPC	Primary T helper memory cells from peripheral blood 2	H2BK12ac.imputed.narrowPeak.bed.nPk	H2BK12ac	281	133.358	2.57e-55
E037	Blood & T-cell	BLD.CD4.MPC	Primary T helper memory cells from peripheral blood 2	H4K91ac.imputed.narrowPeak.bed.nPk	H4K91ac	295	153.21	3.22e-51
E037	Blood & T-cell	BLD.CD4.MPC	Primary T helper memory cells from peripheral blood 2	H4K20me1.imputed.narrowPeak.bed.nPk	H4K20me1	293	99.1829	6.03e-100
E037	Blood & T-cell	BLD.CD4.MPC	Primary T helper memory cells from peripheral blood 2	H3K4ac.imputed.narrowPeak.bed.nPk	H3K4ac	252	136.938	1.05e-34
E037	Blood & T-cell	BLD.CD4.MPC	Primary T helper memory cells from peripheral blood 2	H3K9ac.imputed.narrowPeak.bed.nPk	H3K9ac	279	158.166	9.23e-38
E037	Blood & T-cell	BLD.CD4.MPC	Primary T helper memory cells from peripheral blood 2	H4K12ac.imputed.narrowPeak.bed.nPk	H4K12ac	335	162.031	2.71e-78
E037	Blood & T-cell	BLD.CD4.MPC	Primary T helper memory cells from peripheral blood 2	H2A.Z.imputed.narrowPeak.bed.nPk	H2A.Z	379	185.669	6.37e-110
E037	Blood & T-cell	BLD.CD4.MPC	Primary T helper memory cells from peripheral blood 2	H3K9me3.imputed.narrowPeak.bed.nPk	H3K9me3	102	97.9566	0.329454
E037	Blood & T-cell	BLD.CD4.MPC	Primary T helper memory cells from peripheral blood 2	H3K4me1.imputed.narrowPeak.bed.nPk	H3K4me1	370	223.82	4.53e-66
E037	Blood & T-cell	BLD.CD4.MPC	Primary T helper memory cells from peripheral blood 2	H2BK120ac.imputed.narrowPeak.bed.nPk	H2BK120ac	278	145.875	7.89e-45
E037	Blood & T-cell	BLD.CD4.MPC	Primary T helper memory cells from peripheral blood 2	H3K4me2.imputed.narrowPeak.bed.nPk	H3K4me2	370	219.463	1.39e-69
E037	Blood & T-cell	BLD.CD4.MPC	Primary T helper memory cells from peripheral blood 2	H2AK5ac.imputed.narrowPeak.bed.nPk	H2AK5ac	192	104.483	1.07e-22
E037	Blood & T-cell	BLD.CD4.MPC	Primary T helper memory cells from peripheral blood 2	H2BK5ac.imputed.narrowPeak.bed.nPk	H2BK5ac	282	145.735	1.01e-47
E037	Blood & T-cell	BLD.CD4.MPC	Primary T helper memory cells from peripheral blood 2	H3K9me1.imputed.narrowPeak.bed.nPk	H3K9me1	24	1.57682	2.39e-25
E037	Blood & T-cell	BLD.CD4.MPC	Primary T helper memory cells from peripheral blood 2	H3K36me3.imputed.narrowPeak.bed.nPk	H3K36me3	329	144.933	4.65e-89
E037	Blood & T-cell	BLD.CD4.MPC	Primary T helper memory cells from peripheral blood 2	H3K79me1.imputed.narrowPeak.bed.nPk	H3K79me1	311	123.004	3.89e-92
E037	Blood & T-cell	BLD.CD4.MPC	Primary T helper memory cells from peripheral blood 2	H3K79me2.imputed.narrowPeak.bed.nPk	H3K79me2	327	154.001	2.35e-78
E037	Blood & T-cell	BLD.CD4.MPC	Primary T helper memory cells from peripheral blood 2	H3K14ac.imputed.narrowPeak.bed.nPk	H3K14ac	278	135.013	1.75e-52
E037	Blood & T-cell	BLD.CD4.MPC	Primary T helper memory cells from peripheral blood 2	DNase.imputed.narrowPeak.bed.nPk	DNase	384	196.583	4.64e-107
E037	Blood & T-cell	BLD.CD4.MPC	Primary T helper memory cells from peripheral blood 2	H3K56ac.imputed.narrowPeak.bed.nPk	H3K56ac	222	98.0441	5.11e-44
E037	Blood & T-cell	BLD.CD4.MPC	Primary T helper memory cells from peripheral blood 2	H3T11ph.imputed.narrowPeak.bed.nPk	H3T11ph	282	150.762	2.36e-44
E037	Blood & T-cell	BLD.CD4.MPC	Primary T helper memory cells from peripheral blood 2	H2AK9ac.imputed.narrowPeak.bed.nPk	H2AK9ac	208	80.9043	2.47e-48
E037	Blood & T-cell	BLD.CD4.MPC	Primary T helper memory cells from peripheral blood 2	H3K23me2.imputed.narrowPeak.bed.nPk	H3K23me2	134	85.9767	6.06e-09
E037	Blood & T-cell	BLD.CD4.MPC	Primary T helper memory cells from peripheral blood 2	H2BK15ac.imputed.narrowPeak.bed.nPk	H2BK15ac	154	29.7698	3.67e-74
E037	Blood & T-cell	BLD.CD4.MPC	Primary T helper memory cells from peripheral blood 2	H2BK20ac.imputed.narrowPeak.bed.nPk	H2BK20ac	208	84.8934	2.75e-45
E038	Blood & T-cell	BLD.CD4.NPC	Primary T helper naive cells from peripheral blood	H2BK20ac.imputed.narrowPeak.bed.nPk	H2BK20ac	110	39.4816	1.9e-25
E038	Blood & T-cell	BLD.CD4.NPC	Primary T helper naive cells from peripheral blood	H3T11ph.imputed.narrowPeak.bed.nPk	H3T11ph	239	115.852	5.4e-41
E038	Blood & T-cell	BLD.CD4.NPC	Primary T helper naive cells from peripheral blood	H3K36me3.imputed.narrowPeak.bed.nPk	H3K36me3	323	144.583	2.44e-83
E038	Blood & T-cell	BLD.CD4.NPC	Primary T helper naive cells from peripheral blood	H2BK5ac.imputed.narrowPeak.bed.nPk	H2BK5ac	254	118.457	7.3e-49
E038	Blood & T-cell	BLD.CD4.NPC	Primary T helper naive cells from peripheral blood	H3K4me1.imputed.narrowPeak.bed.nPk	H3K4me1	384	223.594	1.55e-84
E038	Blood & T-cell	BLD.CD4.NPC	Primary T helper naive cells from peripheral blood	H3K4me3.imputed.narrowPeak.bed.nPk	H3K4me3	264	165.762	1.92e-25
E038	Blood & T-cell	BLD.CD4.NPC	Primary T helper naive cells from peripheral blood	H3K23ac.imputed.narrowPeak.bed.nPk	H3K23ac	100	21.0607	8.87e-43
E038	Blood & T-cell	BLD.CD4.NPC	Primary T helper naive cells from peripheral blood	H3K4me2.imputed.narrowPeak.bed.nPk	H3K4me2	370	213.341	6.13e-74
E038	Blood & T-cell	BLD.CD4.NPC	Primary T helper naive cells from peripheral blood	H4K20me1.imputed.narrowPeak.bed.nPk	H4K20me1	285	99.8769	7.33e-91
E038	Blood & T-cell	BLD.CD4.NPC	Primary T helper naive cells from peripheral blood	H3K9ac.imputed.narrowPeak.bed.nPk	H3K9ac	278	155.022	5.42e-39
E038	Blood & T-cell	BLD.CD4.NPC	Primary T helper naive cells from peripheral blood	H4K8ac.imputed.narrowPeak.bed.nPk	H4K8ac	249	132.31	7.15e-36
E038	Blood & T-cell	BLD.CD4.NPC	Primary T helper naive cells from peripheral blood	H4K12ac.imputed.narrowPeak.bed.nPk	H4K12ac	292	152.815	1.76e-49
E038	Blood & T-cell	BLD.CD4.NPC	Primary T helper naive cells from peripheral blood	H2BK120ac.imputed.narrowPeak.bed.nPk	H2BK120ac	248	117.841	4.57e-45
E038	Blood & T-cell	BLD.CD4.NPC	Primary T helper naive cells from peripheral blood	H3K9me3.imputed.narrowPeak.bed.nPk	H3K9me3	102	103.225	0.579547
E038	Blood & T-cell	BLD.CD4.NPC	Primary T helper naive cells from peripheral blood	H3K79me1.imputed.narrowPeak.bed.nPk	H3K79me1	285	119.662	2.22e-71
E038	Blood & T-cell	BLD.CD4.NPC	Primary T helper naive cells from peripheral blood	H2A.Z.imputed.narrowPeak.bed.nPk	H2A.Z	357	182.871	2.84e-83
E038	Blood & T-cell	BLD.CD4.NPC	Primary T helper naive cells from peripheral blood	H3K27ac.imputed.narrowPeak.bed.nPk	H3K27ac	362	176.525	2.02e-94
E038	Blood & T-cell	BLD.CD4.NPC	Primary T helper naive cells from peripheral blood	H3K56ac.imputed.narrowPeak.bed.nPk	H3K56ac	165	66.8314	3.1e-34
E038	Blood & T-cell	BLD.CD4.NPC	Primary T helper naive cells from peripheral blood	H2BK12ac.imputed.narrowPeak.bed.nPk	H2BK12ac	196	98.5195	1.06e-27
E038	Blood & T-cell	BLD.CD4.NPC	Primary T helper naive cells from peripheral blood	H2AK9ac.imputed.narrowPeak.bed.nPk	H2AK9ac	108	33.7972	1.24e-29
E038	Blood & T-cell	BLD.CD4.NPC	Primary T helper naive cells from peripheral blood	H3K79me2.imputed.narrowPeak.bed.nPk	H3K79me2	324	153.651	1.05e-75
E038	Blood & T-cell	BLD.CD4.NPC	Primary T helper naive cells from peripheral blood	H4K91ac.imputed.narrowPeak.bed.nPk	H4K91ac	249	128.129	2.19e-38
E038	Blood & T-cell	BLD.CD4.NPC	Primary T helper naive cells from peripheral blood	H3K14ac.imputed.narrowPeak.bed.nPk	H3K14ac	241	114.195	2.53e-43
E038	Blood & T-cell	BLD.CD4.NPC	Primary T helper naive cells from peripheral blood	H3K23me2.imputed.narrowPeak.bed.nPk	H3K23me2	164	93.1908	3.08e-16
E038	Blood & T-cell	BLD.CD4.NPC	Primary T helper naive cells from peripheral blood	H3K27me3.imputed.narrowPeak.bed.nPk	H3K27me3	137	113.736	0.00555108
E038	Blood & T-cell	BLD.CD4.NPC	Primary T helper naive cells from peripheral blood	H3K4ac.imputed.narrowPeak.bed.nPk	H3K4ac	240	113.14	1.75e-43
E038	Blood & T-cell	BLD.CD4.NPC	Primary T helper naive cells from peripheral blood	H2AK5ac.imputed.narrowPeak.bed.nPk	H2AK5ac	190	69.9803	5.07e-46
E038	Blood & T-cell	BLD.CD4.NPC	Primary T helper naive cells from peripheral blood	DNase.imputed.narrowPeak.bed.nPk	DNase	364	187.412	1.43e-86
E038	Blood & T-cell	BLD.CD4.NPC	Primary T helper naive cells from peripheral blood	H3K18ac.imputed.narrowPeak.bed.nPk	H3K18ac	256	146.873	5.01e-31
E038	Blood & T-cell	BLD.CD4.NPC	Primary T helper naive cells from peripheral blood	H2BK15ac.imputed.narrowPeak.bed.nPk	H2BK15ac	79	19.0882	3.33e-29
E038	Blood & T-cell	BLD.CD4.NPC	Primary T helper naive cells from peripheral blood	H4K5ac.imputed.narrowPeak.bed.nPk	H4K5ac	250	122.601	5.14e-43
E039	Blood & T-cell	BLD.CD4.CD25M.CD45RA.NPC	Primary T helper naive cells from peripheral blood	H3T11ph.imputed.narrowPeak.bed.nPk	H3T11ph	319	138.09	3.11e-84
E039	Blood & T-cell	BLD.CD4.CD25M.CD45RA.NPC	Primary T helper naive cells from peripheral blood	H3K4me1.imputed.narrowPeak.bed.nPk	H3K4me1	370	223.192	1.55e-66
E039	Blood & T-cell	BLD.CD4.CD25M.CD45RA.NPC	Primary T helper naive cells from peripheral blood	H3K9me3.imputed.narrowPeak.bed.nPk	H3K9me3	92	106.583	0.965331
E039	Blood & T-cell	BLD.CD4.CD25M.CD45RA.NPC	Primary T helper naive cells from peripheral blood	H3K56ac.imputed.narrowPeak.bed.nPk	H3K56ac	231	95.9851	1.43e-51
E039	Blood & T-cell	BLD.CD4.CD25M.CD45RA.NPC	Primary T helper naive cells from peripheral blood	H3K4ac.imputed.narrowPeak.bed.nPk	H3K4ac	251	133.462	3.26e-36
E039	Blood & T-cell	BLD.CD4.CD25M.CD45RA.NPC	Primary T helper naive cells from peripheral blood	H3K79me2.imputed.narrowPeak.bed.nPk	H3K79me2	321	159.992	8.74e-68
E039	Blood & T-cell	BLD.CD4.CD25M.CD45RA.NPC	Primary T helper naive cells from peripheral blood	H2BK120ac.imputed.narrowPeak.bed.nPk	H2BK120ac	293	135.318	1.16e-63
E039	Blood & T-cell	BLD.CD4.CD25M.CD45RA.NPC	Primary T helper naive cells from peripheral blood	H4K8ac.imputed.narrowPeak.bed.nPk	H4K8ac	251	148.605	1.71e-27
E039	Blood & T-cell	BLD.CD4.CD25M.CD45RA.NPC	Primary T helper naive cells from peripheral blood	DNase.imputed.narrowPeak.bed.nPk	DNase	369	189.687	6.39e-91
E039	Blood & T-cell	BLD.CD4.CD25M.CD45RA.NPC	Primary T helper naive cells from peripheral blood	H2AK9ac.imputed.narrowPeak.bed.nPk	H2AK9ac	229	99.8691	2.39e-46
E039	Blood & T-cell	BLD.CD4.CD25M.CD45RA.NPC	Primary T helper naive cells from peripheral blood	H3K14ac.imputed.narrowPeak.bed.nPk	H3K14ac	256	134.994	3.29e-38
E039	Blood & T-cell	BLD.CD4.CD25M.CD45RA.NPC	Primary T helper naive cells from peripheral blood	H3K36me3.imputed.narrowPeak.bed.nPk	H3K36me3	329	147.491	1.73e-86
E039	Blood & T-cell	BLD.CD4.CD25M.CD45RA.NPC	Primary T helper naive cells from peripheral blood	H3K23me2.imputed.narrowPeak.bed.nPk	H3K23me2	243	120.874	1.05e-39
E039	Blood & T-cell	BLD.CD4.CD25M.CD45RA.NPC	Primary T helper naive cells from peripheral blood	H2BK20ac.imputed.narrowPeak.bed.nPk	H2BK20ac	225	63.4967	6.14e-82
E039	Blood & T-cell	BLD.CD4.CD25M.CD45RA.NPC	Primary T helper naive cells from peripheral blood	H2BK15ac.imputed.narrowPeak.bed.nPk	H2BK15ac	166	26.0181	1.54e-95
E039	Blood & T-cell	BLD.CD4.CD25M.CD45RA.NPC	Primary T helper naive cells from peripheral blood	H4K20me1.imputed.narrowPeak.bed.nPk	H4K20me1	285	103.473	5.86e-87
E039	Blood & T-cell	BLD.CD4.CD25M.CD45RA.NPC	Primary T helper naive cells from peripheral blood	H2AK5ac.imputed.narrowPeak.bed.nPk	H2AK5ac	260	102.451	3.17e-66
E039	Blood & T-cell	BLD.CD4.CD25M.CD45RA.NPC	Primary T helper naive cells from peripheral blood	H3K9ac.imputed.narrowPeak.bed.nPk	H3K9ac	310	164.198	1.06e-54
E039	Blood & T-cell	BLD.CD4.CD25M.CD45RA.NPC	Primary T helper naive cells from peripheral blood	H3K27ac.imputed.narrowPeak.bed.nPk	H3K27ac	361	179.6	2.81e-90
E039	Blood & T-cell	BLD.CD4.CD25M.CD45RA.NPC	Primary T helper naive cells from peripheral blood	H3K4me3.imputed.narrowPeak.bed.nPk	H3K4me3	278	172.797	5.94e-29
E039	Blood & T-cell	BLD.CD4.CD25M.CD45RA.NPC	Primary T helper naive cells from peripheral blood	H3K27me3.imputed.narrowPeak.bed.nPk	H3K27me3	137	120.433	0.0378618
E039	Blood & T-cell	BLD.CD4.CD25M.CD45RA.NPC	Primary T helper naive cells from peripheral blood	H4K5ac.imputed.narrowPeak.bed.nPk	H4K5ac	293	135.784	1.72e-63
E039	Blood & T-cell	BLD.CD4.CD25M.CD45RA.NPC	Primary T helper naive cells from peripheral blood	H3K79me1.imputed.narrowPeak.bed.nPk	H3K79me1	292	129.776	4.63e-68
E039	Blood & T-cell	BLD.CD4.CD25M.CD45RA.NPC	Primary T helper naive cells from peripheral blood	H2BK12ac.imputed.narrowPeak.bed.nPk	H2BK12ac	265	127.26	8.92e-49
E039	Blood & T-cell	BLD.CD4.CD25M.CD45RA.NPC	Primary T helper naive cells from peripheral blood	H4K12ac.imputed.narrowPeak.bed.nPk	H4K12ac	332	167.981	5.4e-70
E039	Blood & T-cell	BLD.CD4.CD25M.CD45RA.NPC	Primary T helper naive cells from peripheral blood	H3K23ac.imputed.narrowPeak.bed.nPk	H3K23ac	200	71.502	6.74e-53
E039	Blood & T-cell	BLD.CD4.CD25M.CD45RA.NPC	Primary T helper naive cells from peripheral blood	H3K4me2.imputed.narrowPeak.bed.nPk	H3K4me2	370	222.216	2.5e-67
E039	Blood & T-cell	BLD.CD4.CD25M.CD45RA.NPC	Primary T helper naive cells from peripheral blood	H4K91ac.imputed.narrowPeak.bed.nPk	H4K91ac	293	144.677	4.18e-56
E039	Blood & T-cell	BLD.CD4.CD25M.CD45RA.NPC	Primary T helper naive cells from peripheral blood	H2BK5ac.imputed.narrowPeak.bed.nPk	H2BK5ac	287	133.155	5.66e-61
E039	Blood & T-cell	BLD.CD4.CD25M.CD45RA.NPC	Primary T helper naive cells from peripheral blood	H3K18ac.imputed.narrowPeak.bed.nPk	H3K18ac	293	164.109	1.87e-42
E039	Blood & T-cell	BLD.CD4.CD25M.CD45RA.NPC	Primary T helper naive cells from peripheral blood	H2A.Z.imputed.narrowPeak.bed.nPk	H2A.Z	365	187.516	5.96e-89
E040	Blood & T-cell	BLD.CD4.CD25M.CD45RO.MPC	Primary T helper memory cells from peripheral blood 1	H2BK120ac.imputed.narrowPeak.bed.nPk	H2BK120ac	282	123.769	1.02e-64
E040	Blood & T-cell	BLD.CD4.CD25M.CD45RO.MPC	Primary T helper memory cells from peripheral blood 1	H4K8ac.imputed.narrowPeak.bed.nPk	H4K8ac	278	136.888	4.59e-51
E040	Blood & T-cell	BLD.CD4.CD25M.CD45RO.MPC	Primary T helper memory cells from peripheral blood 1	H3K56ac.imputed.narrowPeak.bed.nPk	H3K56ac	225	74.4339	7.3e-69
E040	Blood & T-cell	BLD.CD4.CD25M.CD45RO.MPC	Primary T helper memory cells from peripheral blood 1	H2BK20ac.imputed.narrowPeak.bed.nPk	H2BK20ac	225	52.3111	4.58e-99
E040	Blood & T-cell	BLD.CD4.CD25M.CD45RO.MPC	Primary T helper memory cells from peripheral blood 1	H3K23me2.imputed.narrowPeak.bed.nPk	H3K23me2	154	76.4526	1.88e-21
E040	Blood & T-cell	BLD.CD4.CD25M.CD45RO.MPC	Primary T helper memory cells from peripheral blood 1	H2AK9ac.imputed.narrowPeak.bed.nPk	H2AK9ac	164	62.0947	8.28e-37
E040	Blood & T-cell	BLD.CD4.CD25M.CD45RO.MPC	Primary T helper memory cells from peripheral blood 1	H2AK5ac.imputed.narrowPeak.bed.nPk	H2AK5ac	274	91.0967	1.73e-90
E040	Blood & T-cell	BLD.CD4.CD25M.CD45RO.MPC	Primary T helper memory cells from peripheral blood 1	H3K79me2.imputed.narrowPeak.bed.nPk	H3K79me2	332	154.935	1.42e-82
E040	Blood & T-cell	BLD.CD4.CD25M.CD45RO.MPC	Primary T helper memory cells from peripheral blood 1	H3K27ac.imputed.narrowPeak.bed.nPk	H3K27ac	362	180.007	5.47e-92
E040	Blood & T-cell	BLD.CD4.CD25M.CD45RO.MPC	Primary T helper memory cells from peripheral blood 1	H3K4ac.imputed.narrowPeak.bed.nPk	H3K4ac	278	119.045	1.43e-65
E040	Blood & T-cell	BLD.CD4.CD25M.CD45RO.MPC	Primary T helper memory cells from peripheral blood 1	DNase.imputed.narrowPeak.bed.nPk	DNase	369	183.636	3.67e-96
E040	Blood & T-cell	BLD.CD4.CD25M.CD45RO.MPC	Primary T helper memory cells from peripheral blood 1	H3K9ac.imputed.narrowPeak.bed.nPk	H3K9ac	280	151.42	1.23e-42
E040	Blood & T-cell	BLD.CD4.CD25M.CD45RO.MPC	Primary T helper memory cells from peripheral blood 1	H2A.Z.imputed.narrowPeak.bed.nPk	H2A.Z	365	186.457	1.44e-89
E040	Blood & T-cell	BLD.CD4.CD25M.CD45RO.MPC	Primary T helper memory cells from peripheral blood 1	H3K18ac.imputed.narrowPeak.bed.nPk	H3K18ac	282	154.229	1.09e-41
E040	Blood & T-cell	BLD.CD4.CD25M.CD45RO.MPC	Primary T helper memory cells from peripheral blood 1	H3K36me3.imputed.narrowPeak.bed.nPk	H3K36me3	329	146.484	1.12e-87
E040	Blood & T-cell	BLD.CD4.CD25M.CD45RO.MPC	Primary T helper memory cells from peripheral blood 1	H3K4me1.imputed.narrowPeak.bed.nPk	H3K4me1	370	219.353	4.79e-69
E040	Blood & T-cell	BLD.CD4.CD25M.CD45RO.MPC	Primary T helper memory cells from peripheral blood 1	H2BK5ac.imputed.narrowPeak.bed.nPk	H2BK5ac	280	121.794	4.26e-65
E040	Blood & T-cell	BLD.CD4.CD25M.CD45RO.MPC	Primary T helper memory cells from peripheral blood 1	H4K91ac.imputed.narrowPeak.bed.nPk	H4K91ac	282	135.582	7.13e-55
E040	Blood & T-cell	BLD.CD4.CD25M.CD45RO.MPC	Primary T helper memory cells from peripheral blood 1	H3K4me3.imputed.narrowPeak.bed.nPk	H3K4me3	278	172.485	3.94e-29
E040	Blood & T-cell	BLD.CD4.CD25M.CD45RO.MPC	Primary T helper memory cells from peripheral blood 1	H4K12ac.imputed.narrowPeak.bed.nPk	H4K12ac	291	153.507	2.38e-48
E040	Blood & T-cell	BLD.CD4.CD25M.CD45RO.MPC	Primary T helper memory cells from peripheral blood 1	H3K9me3.imputed.narrowPeak.bed.nPk	H3K9me3	102	108.546	0.799594
E040	Blood & T-cell	BLD.CD4.CD25M.CD45RO.MPC	Primary T helper memory cells from peripheral blood 1	H3K27me3.imputed.narrowPeak.bed.nPk	H3K27me3	72	105.056	0.999973
E040	Blood & T-cell	BLD.CD4.CD25M.CD45RO.MPC	Primary T helper memory cells from peripheral blood 1	H3K79me1.imputed.narrowPeak.bed.nPk	H3K79me1	311	114.379	9.04e-102
E040	Blood & T-cell	BLD.CD4.CD25M.CD45RO.MPC	Primary T helper memory cells from peripheral blood 1	H3K4me2.imputed.narrowPeak.bed.nPk	H3K4me2	384	221.652	1.63e-86
E040	Blood & T-cell	BLD.CD4.CD25M.CD45RO.MPC	Primary T helper memory cells from peripheral blood 1	H3K23ac.imputed.narrowPeak.bed.nPk	H3K23ac	138	28.5417	1.44e-61
E040	Blood & T-cell	BLD.CD4.CD25M.CD45RO.MPC	Primary T helper memory cells from peripheral blood 1	H3K14ac.imputed.narrowPeak.bed.nPk	H3K14ac	269	123.18	2.68e-55
E040	Blood & T-cell	BLD.CD4.CD25M.CD45RO.MPC	Primary T helper memory cells from peripheral blood 1	H2BK15ac.imputed.narrowPeak.bed.nPk	H2BK15ac	124	12.5127	5.42e-91
E040	Blood & T-cell	BLD.CD4.CD25M.CD45RO.MPC	Primary T helper memory cells from peripheral blood 1	H4K20me1.imputed.narrowPeak.bed.nPk	H4K20me1	293	99.479	1.41e-99
E040	Blood & T-cell	BLD.CD4.CD25M.CD45RO.MPC	Primary T helper memory cells from peripheral blood 1	H2BK12ac.imputed.narrowPeak.bed.nPk	H2BK12ac	277	116.727	2.41e-66
E040	Blood & T-cell	BLD.CD4.CD25M.CD45RO.MPC	Primary T helper memory cells from peripheral blood 1	H4K5ac.imputed.narrowPeak.bed.nPk	H4K5ac	278	127.216	8.57e-59
E040	Blood & T-cell	BLD.CD4.CD25M.CD45RO.MPC	Primary T helper memory cells from peripheral blood 1	H3T11ph.imputed.narrowPeak.bed.nPk	H3T11ph	280	130.625	1.74e-57
E041	Blood & T-cell	BLD.CD4.CD25M.IL17M.PL.TPC	Primary T helper cells PMA-I stimulated	H4K20me1.imputed.narrowPeak.bed.nPk	H4K20me1	285	105.142	2.36e-85
E041	Blood & T-cell	BLD.CD4.CD25M.IL17M.PL.TPC	Primary T helper cells PMA-I stimulated	H2A.Z.imputed.narrowPeak.bed.nPk	H2A.Z	365	194.123	5.43e-83
E041	Blood & T-cell	BLD.CD4.CD25M.IL17M.PL.TPC	Primary T helper cells PMA-I stimulated	H2BK12ac.imputed.narrowPeak.bed.nPk	H2BK12ac	350	152.109	9.53e-102
E041	Blood & T-cell	BLD.CD4.CD25M.IL17M.PL.TPC	Primary T helper cells PMA-I stimulated	H3K4me1.imputed.narrowPeak.bed.nPk	H3K4me1	370	220.684	3.44e-68
E041	Blood & T-cell	BLD.CD4.CD25M.IL17M.PL.TPC	Primary T helper cells PMA-I stimulated	H3K4me3.imputed.narrowPeak.bed.nPk	H3K4me3	311	177.739	3.16e-46
E041	Blood & T-cell	BLD.CD4.CD25M.IL17M.PL.TPC	Primary T helper cells PMA-I stimulated	H3K79me2.imputed.narrowPeak.bed.nPk	H3K79me2	332	156.16	3.43e-81
E041	Blood & T-cell	BLD.CD4.CD25M.IL17M.PL.TPC	Primary T helper cells PMA-I stimulated	H4K5ac.imputed.narrowPeak.bed.nPk	H4K5ac	367	162.401	1.46e-114
E041	Blood & T-cell	BLD.CD4.CD25M.IL17M.PL.TPC	Primary T helper cells PMA-I stimulated	H3K36me3.imputed.narrowPeak.bed.nPk	H3K36me3	331	145.735	3.16e-90
E041	Blood & T-cell	BLD.CD4.CD25M.IL17M.PL.TPC	Primary T helper cells PMA-I stimulated	H3K18ac.imputed.narrowPeak.bed.nPk	H3K18ac	361	181.572	1.57e-88
E041	Blood & T-cell	BLD.CD4.CD25M.IL17M.PL.TPC	Primary T helper cells PMA-I stimulated	H3K56ac.imputed.narrowPeak.bed.nPk	H3K56ac	255	116.096	3.97e-51
E041	Blood & T-cell	BLD.CD4.CD25M.IL17M.PL.TPC	Primary T helper cells PMA-I stimulated	H3T11ph.imputed.narrowPeak.bed.nPk	H3T11ph	361	162.043	2.18e-106
E041	Blood & T-cell	BLD.CD4.CD25M.IL17M.PL.TPC	Primary T helper cells PMA-I stimulated	H4K8ac.imputed.narrowPeak.bed.nPk	H4K8ac	361	166.145	4.63e-103
E041	Blood & T-cell	BLD.CD4.CD25M.IL17M.PL.TPC	Primary T helper cells PMA-I stimulated	H3K23ac.imputed.narrowPeak.bed.nPk	H3K23ac	225	82.2295	4.18e-60
E041	Blood & T-cell	BLD.CD4.CD25M.IL17M.PL.TPC	Primary T helper cells PMA-I stimulated	H2AK9ac.imputed.narrowPeak.bed.nPk	H2AK9ac	260	122.428	2.1e-49
E041	Blood & T-cell	BLD.CD4.CD25M.IL17M.PL.TPC	Primary T helper cells PMA-I stimulated	H4K91ac.imputed.narrowPeak.bed.nPk	H4K91ac	361	167.339	2.72e-101
E041	Blood & T-cell	BLD.CD4.CD25M.IL17M.PL.TPC	Primary T helper cells PMA-I stimulated	H3K27me3.imputed.narrowPeak.bed.nPk	H3K27me3	133	101.365	0.000189307
E041	Blood & T-cell	BLD.CD4.CD25M.IL17M.PL.TPC	Primary T helper cells PMA-I stimulated	H3K9me3.imputed.narrowPeak.bed.nPk	H3K9me3	102	96.5569	0.270194
E041	Blood & T-cell	BLD.CD4.CD25M.IL17M.PL.TPC	Primary T helper cells PMA-I stimulated	H3K9ac.imputed.narrowPeak.bed.nPk	H3K9ac	362	174.594	5.67e-97
E041	Blood & T-cell	BLD.CD4.CD25M.IL17M.PL.TPC	Primary T helper cells PMA-I stimulated	H2AK5ac.imputed.narrowPeak.bed.nPk	H2AK5ac	323	131.485	1.5e-93
E041	Blood & T-cell	BLD.CD4.CD25M.IL17M.PL.TPC	Primary T helper cells PMA-I stimulated	H4K12ac.imputed.narrowPeak.bed.nPk	H4K12ac	362	181.901	9.11e-90
E041	Blood & T-cell	BLD.CD4.CD25M.IL17M.PL.TPC	Primary T helper cells PMA-I stimulated	H2BK120ac.imputed.narrowPeak.bed.nPk	H2BK120ac	361	159.026	7.96e-110
E041	Blood & T-cell	BLD.CD4.CD25M.IL17M.PL.TPC	Primary T helper cells PMA-I stimulated	H3K4me2.imputed.narrowPeak.bed.nPk	H3K4me2	384	227.148	2.11e-82
E041	Blood & T-cell	BLD.CD4.CD25M.IL17M.PL.TPC	Primary T helper cells PMA-I stimulated	H3K14ac.imputed.narrowPeak.bed.nPk	H3K14ac	361	153.856	2.77e-115
E041	Blood & T-cell	BLD.CD4.CD25M.IL17M.PL.TPC	Primary T helper cells PMA-I stimulated	H2BK15ac.imputed.narrowPeak.bed.nPk	H2BK15ac	189	45.3854	4.91e-77
E041	Blood & T-cell	BLD.CD4.CD25M.IL17M.PL.TPC	Primary T helper cells PMA-I stimulated	H3K23me2.imputed.narrowPeak.bed.nPk	H3K23me2	253	127.379	1.34e-41
E041	Blood & T-cell	BLD.CD4.CD25M.IL17M.PL.TPC	Primary T helper cells PMA-I stimulated	H3K4ac.imputed.narrowPeak.bed.nPk	H3K4ac	361	153.333	5.36e-116
E041	Blood & T-cell	BLD.CD4.CD25M.IL17M.PL.TPC	Primary T helper cells PMA-I stimulated	H2BK5ac.imputed.narrowPeak.bed.nPk	H2BK5ac	361	157.326	1.49e-111
E041	Blood & T-cell	BLD.CD4.CD25M.IL17M.PL.TPC	Primary T helper cells PMA-I stimulated	H2BK20ac.imputed.narrowPeak.bed.nPk	H2BK20ac	332	103.244	2.72e-137
E041	Blood & T-cell	BLD.CD4.CD25M.IL17M.PL.TPC	Primary T helper cells PMA-I stimulated	H3K9me1.imputed.narrowPeak.bed.nPk	H3K9me1	65	1.93251	4.64e-79
E041	Blood & T-cell	BLD.CD4.CD25M.IL17M.PL.TPC	Primary T helper cells PMA-I stimulated	H3K79me1.imputed.narrowPeak.bed.nPk	H3K79me1	325	142.006	1.38e-86
E041	Blood & T-cell	BLD.CD4.CD25M.IL17M.PL.TPC	Primary T helper cells PMA-I stimulated	DNase.imputed.narrowPeak.bed.nPk	DNase	384	197.27	1.2e-105
E041	Blood & T-cell	BLD.CD4.CD25M.IL17M.PL.TPC	Primary T helper cells PMA-I stimulated	H3K27ac.imputed.narrowPeak.bed.nPk	H3K27ac	362	188.763	1.06e-83
E042	Blood & T-cell	BLD.CD4.CD25M.IL17P.PL.TPC	Primary T helper 17 cells PMA-I stimulated	H2A.Z.imputed.narrowPeak.bed.nPk	H2A.Z	344	185.264	8.87e-68
E042	Blood & T-cell	BLD.CD4.CD25M.IL17P.PL.TPC	Primary T helper 17 cells PMA-I stimulated	H3K23me2.imputed.narrowPeak.bed.nPk	H3K23me2	251	103.271	2.95e-59
E042	Blood & T-cell	BLD.CD4.CD25M.IL17P.PL.TPC	Primary T helper 17 cells PMA-I stimulated	H4K5ac.imputed.narrowPeak.bed.nPk	H4K5ac	287	134.413	1.48e-59
E042	Blood & T-cell	BLD.CD4.CD25M.IL17P.PL.TPC	Primary T helper 17 cells PMA-I stimulated	H4K20me1.imputed.narrowPeak.bed.nPk	H4K20me1	299	98.1532	3.08e-107
E042	Blood & T-cell	BLD.CD4.CD25M.IL17P.PL.TPC	Primary T helper 17 cells PMA-I stimulated	H3K4me2.imputed.narrowPeak.bed.nPk	H3K4me2	363	216.445	6.08e-64
E042	Blood & T-cell	BLD.CD4.CD25M.IL17P.PL.TPC	Primary T helper 17 cells PMA-I stimulated	DNase.imputed.narrowPeak.bed.nPk	DNase	373	193.133	2.06e-93
E042	Blood & T-cell	BLD.CD4.CD25M.IL17P.PL.TPC	Primary T helper 17 cells PMA-I stimulated	H2AK5ac.imputed.narrowPeak.bed.nPk	H2AK5ac	276	98.0042	6.36e-84
E042	Blood & T-cell	BLD.CD4.CD25M.IL17P.PL.TPC	Primary T helper 17 cells PMA-I stimulated	H3K79me2.imputed.narrowPeak.bed.nPk	H3K79me2	328	157.768	4.15e-76
E042	Blood & T-cell	BLD.CD4.CD25M.IL17P.PL.TPC	Primary T helper 17 cells PMA-I stimulated	H3K4me3.imputed.narrowPeak.bed.nPk	H3K4me3	278	173.066	8.61e-29
E042	Blood & T-cell	BLD.CD4.CD25M.IL17P.PL.TPC	Primary T helper 17 cells PMA-I stimulated	H3K14ac.imputed.narrowPeak.bed.nPk	H3K14ac	278	130.804	1.17e-55
E042	Blood & T-cell	BLD.CD4.CD25M.IL17P.PL.TPC	Primary T helper 17 cells PMA-I stimulated	H3K36me3.imputed.narrowPeak.bed.nPk	H3K36me3	325	146.78	3.71e-83
E042	Blood & T-cell	BLD.CD4.CD25M.IL17P.PL.TPC	Primary T helper 17 cells PMA-I stimulated	H3K23ac.imputed.narrowPeak.bed.nPk	H3K23ac	218	63.9848	4.25e-76
E042	Blood & T-cell	BLD.CD4.CD25M.IL17P.PL.TPC	Primary T helper 17 cells PMA-I stimulated	H2BK20ac.imputed.narrowPeak.bed.nPk	H2BK20ac	255	73.1624	2.83e-96
E042	Blood & T-cell	BLD.CD4.CD25M.IL17P.PL.TPC	Primary T helper 17 cells PMA-I stimulated	H2BK120ac.imputed.narrowPeak.bed.nPk	H2BK120ac	283	131.841	1.65e-58
E042	Blood & T-cell	BLD.CD4.CD25M.IL17P.PL.TPC	Primary T helper 17 cells PMA-I stimulated	H4K12ac.imputed.narrowPeak.bed.nPk	H4K12ac	282	158.001	2.95e-39
E042	Blood & T-cell	BLD.CD4.CD25M.IL17P.PL.TPC	Primary T helper 17 cells PMA-I stimulated	H2BK12ac.imputed.narrowPeak.bed.nPk	H2BK12ac	289	122.639	3.95e-70
E042	Blood & T-cell	BLD.CD4.CD25M.IL17P.PL.TPC	Primary T helper 17 cells PMA-I stimulated	H3K56ac.imputed.narrowPeak.bed.nPk	H3K56ac	254	98.3976	7.1e-67
E042	Blood & T-cell	BLD.CD4.CD25M.IL17P.PL.TPC	Primary T helper 17 cells PMA-I stimulated	H3K27ac.imputed.narrowPeak.bed.nPk	H3K27ac	370	177.388	3.58e-104
E042	Blood & T-cell	BLD.CD4.CD25M.IL17P.PL.TPC	Primary T helper 17 cells PMA-I stimulated	H3K4ac.imputed.narrowPeak.bed.nPk	H3K4ac	285	130.764	7.11e-61
E042	Blood & T-cell	BLD.CD4.CD25M.IL17P.PL.TPC	Primary T helper 17 cells PMA-I stimulated	H3T11ph.imputed.narrowPeak.bed.nPk	H3T11ph	282	136.487	2.71e-54
E042	Blood & T-cell	BLD.CD4.CD25M.IL17P.PL.TPC	Primary T helper 17 cells PMA-I stimulated	H3K18ac.imputed.narrowPeak.bed.nPk	H3K18ac	291	157.528	3.7e-45
E042	Blood & T-cell	BLD.CD4.CD25M.IL17P.PL.TPC	Primary T helper 17 cells PMA-I stimulated	H2BK5ac.imputed.narrowPeak.bed.nPk	H2BK5ac	283	131.516	5.16e-59
E042	Blood & T-cell	BLD.CD4.CD25M.IL17P.PL.TPC	Primary T helper 17 cells PMA-I stimulated	H3K79me1.imputed.narrowPeak.bed.nPk	H3K79me1	311	128.409	1.69e-86
E042	Blood & T-cell	BLD.CD4.CD25M.IL17P.PL.TPC	Primary T helper 17 cells PMA-I stimulated	H4K8ac.imputed.narrowPeak.bed.nPk	H4K8ac	272	144.553	1.22e-41
E042	Blood & T-cell	BLD.CD4.CD25M.IL17P.PL.TPC	Primary T helper 17 cells PMA-I stimulated	H3K9me3.imputed.narrowPeak.bed.nPk	H3K9me3	103	108.24	0.751227
E042	Blood & T-cell	BLD.CD4.CD25M.IL17P.PL.TPC	Primary T helper 17 cells PMA-I stimulated	H2BK15ac.imputed.narrowPeak.bed.nPk	H2BK15ac	134	30.6728	4.67e-54
E042	Blood & T-cell	BLD.CD4.CD25M.IL17P.PL.TPC	Primary T helper 17 cells PMA-I stimulated	H4K91ac.imputed.narrowPeak.bed.nPk	H4K91ac	291	142.362	4.05e-56
E042	Blood & T-cell	BLD.CD4.CD25M.IL17P.PL.TPC	Primary T helper 17 cells PMA-I stimulated	H3K9me1.imputed.narrowPeak.bed.nPk	H3K9me1	14	0.57054	1.25e-15
E042	Blood & T-cell	BLD.CD4.CD25M.IL17P.PL.TPC	Primary T helper 17 cells PMA-I stimulated	H3K27me3.imputed.narrowPeak.bed.nPk	H3K27me3	137	124.971	0.102583
E042	Blood & T-cell	BLD.CD4.CD25M.IL17P.PL.TPC	Primary T helper 17 cells PMA-I stimulated	H3K4me1.imputed.narrowPeak.bed.nPk	H3K4me1	370	220.905	6.22e-68
E042	Blood & T-cell	BLD.CD4.CD25M.IL17P.PL.TPC	Primary T helper 17 cells PMA-I stimulated	H2AK9ac.imputed.narrowPeak.bed.nPk	H2AK9ac	277	83.9114	8.36e-103
E042	Blood & T-cell	BLD.CD4.CD25M.IL17P.PL.TPC	Primary T helper 17 cells PMA-I stimulated	H3K9ac.imputed.narrowPeak.bed.nPk	H3K9ac	279	156.412	1.34e-38
E043	Blood & T-cell	BLD.CD4.CD25M.TPC	Primary T helper cells from peripheral blood	H3K14ac.imputed.narrowPeak.bed.nPk	H3K14ac	258	128.507	8.21e-44
E043	Blood & T-cell	BLD.CD4.CD25M.TPC	Primary T helper cells from peripheral blood	H2BK120ac.imputed.narrowPeak.bed.nPk	H2BK120ac	260	119.038	5.28e-52
E043	Blood & T-cell	BLD.CD4.CD25M.TPC	Primary T helper cells from peripheral blood	H2BK20ac.imputed.narrowPeak.bed.nPk	H2BK20ac	158	31.2954	2.64e-73
E043	Blood & T-cell	BLD.CD4.CD25M.TPC	Primary T helper cells from peripheral blood	H3K23ac.imputed.narrowPeak.bed.nPk	H3K23ac	200	54.0159	1.41e-74
E043	Blood & T-cell	BLD.CD4.CD25M.TPC	Primary T helper cells from peripheral blood	H3K9me3.imputed.narrowPeak.bed.nPk	H3K9me3	59	102.963	1
E043	Blood & T-cell	BLD.CD4.CD25M.TPC	Primary T helper cells from peripheral blood	H3K4me1.imputed.narrowPeak.bed.nPk	H3K4me1	370	219.412	3.58e-69
E043	Blood & T-cell	BLD.CD4.CD25M.TPC	Primary T helper cells from peripheral blood	H3K79me2.imputed.narrowPeak.bed.nPk	H3K79me2	326	153.788	2.04e-77
E043	Blood & T-cell	BLD.CD4.CD25M.TPC	Primary T helper cells from peripheral blood	H3K4me2.imputed.narrowPeak.bed.nPk	H3K4me2	370	223.146	7.88e-67
E043	Blood & T-cell	BLD.CD4.CD25M.TPC	Primary T helper cells from peripheral blood	H3K9ac.imputed.narrowPeak.bed.nPk	H3K9ac	276	160.567	2.16e-34
E043	Blood & T-cell	BLD.CD4.CD25M.TPC	Primary T helper cells from peripheral blood	H2BK5ac.imputed.narrowPeak.bed.nPk	H2BK5ac	331	115.748	7.96e-122
E043	Blood & T-cell	BLD.CD4.CD25M.TPC	Primary T helper cells from peripheral blood	H3K27me3.imputed.narrowPeak.bed.nPk	H3K27me3	137	116.575	0.0133872
E043	Blood & T-cell	BLD.CD4.CD25M.TPC	Primary T helper cells from peripheral blood	H4K5ac.imputed.narrowPeak.bed.nPk	H4K5ac	339	115.582	4.02e-131
E043	Blood & T-cell	BLD.CD4.CD25M.TPC	Primary T helper cells from peripheral blood	H2BK12ac.imputed.narrowPeak.bed.nPk	H2BK12ac	342	119.992	9.72e-128
E043	Blood & T-cell	BLD.CD4.CD25M.TPC	Primary T helper cells from peripheral blood	H3T11ph.imputed.narrowPeak.bed.nPk	H3T11ph	307	121.4	4.58e-89
E043	Blood & T-cell	BLD.CD4.CD25M.TPC	Primary T helper cells from peripheral blood	H3K4me3.imputed.narrowPeak.bed.nPk	H3K4me3	278	176.818	6.1e-27
E043	Blood & T-cell	BLD.CD4.CD25M.TPC	Primary T helper cells from peripheral blood	H4K91ac.imputed.narrowPeak.bed.nPk	H4K91ac	319	133.251	3.45e-88
E043	Blood & T-cell	BLD.CD4.CD25M.TPC	Primary T helper cells from peripheral blood	H2BK15ac.imputed.narrowPeak.bed.nPk	H2BK15ac	98	4.19597	1.48e-113
E043	Blood & T-cell	BLD.CD4.CD25M.TPC	Primary T helper cells from peripheral blood	H3K36me3.imputed.narrowPeak.bed.nPk	H3K36me3	329	144.743	3.53e-89
E043	Blood & T-cell	BLD.CD4.CD25M.TPC	Primary T helper cells from peripheral blood	H3K4ac.imputed.narrowPeak.bed.nPk	H3K4ac	257	125.437	2.93e-45
E043	Blood & T-cell	BLD.CD4.CD25M.TPC	Primary T helper cells from peripheral blood	H3K56ac.imputed.narrowPeak.bed.nPk	H3K56ac	212	67.0595	2.79e-67
E043	Blood & T-cell	BLD.CD4.CD25M.TPC	Primary T helper cells from peripheral blood	H3K9me1.imputed.narrowPeak.bed.nPk	H3K9me1	10	4.05177	0.00730055
E043	Blood & T-cell	BLD.CD4.CD25M.TPC	Primary T helper cells from peripheral blood	DNase.imputed.narrowPeak.bed.nPk	DNase	368	192.86	3.23e-87
E043	Blood & T-cell	BLD.CD4.CD25M.TPC	Primary T helper cells from peripheral blood	H4K12ac.imputed.narrowPeak.bed.nPk	H4K12ac	346	169.653	6.1e-83
E043	Blood & T-cell	BLD.CD4.CD25M.TPC	Primary T helper cells from peripheral blood	H3K18ac.imputed.narrowPeak.bed.nPk	H3K18ac	349	161.257	2.47e-93
E043	Blood & T-cell	BLD.CD4.CD25M.TPC	Primary T helper cells from peripheral blood	H4K20me1.imputed.narrowPeak.bed.nPk	H4K20me1	285	103.343	2.69e-87
E043	Blood & T-cell	BLD.CD4.CD25M.TPC	Primary T helper cells from peripheral blood	H3K27ac.imputed.narrowPeak.bed.nPk	H3K27ac	362	188.223	4.79e-84
E043	Blood & T-cell	BLD.CD4.CD25M.TPC	Primary T helper cells from peripheral blood	H2AK5ac.imputed.narrowPeak.bed.nPk	H2AK5ac	254	89.8088	7.2e-74
E043	Blood & T-cell	BLD.CD4.CD25M.TPC	Primary T helper cells from peripheral blood	H4K8ac.imputed.narrowPeak.bed.nPk	H4K8ac	269	143.797	2.9e-40
E043	Blood & T-cell	BLD.CD4.CD25M.TPC	Primary T helper cells from peripheral blood	H2AK9ac.imputed.narrowPeak.bed.nPk	H2AK9ac	248	110.592	1.4e-50
E043	Blood & T-cell	BLD.CD4.CD25M.TPC	Primary T helper cells from peripheral blood	H2A.Z.imputed.narrowPeak.bed.nPk	H2A.Z	379	190.274	1.86e-105
E043	Blood & T-cell	BLD.CD4.CD25M.TPC	Primary T helper cells from peripheral blood	H3K23me2.imputed.narrowPeak.bed.nPk	H3K23me2	248	124.28	1.52e-40
E043	Blood & T-cell	BLD.CD4.CD25M.TPC	Primary T helper cells from peripheral blood	H3K79me1.imputed.narrowPeak.bed.nPk	H3K79me1	291	121.03	2.28e-75
E044	Blood & T-cell	BLD.CD4.CD25.CD127M.TREGPC	Primary T regulatory cells from peripheral blood	DNase.imputed.narrowPeak.bed.nPk	DNase	369	187.053	1.27e-92
E044	Blood & T-cell	BLD.CD4.CD25.CD127M.TREGPC	Primary T regulatory cells from peripheral blood	H3K79me1.imputed.narrowPeak.bed.nPk	H3K79me1	318	127.247	5.11e-95
E044	Blood & T-cell	BLD.CD4.CD25.CD127M.TREGPC	Primary T regulatory cells from peripheral blood	H2AK9ac.imputed.narrowPeak.bed.nPk	H2AK9ac	251	101.236	5.7e-61
E044	Blood & T-cell	BLD.CD4.CD25.CD127M.TREGPC	Primary T regulatory cells from peripheral blood	H4K20me1.imputed.narrowPeak.bed.nPk	H4K20me1	285	103.893	2.18e-86
E044	Blood & T-cell	BLD.CD4.CD25.CD127M.TREGPC	Primary T regulatory cells from peripheral blood	H3K4me2.imputed.narrowPeak.bed.nPk	H3K4me2	366	218.471	5.36e-66
E044	Blood & T-cell	BLD.CD4.CD25.CD127M.TREGPC	Primary T regulatory cells from peripheral blood	H3K14ac.imputed.narrowPeak.bed.nPk	H3K14ac	277	133.865	8.52e-53
E044	Blood & T-cell	BLD.CD4.CD25.CD127M.TREGPC	Primary T regulatory cells from peripheral blood	H2BK20ac.imputed.narrowPeak.bed.nPk	H2BK20ac	227	52.8615	2.26e-99
E044	Blood & T-cell	BLD.CD4.CD25.CD127M.TREGPC	Primary T regulatory cells from peripheral blood	H3K18ac.imputed.narrowPeak.bed.nPk	H3K18ac	278	157.967	6.62e-37
E044	Blood & T-cell	BLD.CD4.CD25.CD127M.TREGPC	Primary T regulatory cells from peripheral blood	H3T11ph.imputed.narrowPeak.bed.nPk	H3T11ph	267	132.241	4.81e-47
E044	Blood & T-cell	BLD.CD4.CD25.CD127M.TREGPC	Primary T regulatory cells from peripheral blood	H4K8ac.imputed.narrowPeak.bed.nPk	H4K8ac	274	145.828	4.26e-42
E044	Blood & T-cell	BLD.CD4.CD25.CD127M.TREGPC	Primary T regulatory cells from peripheral blood	H3K79me2.imputed.narrowPeak.bed.nPk	H3K79me2	328	156.684	3.71e-77
E044	Blood & T-cell	BLD.CD4.CD25.CD127M.TREGPC	Primary T regulatory cells from peripheral blood	H3K9me3.imputed.narrowPeak.bed.nPk	H3K9me3	92	107.278	0.971462
E044	Blood & T-cell	BLD.CD4.CD25.CD127M.TREGPC	Primary T regulatory cells from peripheral blood	H2BK12ac.imputed.narrowPeak.bed.nPk	H2BK12ac	349	119.934	1.25e-137
E044	Blood & T-cell	BLD.CD4.CD25.CD127M.TREGPC	Primary T regulatory cells from peripheral blood	H3K4me3.imputed.narrowPeak.bed.nPk	H3K4me3	279	175.388	4.08e-28
E044	Blood & T-cell	BLD.CD4.CD25.CD127M.TREGPC	Primary T regulatory cells from peripheral blood	H3K4me1.imputed.narrowPeak.bed.nPk	H3K4me1	376	223.726	1.37e-73
E044	Blood & T-cell	BLD.CD4.CD25.CD127M.TREGPC	Primary T regulatory cells from peripheral blood	H2AK5ac.imputed.narrowPeak.bed.nPk	H2AK5ac	274	99.5165	4.05e-81
E044	Blood & T-cell	BLD.CD4.CD25.CD127M.TREGPC	Primary T regulatory cells from peripheral blood	H4K91ac.imputed.narrowPeak.bed.nPk	H4K91ac	350	142.826	3.38e-113
E044	Blood & T-cell	BLD.CD4.CD25.CD127M.TREGPC	Primary T regulatory cells from peripheral blood	H3K56ac.imputed.narrowPeak.bed.nPk	H3K56ac	255	91.0855	3.88e-75
E044	Blood & T-cell	BLD.CD4.CD25.CD127M.TREGPC	Primary T regulatory cells from peripheral blood	H3K27me3.imputed.narrowPeak.bed.nPk	H3K27me3	137	119.264	0.0281977
E044	Blood & T-cell	BLD.CD4.CD25.CD127M.TREGPC	Primary T regulatory cells from peripheral blood	H2A.Z.imputed.narrowPeak.bed.nPk	H2A.Z	365	182.86	1.19e-92
E044	Blood & T-cell	BLD.CD4.CD25.CD127M.TREGPC	Primary T regulatory cells from peripheral blood	H3K27ac.imputed.narrowPeak.bed.nPk	H3K27ac	362	174.874	2.76e-96
E044	Blood & T-cell	BLD.CD4.CD25.CD127M.TREGPC	Primary T regulatory cells from peripheral blood	H2BK15ac.imputed.narrowPeak.bed.nPk	H2BK15ac	151	19.6383	5.56e-98
E044	Blood & T-cell	BLD.CD4.CD25.CD127M.TREGPC	Primary T regulatory cells from peripheral blood	H3K23ac.imputed.narrowPeak.bed.nPk	H3K23ac	216	75.4374	8.32e-61
E044	Blood & T-cell	BLD.CD4.CD25.CD127M.TREGPC	Primary T regulatory cells from peripheral blood	H3K23me2.imputed.narrowPeak.bed.nPk	H3K23me2	260	130.591	9.41e-44
E044	Blood & T-cell	BLD.CD4.CD25.CD127M.TREGPC	Primary T regulatory cells from peripheral blood	H3K4ac.imputed.narrowPeak.bed.nPk	H3K4ac	277	133.793	6.26e-53
E044	Blood & T-cell	BLD.CD4.CD25.CD127M.TREGPC	Primary T regulatory cells from peripheral blood	H4K12ac.imputed.narrowPeak.bed.nPk	H4K12ac	332	163.982	1.64e-73
E044	Blood & T-cell	BLD.CD4.CD25.CD127M.TREGPC	Primary T regulatory cells from peripheral blood	H2BK5ac.imputed.narrowPeak.bed.nPk	H2BK5ac	354	132.008	2.88e-131
E044	Blood & T-cell	BLD.CD4.CD25.CD127M.TREGPC	Primary T regulatory cells from peripheral blood	H4K5ac.imputed.narrowPeak.bed.nPk	H4K5ac	352	131.125	1.77e-129
E044	Blood & T-cell	BLD.CD4.CD25.CD127M.TREGPC	Primary T regulatory cells from peripheral blood	H2BK120ac.imputed.narrowPeak.bed.nPk	H2BK120ac	278	130.478	4.26e-56
E044	Blood & T-cell	BLD.CD4.CD25.CD127M.TREGPC	Primary T regulatory cells from peripheral blood	H3K9ac.imputed.narrowPeak.bed.nPk	H3K9ac	279	163.121	1.15e-34
E044	Blood & T-cell	BLD.CD4.CD25.CD127M.TREGPC	Primary T regulatory cells from peripheral blood	H3K36me3.imputed.narrowPeak.bed.nPk	H3K36me3	329	146.066	6.58e-88
E045	Blood & T-cell	BLD.CD4.CD25I.CD127.TMEMPC	Primary T cells effector/memory enriched from peripheral blood	H3K4me2.imputed.narrowPeak.bed.nPk	H3K4me2	370	218.103	2.78e-70
E045	Blood & T-cell	BLD.CD4.CD25I.CD127.TMEMPC	Primary T cells effector/memory enriched from peripheral blood	H3K56ac.imputed.narrowPeak.bed.nPk	H3K56ac	244	80.791	2.25e-77
E045	Blood & T-cell	BLD.CD4.CD25I.CD127.TMEMPC	Primary T cells effector/memory enriched from peripheral blood	H3K18ac.imputed.narrowPeak.bed.nPk	H3K18ac	281	151.194	5.59e-43
E045	Blood & T-cell	BLD.CD4.CD25I.CD127.TMEMPC	Primary T cells effector/memory enriched from peripheral blood	H3K27me3.imputed.narrowPeak.bed.nPk	H3K27me3	144	125.977	0.027878
E045	Blood & T-cell	BLD.CD4.CD25I.CD127.TMEMPC	Primary T cells effector/memory enriched from peripheral blood	H3K36me3.imputed.narrowPeak.bed.nPk	H3K36me3	329	150.144	3.75e-84
E045	Blood & T-cell	BLD.CD4.CD25I.CD127.TMEMPC	Primary T cells effector/memory enriched from peripheral blood	H3K14ac.imputed.narrowPeak.bed.nPk	H3K14ac	271	119.204	3.9e-60
E045	Blood & T-cell	BLD.CD4.CD25I.CD127.TMEMPC	Primary T cells effector/memory enriched from peripheral blood	H2BK20ac.imputed.narrowPeak.bed.nPk	H2BK20ac	230	43.8611	7.13e-122
E045	Blood & T-cell	BLD.CD4.CD25I.CD127.TMEMPC	Primary T cells effector/memory enriched from peripheral blood	H3K4me1.imputed.narrowPeak.bed.nPk	H3K4me1	370	223.949	5.5e-66
E045	Blood & T-cell	BLD.CD4.CD25I.CD127.TMEMPC	Primary T cells effector/memory enriched from peripheral blood	H3K23ac.imputed.narrowPeak.bed.nPk	H3K23ac	176	53.1754	9.85e-56
E045	Blood & T-cell	BLD.CD4.CD25I.CD127.TMEMPC	Primary T cells effector/memory enriched from peripheral blood	H4K91ac.imputed.narrowPeak.bed.nPk	H4K91ac	276	129.543	4.22e-55
E045	Blood & T-cell	BLD.CD4.CD25I.CD127.TMEMPC	Primary T cells effector/memory enriched from peripheral blood	H4K5ac.imputed.narrowPeak.bed.nPk	H4K5ac	278	120.091	7.45e-65
E045	Blood & T-cell	BLD.CD4.CD25I.CD127.TMEMPC	Primary T cells effector/memory enriched from peripheral blood	H2AK5ac.imputed.narrowPeak.bed.nPk	H2AK5ac	270	76.8664	1.92e-105
E045	Blood & T-cell	BLD.CD4.CD25I.CD127.TMEMPC	Primary T cells effector/memory enriched from peripheral blood	H3K79me2.imputed.narrowPeak.bed.nPk	H3K79me2	328	154.314	6.45e-79
E045	Blood & T-cell	BLD.CD4.CD25I.CD127.TMEMPC	Primary T cells effector/memory enriched from peripheral blood	H2BK5ac.imputed.narrowPeak.bed.nPk	H2BK5ac	267	117.713	1.75e-58
E045	Blood & T-cell	BLD.CD4.CD25I.CD127.TMEMPC	Primary T cells effector/memory enriched from peripheral blood	DNase.imputed.narrowPeak.bed.nPk	DNase	369	179.087	2.66e-100
E045	Blood & T-cell	BLD.CD4.CD25I.CD127.TMEMPC	Primary T cells effector/memory enriched from peripheral blood	H3K4ac.imputed.narrowPeak.bed.nPk	H3K4ac	270	121.024	7.39e-58
E045	Blood & T-cell	BLD.CD4.CD25I.CD127.TMEMPC	Primary T cells effector/memory enriched from peripheral blood	H4K8ac.imputed.narrowPeak.bed.nPk	H4K8ac	277	136.369	9.25e-51
E045	Blood & T-cell	BLD.CD4.CD25I.CD127.TMEMPC	Primary T cells effector/memory enriched from peripheral blood	H4K12ac.imputed.narrowPeak.bed.nPk	H4K12ac	291	149.349	3.67e-51
E045	Blood & T-cell	BLD.CD4.CD25I.CD127.TMEMPC	Primary T cells effector/memory enriched from peripheral blood	H3K23me2.imputed.narrowPeak.bed.nPk	H3K23me2	233	114.802	4.37e-38
E045	Blood & T-cell	BLD.CD4.CD25I.CD127.TMEMPC	Primary T cells effector/memory enriched from peripheral blood	H3K4me3.imputed.narrowPeak.bed.nPk	H3K4me3	278	170.547	3.89e-30
E045	Blood & T-cell	BLD.CD4.CD25I.CD127.TMEMPC	Primary T cells effector/memory enriched from peripheral blood	H4K20me1.imputed.narrowPeak.bed.nPk	H4K20me1	299	100.628	8.7e-104
E045	Blood & T-cell	BLD.CD4.CD25I.CD127.TMEMPC	Primary T cells effector/memory enriched from peripheral blood	H2A.Z.imputed.narrowPeak.bed.nPk	H2A.Z	365	182.594	3.48e-93
E045	Blood & T-cell	BLD.CD4.CD25I.CD127.TMEMPC	Primary T cells effector/memory enriched from peripheral blood	H2BK12ac.imputed.narrowPeak.bed.nPk	H2BK12ac	272	103.88	2.67e-74
E045	Blood & T-cell	BLD.CD4.CD25I.CD127.TMEMPC	Primary T cells effector/memory enriched from peripheral blood	H2BK15ac.imputed.narrowPeak.bed.nPk	H2BK15ac	139	17.2985	1.22e-92
E045	Blood & T-cell	BLD.CD4.CD25I.CD127.TMEMPC	Primary T cells effector/memory enriched from peripheral blood	H2AK9ac.imputed.narrowPeak.bed.nPk	H2AK9ac	201	58.8187	1.39e-67
E045	Blood & T-cell	BLD.CD4.CD25I.CD127.TMEMPC	Primary T cells effector/memory enriched from peripheral blood	H3K79me1.imputed.narrowPeak.bed.nPk	H3K79me1	241	112.217	7.45e-45
E045	Blood & T-cell	BLD.CD4.CD25I.CD127.TMEMPC	Primary T cells effector/memory enriched from peripheral blood	H3T11ph.imputed.narrowPeak.bed.nPk	H3T11ph	278	123.527	6.64e-62
E045	Blood & T-cell	BLD.CD4.CD25I.CD127.TMEMPC	Primary T cells effector/memory enriched from peripheral blood	H3K9me3.imputed.narrowPeak.bed.nPk	H3K9me3	103	117.341	0.959611
E045	Blood & T-cell	BLD.CD4.CD25I.CD127.TMEMPC	Primary T cells effector/memory enriched from peripheral blood	H3K27ac.imputed.narrowPeak.bed.nPk	H3K27ac	362	162.114	2.41e-108
E045	Blood & T-cell	BLD.CD4.CD25I.CD127.TMEMPC	Primary T cells effector/memory enriched from peripheral blood	H2BK120ac.imputed.narrowPeak.bed.nPk	H2BK120ac	277	121.023	3.92e-63
E045	Blood & T-cell	BLD.CD4.CD25I.CD127.TMEMPC	Primary T cells effector/memory enriched from peripheral blood	H3K9ac.imputed.narrowPeak.bed.nPk	H3K9ac	278	153.356	5.96e-40
E046	HSC & B-cell	BLD.CD56.PC	Primary Natural Killer cells from peripheral blood	H3K79me1.imputed.narrowPeak.bed.nPk	H3K79me1	339	118.038	8.96e-129
E046	HSC & B-cell	BLD.CD56.PC	Primary Natural Killer cells from peripheral blood	DNase.imputed.narrowPeak.bed.nPk	DNase	380	193.447	3.86e-102
E046	HSC & B-cell	BLD.CD56.PC	Primary Natural Killer cells from peripheral blood	H3K18ac.imputed.narrowPeak.bed.nPk	H3K18ac	328	165.568	4.45e-68
E046	HSC & B-cell	BLD.CD56.PC	Primary Natural Killer cells from peripheral blood	H4K91ac.imputed.narrowPeak.bed.nPk	H4K91ac	323	150.34	8.46e-76
E046	HSC & B-cell	BLD.CD56.PC	Primary Natural Killer cells from peripheral blood	H2BK5ac.imputed.narrowPeak.bed.nPk	H2BK5ac	337	139	3.69e-101
E046	HSC & B-cell	BLD.CD56.PC	Primary Natural Killer cells from peripheral blood	H3K56ac.imputed.narrowPeak.bed.nPk	H3K56ac	303	97.6066	4.97e-114
E046	HSC & B-cell	BLD.CD56.PC	Primary Natural Killer cells from peripheral blood	H3K79me2.imputed.narrowPeak.bed.nPk	H3K79me2	326	146.28	3.54e-84
E046	HSC & B-cell	BLD.CD56.PC	Primary Natural Killer cells from peripheral blood	H2BK12ac.imputed.narrowPeak.bed.nPk	H2BK12ac	324	137.063	3.43e-88
E046	HSC & B-cell	BLD.CD56.PC	Primary Natural Killer cells from peripheral blood	H3K9me3.imputed.narrowPeak.bed.nPk	H3K9me3	76	103.289	0.999728
E046	HSC & B-cell	BLD.CD56.PC	Primary Natural Killer cells from peripheral blood	H3K27ac.imputed.narrowPeak.bed.nPk	H3K27ac	376	193.152	3.06e-97
E046	HSC & B-cell	BLD.CD56.PC	Primary Natural Killer cells from peripheral blood	H4K12ac.imputed.narrowPeak.bed.nPk	H4K12ac	329	166.979	8.65e-68
E046	HSC & B-cell	BLD.CD56.PC	Primary Natural Killer cells from peripheral blood	H4K20me1.imputed.narrowPeak.bed.nPk	H4K20me1	277	81.8391	4.75e-105
E046	HSC & B-cell	BLD.CD56.PC	Primary Natural Killer cells from peripheral blood	H3K36me3.imputed.narrowPeak.bed.nPk	H3K36me3	329	143.567	2.38e-90
E046	HSC & B-cell	BLD.CD56.PC	Primary Natural Killer cells from peripheral blood	H2AK5ac.imputed.narrowPeak.bed.nPk	H2AK5ac	309	110.026	1.42e-101
E046	HSC & B-cell	BLD.CD56.PC	Primary Natural Killer cells from peripheral blood	H4K5ac.imputed.narrowPeak.bed.nPk	H4K5ac	337	140.595	2.08e-99
E046	HSC & B-cell	BLD.CD56.PC	Primary Natural Killer cells from peripheral blood	H2A.Z.imputed.narrowPeak.bed.nPk	H2A.Z	337	184.943	1.16e-61
E046	HSC & B-cell	BLD.CD56.PC	Primary Natural Killer cells from peripheral blood	H3K14ac.imputed.narrowPeak.bed.nPk	H3K14ac	315	135.743	7.42e-82
E046	HSC & B-cell	BLD.CD56.PC	Primary Natural Killer cells from peripheral blood	H4K8ac.imputed.narrowPeak.bed.nPk	H4K8ac	328	149.247	5.92e-82
E046	HSC & B-cell	BLD.CD56.PC	Primary Natural Killer cells from peripheral blood	H3K4me1.imputed.narrowPeak.bed.nPk	H3K4me1	376	220.553	6.06e-75
E046	HSC & B-cell	BLD.CD56.PC	Primary Natural Killer cells from peripheral blood	H2BK120ac.imputed.narrowPeak.bed.nPk	H2BK120ac	337	141.261	1.32e-98
E046	HSC & B-cell	BLD.CD56.PC	Primary Natural Killer cells from peripheral blood	H3K27me3.imputed.narrowPeak.bed.nPk	H3K27me3	156	133.821	0.010104
E046	HSC & B-cell	BLD.CD56.PC	Primary Natural Killer cells from peripheral blood	H3K4me3.imputed.narrowPeak.bed.nPk	H3K4me3	267	171.789	5.63e-24
E046	HSC & B-cell	BLD.CD56.PC	Primary Natural Killer cells from peripheral blood	H3K23ac.imputed.narrowPeak.bed.nPk	H3K23ac	188	53.7801	2.5e-64
E046	HSC & B-cell	BLD.CD56.PC	Primary Natural Killer cells from peripheral blood	H2AK9ac.imputed.narrowPeak.bed.nPk	H2AK9ac	271	93.7105	1.53e-85
E046	HSC & B-cell	BLD.CD56.PC	Primary Natural Killer cells from peripheral blood	H2BK15ac.imputed.narrowPeak.bed.nPk	H2BK15ac	118	32.4372	3.08e-38
E046	HSC & B-cell	BLD.CD56.PC	Primary Natural Killer cells from peripheral blood	H2BK20ac.imputed.narrowPeak.bed.nPk	H2BK20ac	315	91.7892	1.13e-131
E046	HSC & B-cell	BLD.CD56.PC	Primary Natural Killer cells from peripheral blood	H3K23me2.imputed.narrowPeak.bed.nPk	H3K23me2	231	91.6041	5.41e-55
E046	HSC & B-cell	BLD.CD56.PC	Primary Natural Killer cells from peripheral blood	H3K4me2.imputed.narrowPeak.bed.nPk	H3K4me2	368	208.265	6.88e-75
E046	HSC & B-cell	BLD.CD56.PC	Primary Natural Killer cells from peripheral blood	H3K4ac.imputed.narrowPeak.bed.nPk	H3K4ac	309	136.244	4.41e-76
E046	HSC & B-cell	BLD.CD56.PC	Primary Natural Killer cells from peripheral blood	H3K9ac.imputed.narrowPeak.bed.nPk	H3K9ac	325	158.712	1.3e-71
E046	HSC & B-cell	BLD.CD56.PC	Primary Natural Killer cells from peripheral blood	H3T11ph.imputed.narrowPeak.bed.nPk	H3T11ph	325	131.728	2.2e-96
E047	Blood & T-cell	BLD.CD8.NPC	Primary T CD8+ naive cells from peripheral blood	H3K18ac.imputed.narrowPeak.bed.nPk	H3K18ac	255	150.455	1.67e-28
E047	Blood & T-cell	BLD.CD8.NPC	Primary T CD8+ naive cells from peripheral blood	H3K79me2.imputed.narrowPeak.bed.nPk	H3K79me2	319	152.351	2.96e-72
E047	Blood & T-cell	BLD.CD8.NPC	Primary T CD8+ naive cells from peripheral blood	H2BK12ac.imputed.narrowPeak.bed.nPk	H2BK12ac	189	108.031	1.63e-19
E047	Blood & T-cell	BLD.CD8.NPC	Primary T CD8+ naive cells from peripheral blood	H3K27me3.imputed.narrowPeak.bed.nPk	H3K27me3	137	114.657	0.00755066
E047	Blood & T-cell	BLD.CD8.NPC	Primary T CD8+ naive cells from peripheral blood	H4K20me1.imputed.narrowPeak.bed.nPk	H4K20me1	279	96.6489	6.71e-89
E047	Blood & T-cell	BLD.CD8.NPC	Primary T CD8+ naive cells from peripheral blood	H2A.Z.imputed.narrowPeak.bed.nPk	H2A.Z	379	184.912	3.4e-110
E047	Blood & T-cell	BLD.CD8.NPC	Primary T CD8+ naive cells from peripheral blood	H2BK5ac.imputed.narrowPeak.bed.nPk	H2BK5ac	234	120.782	8.8e-35
E047	Blood & T-cell	BLD.CD8.NPC	Primary T CD8+ naive cells from peripheral blood	H3T11ph.imputed.narrowPeak.bed.nPk	H3T11ph	246	112.826	6.71e-48
E047	Blood & T-cell	BLD.CD8.NPC	Primary T CD8+ naive cells from peripheral blood	H2AK5ac.imputed.narrowPeak.bed.nPk	H2AK5ac	188	81.0306	1.59e-35
E047	Blood & T-cell	BLD.CD8.NPC	Primary T CD8+ naive cells from peripheral blood	H3K4ac.imputed.narrowPeak.bed.nPk	H3K4ac	244	116.299	9.79e-44
E047	Blood & T-cell	BLD.CD8.NPC	Primary T CD8+ naive cells from peripheral blood	H3K9ac.imputed.narrowPeak.bed.nPk	H3K9ac	273	153.906	1.28e-36
E047	Blood & T-cell	BLD.CD8.NPC	Primary T CD8+ naive cells from peripheral blood	H3K4me2.imputed.narrowPeak.bed.nPk	H3K4me2	370	213.595	1.3e-73
E047	Blood & T-cell	BLD.CD8.NPC	Primary T CD8+ naive cells from peripheral blood	H4K12ac.imputed.narrowPeak.bed.nPk	H4K12ac	260	154.457	4.81e-29
E047	Blood & T-cell	BLD.CD8.NPC	Primary T CD8+ naive cells from peripheral blood	H4K91ac.imputed.narrowPeak.bed.nPk	H4K91ac	255	132.035	1.86e-39
E047	Blood & T-cell	BLD.CD8.NPC	Primary T CD8+ naive cells from peripheral blood	H3K36me3.imputed.narrowPeak.bed.nPk	H3K36me3	325	147.502	1.32e-82
E047	Blood & T-cell	BLD.CD8.NPC	Primary T CD8+ naive cells from peripheral blood	H4K8ac.imputed.narrowPeak.bed.nPk	H4K8ac	258	134.115	6.97e-40
E047	Blood & T-cell	BLD.CD8.NPC	Primary T CD8+ naive cells from peripheral blood	DNase.imputed.narrowPeak.bed.nPk	DNase	360	185.014	7.31e-84
E047	Blood & T-cell	BLD.CD8.NPC	Primary T CD8+ naive cells from peripheral blood	H3K27ac.imputed.narrowPeak.bed.nPk	H3K27ac	362	175.331	1.54e-95
E047	Blood & T-cell	BLD.CD8.NPC	Primary T CD8+ naive cells from peripheral blood	H2BK15ac.imputed.narrowPeak.bed.nPk	H2BK15ac	101	15.3426	2.05e-56
E047	Blood & T-cell	BLD.CD8.NPC	Primary T CD8+ naive cells from peripheral blood	H3K79me1.imputed.narrowPeak.bed.nPk	H3K79me1	273	114.543	3.13e-66
E047	Blood & T-cell	BLD.CD8.NPC	Primary T CD8+ naive cells from peripheral blood	H3K23me2.imputed.narrowPeak.bed.nPk	H3K23me2	160	89.206	1.49e-16
E047	Blood & T-cell	BLD.CD8.NPC	Primary T CD8+ naive cells from peripheral blood	H3K56ac.imputed.narrowPeak.bed.nPk	H3K56ac	177	64.2656	5.15e-44
E047	Blood & T-cell	BLD.CD8.NPC	Primary T CD8+ naive cells from peripheral blood	H3K23ac.imputed.narrowPeak.bed.nPk	H3K23ac	62	21.3555	8.03e-15
E047	Blood & T-cell	BLD.CD8.NPC	Primary T CD8+ naive cells from peripheral blood	H3K4me3.imputed.narrowPeak.bed.nPk	H3K4me3	278	169.401	1.02e-30
E047	Blood & T-cell	BLD.CD8.NPC	Primary T CD8+ naive cells from peripheral blood	H4K5ac.imputed.narrowPeak.bed.nPk	H4K5ac	238	123.469	2.53e-35
E047	Blood & T-cell	BLD.CD8.NPC	Primary T CD8+ naive cells from peripheral blood	H3K9me3.imputed.narrowPeak.bed.nPk	H3K9me3	77	106.061	0.999872
E047	Blood & T-cell	BLD.CD8.NPC	Primary T CD8+ naive cells from peripheral blood	H3K4me1.imputed.narrowPeak.bed.nPk	H3K4me1	370	219.28	4.09e-69
E047	Blood & T-cell	BLD.CD8.NPC	Primary T CD8+ naive cells from peripheral blood	H2AK9ac.imputed.narrowPeak.bed.nPk	H2AK9ac	77	25.3103	9.53e-20
E047	Blood & T-cell	BLD.CD8.NPC	Primary T CD8+ naive cells from peripheral blood	H2BK20ac.imputed.narrowPeak.bed.nPk	H2BK20ac	142	44.4487	1.56e-40
E047	Blood & T-cell	BLD.CD8.NPC	Primary T CD8+ naive cells from peripheral blood	H2BK120ac.imputed.narrowPeak.bed.nPk	H2BK120ac	236	119.993	2.76e-36
E047	Blood & T-cell	BLD.CD8.NPC	Primary T CD8+ naive cells from peripheral blood	H3K14ac.imputed.narrowPeak.bed.nPk	H3K14ac	228	116.922	1.03e-33
E048	Blood & T-cell	BLD.CD8.MPC	Primary T CD8+ memory cells from peripheral blood	H3K27ac.imputed.narrowPeak.bed.nPk	H3K27ac	361	172.059	1.33e-97
E048	Blood & T-cell	BLD.CD8.MPC	Primary T CD8+ memory cells from peripheral blood	H3K9ac.imputed.narrowPeak.bed.nPk	H3K9ac	278	151.07	1.33e-41
E048	Blood & T-cell	BLD.CD8.MPC	Primary T CD8+ memory cells from peripheral blood	H3K4me1.imputed.narrowPeak.bed.nPk	H3K4me1	370	222.115	4.12e-67
E048	Blood & T-cell	BLD.CD8.MPC	Primary T CD8+ memory cells from peripheral blood	H3K4ac.imputed.narrowPeak.bed.nPk	H3K4ac	241	114.589	6.71e-43
E048	Blood & T-cell	BLD.CD8.MPC	Primary T CD8+ memory cells from peripheral blood	H3K79me1.imputed.narrowPeak.bed.nPk	H3K79me1	280	104.472	2.98e-82
E048	Blood & T-cell	BLD.CD8.MPC	Primary T CD8+ memory cells from peripheral blood	H3K23me2.imputed.narrowPeak.bed.nPk	H3K23me2	103	79.8247	0.00220205
E048	Blood & T-cell	BLD.CD8.MPC	Primary T CD8+ memory cells from peripheral blood	H3K23ac.imputed.narrowPeak.bed.nPk	H3K23ac	140	23.878	7e-74
E048	Blood & T-cell	BLD.CD8.MPC	Primary T CD8+ memory cells from peripheral blood	H2A.Z.imputed.narrowPeak.bed.nPk	H2A.Z	362	178.434	3.16e-93
E048	Blood & T-cell	BLD.CD8.MPC	Primary T CD8+ memory cells from peripheral blood	H3T11ph.imputed.narrowPeak.bed.nPk	H3T11ph	237	126.48	6.56e-33
E048	Blood & T-cell	BLD.CD8.MPC	Primary T CD8+ memory cells from peripheral blood	H2BK15ac.imputed.narrowPeak.bed.nPk	H2BK15ac	61	8.60955	6.55e-36
E048	Blood & T-cell	BLD.CD8.MPC	Primary T CD8+ memory cells from peripheral blood	H3K9me3.imputed.narrowPeak.bed.nPk	H3K9me3	81	96.2651	0.976212
E048	Blood & T-cell	BLD.CD8.MPC	Primary T CD8+ memory cells from peripheral blood	H3K4me3.imputed.narrowPeak.bed.nPk	H3K4me3	267	167.489	4.19e-26
E048	Blood & T-cell	BLD.CD8.MPC	Primary T CD8+ memory cells from peripheral blood	H2BK5ac.imputed.narrowPeak.bed.nPk	H2BK5ac	248	120.891	4.06e-43
E048	Blood & T-cell	BLD.CD8.MPC	Primary T CD8+ memory cells from peripheral blood	H3K56ac.imputed.narrowPeak.bed.nPk	H3K56ac	205	66.8726	1.12e-61
E048	Blood & T-cell	BLD.CD8.MPC	Primary T CD8+ memory cells from peripheral blood	H2BK12ac.imputed.narrowPeak.bed.nPk	H2BK12ac	182	101.711	1.08e-19
E048	Blood & T-cell	BLD.CD8.MPC	Primary T CD8+ memory cells from peripheral blood	H3K79me2.imputed.narrowPeak.bed.nPk	H3K79me2	323	151.265	8.3e-77
E048	Blood & T-cell	BLD.CD8.MPC	Primary T CD8+ memory cells from peripheral blood	H3K27me3.imputed.narrowPeak.bed.nPk	H3K27me3	132	106.28	0.00212328
E048	Blood & T-cell	BLD.CD8.MPC	Primary T CD8+ memory cells from peripheral blood	H3K14ac.imputed.narrowPeak.bed.nPk	H3K14ac	214	113.575	2.37e-28
E048	Blood & T-cell	BLD.CD8.MPC	Primary T CD8+ memory cells from peripheral blood	H3K36me3.imputed.narrowPeak.bed.nPk	H3K36me3	325	142.285	1.17e-87
E048	Blood & T-cell	BLD.CD8.MPC	Primary T CD8+ memory cells from peripheral blood	H2AK5ac.imputed.narrowPeak.bed.nPk	H2AK5ac	187	70.4393	1.52e-43
E048	Blood & T-cell	BLD.CD8.MPC	Primary T CD8+ memory cells from peripheral blood	H2BK20ac.imputed.narrowPeak.bed.nPk	H2BK20ac	163	37.3584	3.37e-67
E048	Blood & T-cell	BLD.CD8.MPC	Primary T CD8+ memory cells from peripheral blood	H4K5ac.imputed.narrowPeak.bed.nPk	H4K5ac	248	127.116	9.61e-39
E048	Blood & T-cell	BLD.CD8.MPC	Primary T CD8+ memory cells from peripheral blood	H3K4me2.imputed.narrowPeak.bed.nPk	H3K4me2	359	213.392	5.83e-62
E048	Blood & T-cell	BLD.CD8.MPC	Primary T CD8+ memory cells from peripheral blood	H4K12ac.imputed.narrowPeak.bed.nPk	H4K12ac	260	144.88	1.94e-34
E048	Blood & T-cell	BLD.CD8.MPC	Primary T CD8+ memory cells from peripheral blood	H4K20me1.imputed.narrowPeak.bed.nPk	H4K20me1	285	96.175	3.04e-95
E048	Blood & T-cell	BLD.CD8.MPC	Primary T CD8+ memory cells from peripheral blood	H4K8ac.imputed.narrowPeak.bed.nPk	H4K8ac	250	130.95	2.75e-37
E048	Blood & T-cell	BLD.CD8.MPC	Primary T CD8+ memory cells from peripheral blood	H4K91ac.imputed.narrowPeak.bed.nPk	H4K91ac	248	129.061	3.31e-37
E048	Blood & T-cell	BLD.CD8.MPC	Primary T CD8+ memory cells from peripheral blood	H2BK120ac.imputed.narrowPeak.bed.nPk	H2BK120ac	248	119.37	5.92e-44
E048	Blood & T-cell	BLD.CD8.MPC	Primary T CD8+ memory cells from peripheral blood	H2AK9ac.imputed.narrowPeak.bed.nPk	H2AK9ac	147	42.6263	8.13e-46
E048	Blood & T-cell	BLD.CD8.MPC	Primary T CD8+ memory cells from peripheral blood	H3K18ac.imputed.narrowPeak.bed.nPk	H3K18ac	258	148.408	3.05e-31
E048	Blood & T-cell	BLD.CD8.MPC	Primary T CD8+ memory cells from peripheral blood	DNase.imputed.narrowPeak.bed.nPk	DNase	353	185.864	1.09e-75
E049	Mesench	STRM.CHON.MRW.DR.MSC	Mesenchymal Stem Cell Derived Chondrocyte Cultured Cells	H3K27me3.imputed.narrowPeak.bed.nPk	H3K27me3	257	128.79	1.7e-41
E049	Mesench	STRM.CHON.MRW.DR.MSC	Mesenchymal Stem Cell Derived Chondrocyte Cultured Cells	H3K4me1.imputed.narrowPeak.bed.nPk	H3K4me1	362	285.468	1.68e-23
E049	Mesench	STRM.CHON.MRW.DR.MSC	Mesenchymal Stem Cell Derived Chondrocyte Cultured Cells	H3K4me2.imputed.narrowPeak.bed.nPk	H3K4me2	363	277.067	2.64e-28
E049	Mesench	STRM.CHON.MRW.DR.MSC	Mesenchymal Stem Cell Derived Chondrocyte Cultured Cells	H4K5ac.imputed.narrowPeak.bed.nPk	H4K5ac	254	224.74	0.00114155
E049	Mesench	STRM.CHON.MRW.DR.MSC	Mesenchymal Stem Cell Derived Chondrocyte Cultured Cells	H4K12ac.imputed.narrowPeak.bed.nPk	H4K12ac	291	238.763	7.51e-09
E049	Mesench	STRM.CHON.MRW.DR.MSC	Mesenchymal Stem Cell Derived Chondrocyte Cultured Cells	H3K9ac.imputed.narrowPeak.bed.nPk	H3K9ac	340	233.036	2.01e-34
E049	Mesench	STRM.CHON.MRW.DR.MSC	Mesenchymal Stem Cell Derived Chondrocyte Cultured Cells	H4K20me1.imputed.narrowPeak.bed.nPk	H4K20me1	240	90.2843	1.62e-62
E049	Mesench	STRM.CHON.MRW.DR.MSC	Mesenchymal Stem Cell Derived Chondrocyte Cultured Cells	H2BK15ac.imputed.narrowPeak.bed.nPk	H2BK15ac	133	73.1398	1.75e-13
E049	Mesench	STRM.CHON.MRW.DR.MSC	Mesenchymal Stem Cell Derived Chondrocyte Cultured Cells	H3K4ac.imputed.narrowPeak.bed.nPk	H3K4ac	256	210.087	8.91e-07
E049	Mesench	STRM.CHON.MRW.DR.MSC	Mesenchymal Stem Cell Derived Chondrocyte Cultured Cells	H3K23ac.imputed.narrowPeak.bed.nPk	H3K23ac	180	87.4585	3.22e-27
E049	Mesench	STRM.CHON.MRW.DR.MSC	Mesenchymal Stem Cell Derived Chondrocyte Cultured Cells	H3K79me1.imputed.narrowPeak.bed.nPk	H3K79me1	247	174.769	2.77e-14
E049	Mesench	STRM.CHON.MRW.DR.MSC	Mesenchymal Stem Cell Derived Chondrocyte Cultured Cells	H4K8ac.imputed.narrowPeak.bed.nPk	H4K8ac	254	215.421	2.99e-05
E049	Mesench	STRM.CHON.MRW.DR.MSC	Mesenchymal Stem Cell Derived Chondrocyte Cultured Cells	DNase.imputed.narrowPeak.bed.nPk	DNase	358	270.788	1.14e-27
E049	Mesench	STRM.CHON.MRW.DR.MSC	Mesenchymal Stem Cell Derived Chondrocyte Cultured Cells	H3K23me2.imputed.narrowPeak.bed.nPk	H3K23me2	239	147.162	7.97e-23
E049	Mesench	STRM.CHON.MRW.DR.MSC	Mesenchymal Stem Cell Derived Chondrocyte Cultured Cells	H3K27ac.imputed.narrowPeak.bed.nPk	H3K27ac	282	258.001	0.00462613
E049	Mesench	STRM.CHON.MRW.DR.MSC	Mesenchymal Stem Cell Derived Chondrocyte Cultured Cells	H2AK5ac.imputed.narrowPeak.bed.nPk	H2AK5ac	200	169.88	0.00103158
E049	Mesench	STRM.CHON.MRW.DR.MSC	Mesenchymal Stem Cell Derived Chondrocyte Cultured Cells	H3K79me2.imputed.narrowPeak.bed.nPk	H3K79me2	283	153.698	4.32e-43
E049	Mesench	STRM.CHON.MRW.DR.MSC	Mesenchymal Stem Cell Derived Chondrocyte Cultured Cells	H2BK5ac.imputed.narrowPeak.bed.nPk	H2BK5ac	256	220.449	0.000102844
E049	Mesench	STRM.CHON.MRW.DR.MSC	Mesenchymal Stem Cell Derived Chondrocyte Cultured Cells	H3K9me3.imputed.narrowPeak.bed.nPk	H3K9me3	71	90.051	0.99361
E049	Mesench	STRM.CHON.MRW.DR.MSC	Mesenchymal Stem Cell Derived Chondrocyte Cultured Cells	H2AK9ac.imputed.narrowPeak.bed.nPk	H2AK9ac	183	99.9855	2.4e-21
E049	Mesench	STRM.CHON.MRW.DR.MSC	Mesenchymal Stem Cell Derived Chondrocyte Cultured Cells	H3K18ac.imputed.narrowPeak.bed.nPk	H3K18ac	262	234.675	0.00208642
E049	Mesench	STRM.CHON.MRW.DR.MSC	Mesenchymal Stem Cell Derived Chondrocyte Cultured Cells	H3K4me3.imputed.narrowPeak.bed.nPk	H3K4me3	334	209.462	1.19e-43
E049	Mesench	STRM.CHON.MRW.DR.MSC	Mesenchymal Stem Cell Derived Chondrocyte Cultured Cells	H2BK20ac.imputed.narrowPeak.bed.nPk	H2BK20ac	181	160.217	0.0167396
E049	Mesench	STRM.CHON.MRW.DR.MSC	Mesenchymal Stem Cell Derived Chondrocyte Cultured Cells	H3T11ph.imputed.narrowPeak.bed.nPk	H3T11ph	246	196.225	1.25e-07
E049	Mesench	STRM.CHON.MRW.DR.MSC	Mesenchymal Stem Cell Derived Chondrocyte Cultured Cells	H4K91ac.imputed.narrowPeak.bed.nPk	H4K91ac	256	226.054	0.000903704
E049	Mesench	STRM.CHON.MRW.DR.MSC	Mesenchymal Stem Cell Derived Chondrocyte Cultured Cells	H2BK120ac.imputed.narrowPeak.bed.nPk	H2BK120ac	256	220.529	0.000110037
E049	Mesench	STRM.CHON.MRW.DR.MSC	Mesenchymal Stem Cell Derived Chondrocyte Cultured Cells	H3K14ac.imputed.narrowPeak.bed.nPk	H3K14ac	256	206.221	1.09e-07
E049	Mesench	STRM.CHON.MRW.DR.MSC	Mesenchymal Stem Cell Derived Chondrocyte Cultured Cells	H3K56ac.imputed.narrowPeak.bed.nPk	H3K56ac	246	153.552	6.02e-23
E049	Mesench	STRM.CHON.MRW.DR.MSC	Mesenchymal Stem Cell Derived Chondrocyte Cultured Cells	H3K36me3.imputed.narrowPeak.bed.nPk	H3K36me3	293	151.405	8.34e-52
E049	Mesench	STRM.CHON.MRW.DR.MSC	Mesenchymal Stem Cell Derived Chondrocyte Cultured Cells	H2A.Z.imputed.narrowPeak.bed.nPk	H2A.Z	375	239.637	1.84e-61
E049	Mesench	STRM.CHON.MRW.DR.MSC	Mesenchymal Stem Cell Derived Chondrocyte Cultured Cells	H2BK12ac.imputed.narrowPeak.bed.nPk	H2BK12ac	202	206.687	0.704314
E050	HSC & B-cell	BLD.MOB.CD34.PC.F	Primary hematopoietic stem cells G-CSF-mobilized Female	H3K56ac.imputed.narrowPeak.bed.nPk	H3K56ac	240	92.4585	4.26e-62
E050	HSC & B-cell	BLD.MOB.CD34.PC.F	Primary hematopoietic stem cells G-CSF-mobilized Female	H2BK120ac.imputed.narrowPeak.bed.nPk	H2BK120ac	300	157.423	2.48e-52
E050	HSC & B-cell	BLD.MOB.CD34.PC.F	Primary hematopoietic stem cells G-CSF-mobilized Female	H2BK15ac.imputed.narrowPeak.bed.nPk	H2BK15ac	93	14.6278	1.07e-51
E050	HSC & B-cell	BLD.MOB.CD34.PC.F	Primary hematopoietic stem cells G-CSF-mobilized Female	H3T11ph.imputed.narrowPeak.bed.nPk	H3T11ph	287	142.447	1.67e-54
E050	HSC & B-cell	BLD.MOB.CD34.PC.F	Primary hematopoietic stem cells G-CSF-mobilized Female	H2AK5ac.imputed.narrowPeak.bed.nPk	H2AK5ac	290	125.589	1.96e-69
E050	HSC & B-cell	BLD.MOB.CD34.PC.F	Primary hematopoietic stem cells G-CSF-mobilized Female	H2BK20ac.imputed.narrowPeak.bed.nPk	H2BK20ac	207	71.4251	1.37e-57
E050	HSC & B-cell	BLD.MOB.CD34.PC.F	Primary hematopoietic stem cells G-CSF-mobilized Female	H4K91ac.imputed.narrowPeak.bed.nPk	H4K91ac	326	174.221	2.49e-60
E050	HSC & B-cell	BLD.MOB.CD34.PC.F	Primary hematopoietic stem cells G-CSF-mobilized Female	H4K12ac.imputed.narrowPeak.bed.nPk	H4K12ac	351	219.02	6.78e-51
E050	HSC & B-cell	BLD.MOB.CD34.PC.F	Primary hematopoietic stem cells G-CSF-mobilized Female	H4K5ac.imputed.narrowPeak.bed.nPk	H4K5ac	302	160.285	9.63e-52
E050	HSC & B-cell	BLD.MOB.CD34.PC.F	Primary hematopoietic stem cells G-CSF-mobilized Female	H3K23me2.imputed.narrowPeak.bed.nPk	H3K23me2	252	141.075	1.96e-32
E050	HSC & B-cell	BLD.MOB.CD34.PC.F	Primary hematopoietic stem cells G-CSF-mobilized Female	DNase.imputed.narrowPeak.bed.nPk	DNase	351	221.213	4.3e-49
E050	HSC & B-cell	BLD.MOB.CD34.PC.F	Primary hematopoietic stem cells G-CSF-mobilized Female	H3K9ac.imputed.narrowPeak.bed.nPk	H3K9ac	307	189.166	7.72e-37
E050	HSC & B-cell	BLD.MOB.CD34.PC.F	Primary hematopoietic stem cells G-CSF-mobilized Female	H3K18ac.imputed.narrowPeak.bed.nPk	H3K18ac	330	197.346	9.22e-48
E050	HSC & B-cell	BLD.MOB.CD34.PC.F	Primary hematopoietic stem cells G-CSF-mobilized Female	H3K36me3.imputed.narrowPeak.bed.nPk	H3K36me3	299	158.637	2.13e-51
E050	HSC & B-cell	BLD.MOB.CD34.PC.F	Primary hematopoietic stem cells G-CSF-mobilized Female	H3K4me1.imputed.narrowPeak.bed.nPk	H3K4me1	376	261.526	5.55e-48
E050	HSC & B-cell	BLD.MOB.CD34.PC.F	Primary hematopoietic stem cells G-CSF-mobilized Female	H3K27ac.imputed.narrowPeak.bed.nPk	H3K27ac	369	248.786	1.96e-48
E050	HSC & B-cell	BLD.MOB.CD34.PC.F	Primary hematopoietic stem cells G-CSF-mobilized Female	H3K27me3.imputed.narrowPeak.bed.nPk	H3K27me3	78	116.01	0.999996
E050	HSC & B-cell	BLD.MOB.CD34.PC.F	Primary hematopoietic stem cells G-CSF-mobilized Female	H3K4me3.imputed.narrowPeak.bed.nPk	H3K4me3	343	206.665	1.57e-52
E050	HSC & B-cell	BLD.MOB.CD34.PC.F	Primary hematopoietic stem cells G-CSF-mobilized Female	H2BK12ac.imputed.narrowPeak.bed.nPk	H2BK12ac	295	166.207	2.2e-42
E050	HSC & B-cell	BLD.MOB.CD34.PC.F	Primary hematopoietic stem cells G-CSF-mobilized Female	H3K4ac.imputed.narrowPeak.bed.nPk	H3K4ac	253	148.571	8.52e-29
E050	HSC & B-cell	BLD.MOB.CD34.PC.F	Primary hematopoietic stem cells G-CSF-mobilized Female	H2BK5ac.imputed.narrowPeak.bed.nPk	H2BK5ac	290	152.522	7.28e-49
E050	HSC & B-cell	BLD.MOB.CD34.PC.F	Primary hematopoietic stem cells G-CSF-mobilized Female	H3K4me2.imputed.narrowPeak.bed.nPk	H3K4me2	364	255.715	4.66e-40
E050	HSC & B-cell	BLD.MOB.CD34.PC.F	Primary hematopoietic stem cells G-CSF-mobilized Female	H3K79me1.imputed.narrowPeak.bed.nPk	H3K79me1	300	127.764	3.01e-77
E050	HSC & B-cell	BLD.MOB.CD34.PC.F	Primary hematopoietic stem cells G-CSF-mobilized Female	H3K79me2.imputed.narrowPeak.bed.nPk	H3K79me2	298	155.577	2.16e-52
E050	HSC & B-cell	BLD.MOB.CD34.PC.F	Primary hematopoietic stem cells G-CSF-mobilized Female	H3K9me3.imputed.narrowPeak.bed.nPk	H3K9me3	81	141.565	1
E050	HSC & B-cell	BLD.MOB.CD34.PC.F	Primary hematopoietic stem cells G-CSF-mobilized Female	H4K8ac.imputed.narrowPeak.bed.nPk	H4K8ac	321	170.908	1.32e-58
E050	HSC & B-cell	BLD.MOB.CD34.PC.F	Primary hematopoietic stem cells G-CSF-mobilized Female	H3K14ac.imputed.narrowPeak.bed.nPk	H3K14ac	281	154.797	4.36e-41
E050	HSC & B-cell	BLD.MOB.CD34.PC.F	Primary hematopoietic stem cells G-CSF-mobilized Female	H4K20me1.imputed.narrowPeak.bed.nPk	H4K20me1	271	97.0967	4.25e-81
E050	HSC & B-cell	BLD.MOB.CD34.PC.F	Primary hematopoietic stem cells G-CSF-mobilized Female	H2AK9ac.imputed.narrowPeak.bed.nPk	H2AK9ac	254	143.738	6.84e-32
E050	HSC & B-cell	BLD.MOB.CD34.PC.F	Primary hematopoietic stem cells G-CSF-mobilized Female	H3K23ac.imputed.narrowPeak.bed.nPk	H3K23ac	194	59.6624	3.47e-62
E050	HSC & B-cell	BLD.MOB.CD34.PC.F	Primary hematopoietic stem cells G-CSF-mobilized Female	H2A.Z.imputed.narrowPeak.bed.nPk	H2A.Z	363	219.792	6.97e-62
E051	HSC & B-cell	BLD.MOB.CD34.PC.M	Primary hematopoietic stem cells G-CSF-mobilized Male	H2A.Z.imputed.narrowPeak.bed.nPk	H2A.Z	358	219.456	4.33e-57
E051	HSC & B-cell	BLD.MOB.CD34.PC.M	Primary hematopoietic stem cells G-CSF-mobilized Male	H2AK9ac.imputed.narrowPeak.bed.nPk	H2AK9ac	303	169.091	6.22e-46
E051	HSC & B-cell	BLD.MOB.CD34.PC.M	Primary hematopoietic stem cells G-CSF-mobilized Male	H3K27me3.imputed.narrowPeak.bed.nPk	H3K27me3	78	115.522	0.999995
E051	HSC & B-cell	BLD.MOB.CD34.PC.M	Primary hematopoietic stem cells G-CSF-mobilized Male	H3T11ph.imputed.narrowPeak.bed.nPk	H3T11ph	277	127.136	7.65e-58
E051	HSC & B-cell	BLD.MOB.CD34.PC.M	Primary hematopoietic stem cells G-CSF-mobilized Male	H4K8ac.imputed.narrowPeak.bed.nPk	H4K8ac	311	194.794	7.43e-36
E051	HSC & B-cell	BLD.MOB.CD34.PC.M	Primary hematopoietic stem cells G-CSF-mobilized Male	H4K12ac.imputed.narrowPeak.bed.nPk	H4K12ac	346	232.741	1.39e-38
E051	HSC & B-cell	BLD.MOB.CD34.PC.M	Primary hematopoietic stem cells G-CSF-mobilized Male	H2BK5ac.imputed.narrowPeak.bed.nPk	H2BK5ac	320	201.296	9.91e-38
E051	HSC & B-cell	BLD.MOB.CD34.PC.M	Primary hematopoietic stem cells G-CSF-mobilized Male	H3K4me1.imputed.narrowPeak.bed.nPk	H3K4me1	376	269.378	2.42e-43
E051	HSC & B-cell	BLD.MOB.CD34.PC.M	Primary hematopoietic stem cells G-CSF-mobilized Male	H3K79me1.imputed.narrowPeak.bed.nPk	H3K79me1	298	145.615	1.54e-59
E051	HSC & B-cell	BLD.MOB.CD34.PC.M	Primary hematopoietic stem cells G-CSF-mobilized Male	DNase.imputed.narrowPeak.bed.nPk	DNase	357	238.253	9.34e-44
E051	HSC & B-cell	BLD.MOB.CD34.PC.M	Primary hematopoietic stem cells G-CSF-mobilized Male	H3K4me2.imputed.narrowPeak.bed.nPk	H3K4me2	364	259.663	4.72e-38
E051	HSC & B-cell	BLD.MOB.CD34.PC.M	Primary hematopoietic stem cells G-CSF-mobilized Male	H2BK20ac.imputed.narrowPeak.bed.nPk	H2BK20ac	127	46.9521	8.37e-28
E051	HSC & B-cell	BLD.MOB.CD34.PC.M	Primary hematopoietic stem cells G-CSF-mobilized Male	H2BK15ac.imputed.narrowPeak.bed.nPk	H2BK15ac	3	1.20038	0.119976
E051	HSC & B-cell	BLD.MOB.CD34.PC.M	Primary hematopoietic stem cells G-CSF-mobilized Male	H3K56ac.imputed.narrowPeak.bed.nPk	H3K56ac	211	114.087	1.94e-26
E051	HSC & B-cell	BLD.MOB.CD34.PC.M	Primary hematopoietic stem cells G-CSF-mobilized Male	H2BK12ac.imputed.narrowPeak.bed.nPk	H2BK12ac	323	183.617	4.84e-50
E051	HSC & B-cell	BLD.MOB.CD34.PC.M	Primary hematopoietic stem cells G-CSF-mobilized Male	H3K36me3.imputed.narrowPeak.bed.nPk	H3K36me3	293	154.385	5.74e-50
E051	HSC & B-cell	BLD.MOB.CD34.PC.M	Primary hematopoietic stem cells G-CSF-mobilized Male	H3K14ac.imputed.narrowPeak.bed.nPk	H3K14ac	328	198.842	7.44e-45
E051	HSC & B-cell	BLD.MOB.CD34.PC.M	Primary hematopoietic stem cells G-CSF-mobilized Male	H4K5ac.imputed.narrowPeak.bed.nPk	H4K5ac	342	209.074	4.73e-49
E051	HSC & B-cell	BLD.MOB.CD34.PC.M	Primary hematopoietic stem cells G-CSF-mobilized Male	H4K20me1.imputed.narrowPeak.bed.nPk	H4K20me1	293	96.5402	6.45e-103
E051	HSC & B-cell	BLD.MOB.CD34.PC.M	Primary hematopoietic stem cells G-CSF-mobilized Male	H3K23me2.imputed.narrowPeak.bed.nPk	H3K23me2	254	142.527	1.29e-32
E051	HSC & B-cell	BLD.MOB.CD34.PC.M	Primary hematopoietic stem cells G-CSF-mobilized Male	H3K9ac.imputed.narrowPeak.bed.nPk	H3K9ac	351	214.188	5.26e-54
E051	HSC & B-cell	BLD.MOB.CD34.PC.M	Primary hematopoietic stem cells G-CSF-mobilized Male	H3K27ac.imputed.narrowPeak.bed.nPk	H3K27ac	351	233.439	1.14e-41
E051	HSC & B-cell	BLD.MOB.CD34.PC.M	Primary hematopoietic stem cells G-CSF-mobilized Male	H3K9me3.imputed.narrowPeak.bed.nPk	H3K9me3	71	126.051	1
E051	HSC & B-cell	BLD.MOB.CD34.PC.M	Primary hematopoietic stem cells G-CSF-mobilized Male	H3K18ac.imputed.narrowPeak.bed.nPk	H3K18ac	335	219.272	7.1e-38
E051	HSC & B-cell	BLD.MOB.CD34.PC.M	Primary hematopoietic stem cells G-CSF-mobilized Male	H2BK120ac.imputed.narrowPeak.bed.nPk	H2BK120ac	315	199.313	1.64e-35
E051	HSC & B-cell	BLD.MOB.CD34.PC.M	Primary hematopoietic stem cells G-CSF-mobilized Male	H2AK5ac.imputed.narrowPeak.bed.nPk	H2AK5ac	276	152.186	1.28e-38
E051	HSC & B-cell	BLD.MOB.CD34.PC.M	Primary hematopoietic stem cells G-CSF-mobilized Male	H4K91ac.imputed.narrowPeak.bed.nPk	H4K91ac	350	212.248	1.16e-53
E051	HSC & B-cell	BLD.MOB.CD34.PC.M	Primary hematopoietic stem cells G-CSF-mobilized Male	H3K4ac.imputed.narrowPeak.bed.nPk	H3K4ac	300	176.768	4.31e-39
E051	HSC & B-cell	BLD.MOB.CD34.PC.M	Primary hematopoietic stem cells G-CSF-mobilized Male	H3K79me2.imputed.narrowPeak.bed.nPk	H3K79me2	302	155.325	1.38e-55
E051	HSC & B-cell	BLD.MOB.CD34.PC.M	Primary hematopoietic stem cells G-CSF-mobilized Male	H3K4me3.imputed.narrowPeak.bed.nPk	H3K4me3	334	197.313	3.39e-51
E051	HSC & B-cell	BLD.MOB.CD34.PC.M	Primary hematopoietic stem cells G-CSF-mobilized Male	H3K23ac.imputed.narrowPeak.bed.nPk	H3K23ac	141	47.4046	4.09e-37
E052	Myosat	MUS.SAT	Muscle Satellite Cultured Cells	H3K14ac.imputed.narrowPeak.bed.nPk	H3K14ac	259	196.009	2.69e-11
E052	Myosat	MUS.SAT	Muscle Satellite Cultured Cells	H3K23me2.imputed.narrowPeak.bed.nPk	H3K23me2	270	153.963	5.76e-35
E052	Myosat	MUS.SAT	Muscle Satellite Cultured Cells	H3K4ac.imputed.narrowPeak.bed.nPk	H3K4ac	259	195.241	1.55e-11
E052	Myosat	MUS.SAT	Muscle Satellite Cultured Cells	H2BK15ac.imputed.narrowPeak.bed.nPk	H2BK15ac	108	35.1781	1.37e-27
E052	Myosat	MUS.SAT	Muscle Satellite Cultured Cells	H4K8ac.imputed.narrowPeak.bed.nPk	H4K8ac	273	206.124	9.97e-13
E052	Myosat	MUS.SAT	Muscle Satellite Cultured Cells	H3K9ac.imputed.narrowPeak.bed.nPk	H3K9ac	285	212.795	9.23e-15
E052	Myosat	MUS.SAT	Muscle Satellite Cultured Cells	H3K4me1.imputed.narrowPeak.bed.nPk	H3K4me1	357	284.283	7.07e-21
E052	Myosat	MUS.SAT	Muscle Satellite Cultured Cells	H2AK9ac.imputed.narrowPeak.bed.nPk	H2AK9ac	178	135.082	2.45e-06
E052	Myosat	MUS.SAT	Muscle Satellite Cultured Cells	H3K79me1.imputed.narrowPeak.bed.nPk	H3K79me1	206	152.713	1.28e-08
E052	Myosat	MUS.SAT	Muscle Satellite Cultured Cells	H3T11ph.imputed.narrowPeak.bed.nPk	H3T11ph	248	178.714	2.48e-13
E052	Myosat	MUS.SAT	Muscle Satellite Cultured Cells	H4K12ac.imputed.narrowPeak.bed.nPk	H4K12ac	319	231.137	5.97e-23
E052	Myosat	MUS.SAT	Muscle Satellite Cultured Cells	DNase.imputed.narrowPeak.bed.nPk	DNase	283	263.604	0.0174859
E052	Myosat	MUS.SAT	Muscle Satellite Cultured Cells	H2BK120ac.imputed.narrowPeak.bed.nPk	H2BK120ac	263	208.373	5.7e-09
E052	Myosat	MUS.SAT	Muscle Satellite Cultured Cells	H4K91ac.imputed.narrowPeak.bed.nPk	H4K91ac	253	215.835	5.71e-05
E052	Myosat	MUS.SAT	Muscle Satellite Cultured Cells	H3K56ac.imputed.narrowPeak.bed.nPk	H3K56ac	222	149.344	1.05e-14
E052	Myosat	MUS.SAT	Muscle Satellite Cultured Cells	H4K5ac.imputed.narrowPeak.bed.nPk	H4K5ac	252	207.666	1.94e-06
E052	Myosat	MUS.SAT	Muscle Satellite Cultured Cells	H3K4me2.imputed.narrowPeak.bed.nPk	H3K4me2	353	270.721	1.35e-24
E052	Myosat	MUS.SAT	Muscle Satellite Cultured Cells	H3K79me2.imputed.narrowPeak.bed.nPk	H3K79me2	287	157.368	2.59e-43
E052	Myosat	MUS.SAT	Muscle Satellite Cultured Cells	H3K27me3.imputed.narrowPeak.bed.nPk	H3K27me3	240	132.108	6.67e-30
E052	Myosat	MUS.SAT	Muscle Satellite Cultured Cells	H3K18ac.imputed.narrowPeak.bed.nPk	H3K18ac	263	228.645	0.000154752
E052	Myosat	MUS.SAT	Muscle Satellite Cultured Cells	H4K20me1.imputed.narrowPeak.bed.nPk	H4K20me1	262	91.6663	3.54e-79
E052	Myosat	MUS.SAT	Muscle Satellite Cultured Cells	H3K9me3.imputed.narrowPeak.bed.nPk	H3K9me3	71	90.6246	0.99481
E052	Myosat	MUS.SAT	Muscle Satellite Cultured Cells	H2BK5ac.imputed.narrowPeak.bed.nPk	H2BK5ac	257	217.644	1.99e-05
E052	Myosat	MUS.SAT	Muscle Satellite Cultured Cells	H3K27ac.imputed.narrowPeak.bed.nPk	H3K27ac	268	256.237	0.108977
E052	Myosat	MUS.SAT	Muscle Satellite Cultured Cells	H3K4me3.imputed.narrowPeak.bed.nPk	H3K4me3	338	211.632	3.16e-45
E052	Myosat	MUS.SAT	Muscle Satellite Cultured Cells	H2A.Z.imputed.narrowPeak.bed.nPk	H2A.Z	345	230.138	1.25e-39
E052	Myosat	MUS.SAT	Muscle Satellite Cultured Cells	H3K36me3.imputed.narrowPeak.bed.nPk	H3K36me3	297	152.797	6.62e-54
E052	Myosat	MUS.SAT	Muscle Satellite Cultured Cells	H2BK12ac.imputed.narrowPeak.bed.nPk	H2BK12ac	207	181.568	0.00499967
E052	Myosat	MUS.SAT	Muscle Satellite Cultured Cells	H3K23ac.imputed.narrowPeak.bed.nPk	H3K23ac	178	110.197	3.66e-14
E052	Myosat	MUS.SAT	Muscle Satellite Cultured Cells	H2BK20ac.imputed.narrowPeak.bed.nPk	H2BK20ac	122	99.4411	0.00531678
E052	Myosat	MUS.SAT	Muscle Satellite Cultured Cells	H2AK5ac.imputed.narrowPeak.bed.nPk	H2AK5ac	193	148.468	1.94e-06
E053	Neurosph	BRN.CRTX.DR.NRSPHR	Cortex derived primary cultured neurospheres	H3T11ph.imputed.narrowPeak.bed.nPk	H3T11ph	190	115.804	3.09e-16
E053	Neurosph	BRN.CRTX.DR.NRSPHR	Cortex derived primary cultured neurospheres	H4K8ac.imputed.narrowPeak.bed.nPk	H4K8ac	214	151.166	2.59e-11
E053	Neurosph	BRN.CRTX.DR.NRSPHR	Cortex derived primary cultured neurospheres	DNase.imputed.narrowPeak.bed.nPk	DNase	307	240.872	1.69e-13
E053	Neurosph	BRN.CRTX.DR.NRSPHR	Cortex derived primary cultured neurospheres	H3K4ac.imputed.narrowPeak.bed.nPk	H3K4ac	263	138.039	2.18e-40
E053	Neurosph	BRN.CRTX.DR.NRSPHR	Cortex derived primary cultured neurospheres	H3K36me3.imputed.narrowPeak.bed.nPk	H3K36me3	293	149.82	4.44e-53
E053	Neurosph	BRN.CRTX.DR.NRSPHR	Cortex derived primary cultured neurospheres	H2BK12ac.imputed.narrowPeak.bed.nPk	H2BK12ac	154	92.691	1.94e-12
E053	Neurosph	BRN.CRTX.DR.NRSPHR	Cortex derived primary cultured neurospheres	H3K27ac.imputed.narrowPeak.bed.nPk	H3K27ac	315	240.442	1.6e-16
E053	Neurosph	BRN.CRTX.DR.NRSPHR	Cortex derived primary cultured neurospheres	H2AK9ac.imputed.narrowPeak.bed.nPk	H2AK9ac	194	86.2987	1.36e-35
E053	Neurosph	BRN.CRTX.DR.NRSPHR	Cortex derived primary cultured neurospheres	H3K79me1.imputed.narrowPeak.bed.nPk	H3K79me1	220	120.011	8.37e-28
E053	Neurosph	BRN.CRTX.DR.NRSPHR	Cortex derived primary cultured neurospheres	H3K4me3.imputed.narrowPeak.bed.nPk	H3K4me3	325	199.913	1.1e-42
E053	Neurosph	BRN.CRTX.DR.NRSPHR	Cortex derived primary cultured neurospheres	H2BK5ac.imputed.narrowPeak.bed.nPk	H2BK5ac	246	163.627	2.17e-18
E053	Neurosph	BRN.CRTX.DR.NRSPHR	Cortex derived primary cultured neurospheres	H2BK120ac.imputed.narrowPeak.bed.nPk	H2BK120ac	154	139.057	0.0594795
E053	Neurosph	BRN.CRTX.DR.NRSPHR	Cortex derived primary cultured neurospheres	H3K9ac.imputed.narrowPeak.bed.nPk	H3K9ac	255	184.265	9.84e-14
E053	Neurosph	BRN.CRTX.DR.NRSPHR	Cortex derived primary cultured neurospheres	H2AK5ac.imputed.narrowPeak.bed.nPk	H2AK5ac	107	69.3381	9.82e-07
E053	Neurosph	BRN.CRTX.DR.NRSPHR	Cortex derived primary cultured neurospheres	H3K23me2.imputed.narrowPeak.bed.nPk	H3K23me2	226	133.026	7.5e-24
E053	Neurosph	BRN.CRTX.DR.NRSPHR	Cortex derived primary cultured neurospheres	H3K79me2.imputed.narrowPeak.bed.nPk	H3K79me2	272	152.26	2.99e-37
E053	Neurosph	BRN.CRTX.DR.NRSPHR	Cortex derived primary cultured neurospheres	H3K27me3.imputed.narrowPeak.bed.nPk	H3K27me3	179	106.158	9.85e-16
E053	Neurosph	BRN.CRTX.DR.NRSPHR	Cortex derived primary cultured neurospheres	H3K56ac.imputed.narrowPeak.bed.nPk	H3K56ac	127	79.0035	2.14e-09
E053	Neurosph	BRN.CRTX.DR.NRSPHR	Cortex derived primary cultured neurospheres	H2A.Z.imputed.narrowPeak.bed.nPk	H2A.Z	343	215.805	1.34e-46
E053	Neurosph	BRN.CRTX.DR.NRSPHR	Cortex derived primary cultured neurospheres	H4K20me1.imputed.narrowPeak.bed.nPk	H4K20me1	230	83.3396	7.74e-62
E053	Neurosph	BRN.CRTX.DR.NRSPHR	Cortex derived primary cultured neurospheres	H3K9me3.imputed.narrowPeak.bed.nPk	H3K9me3	71	127.323	1
E053	Neurosph	BRN.CRTX.DR.NRSPHR	Cortex derived primary cultured neurospheres	H4K12ac.imputed.narrowPeak.bed.nPk	H4K12ac	308	176.326	4.89e-45
E053	Neurosph	BRN.CRTX.DR.NRSPHR	Cortex derived primary cultured neurospheres	H3K4me1.imputed.narrowPeak.bed.nPk	H3K4me1	329	236.481	2.36e-25
E053	Neurosph	BRN.CRTX.DR.NRSPHR	Cortex derived primary cultured neurospheres	H3K18ac.imputed.narrowPeak.bed.nPk	H3K18ac	258	194.058	1.74e-11
E053	Neurosph	BRN.CRTX.DR.NRSPHR	Cortex derived primary cultured neurospheres	H3K23ac.imputed.narrowPeak.bed.nPk	H3K23ac	127	69.1936	1.59e-13
E053	Neurosph	BRN.CRTX.DR.NRSPHR	Cortex derived primary cultured neurospheres	H3K4me2.imputed.narrowPeak.bed.nPk	H3K4me2	331	242.833	5.71e-24
E053	Neurosph	BRN.CRTX.DR.NRSPHR	Cortex derived primary cultured neurospheres	H3K14ac.imputed.narrowPeak.bed.nPk	H3K14ac	280	138.61	4.1e-51
E053	Neurosph	BRN.CRTX.DR.NRSPHR	Cortex derived primary cultured neurospheres	H4K91ac.imputed.narrowPeak.bed.nPk	H4K91ac	254	163.498	1.05e-21
E053	Neurosph	BRN.CRTX.DR.NRSPHR	Cortex derived primary cultured neurospheres	H4K5ac.imputed.narrowPeak.bed.nPk	H4K5ac	259	141.849	1.26e-35
E054	Neurosph	BRN.GANGEM.DR.NRSPHR	Ganglion Eminence derived primary cultured neurospheres	H3K36me3.imputed.narrowPeak.bed.nPk	H3K36me3	293	149.399	1.61e-53
E054	Neurosph	BRN.GANGEM.DR.NRSPHR	Ganglion Eminence derived primary cultured neurospheres	H4K8ac.imputed.narrowPeak.bed.nPk	H4K8ac	244	137.023	2.86e-30
E054	Neurosph	BRN.GANGEM.DR.NRSPHR	Ganglion Eminence derived primary cultured neurospheres	H2AK5ac.imputed.narrowPeak.bed.nPk	H2AK5ac	95	40.3828	3.52e-16
E054	Neurosph	BRN.GANGEM.DR.NRSPHR	Ganglion Eminence derived primary cultured neurospheres	H4K12ac.imputed.narrowPeak.bed.nPk	H4K12ac	307	170.606	1.87e-48
E054	Neurosph	BRN.GANGEM.DR.NRSPHR	Ganglion Eminence derived primary cultured neurospheres	H3K18ac.imputed.narrowPeak.bed.nPk	H3K18ac	254	162.63	3.47e-22
E054	Neurosph	BRN.GANGEM.DR.NRSPHR	Ganglion Eminence derived primary cultured neurospheres	H3T11ph.imputed.narrowPeak.bed.nPk	H3T11ph	164	78.5228	7.38e-25
E054	Neurosph	BRN.GANGEM.DR.NRSPHR	Ganglion Eminence derived primary cultured neurospheres	DNase.imputed.narrowPeak.bed.nPk	DNase	318	239.464	4.5e-19
E054	Neurosph	BRN.GANGEM.DR.NRSPHR	Ganglion Eminence derived primary cultured neurospheres	H3K23me2.imputed.narrowPeak.bed.nPk	H3K23me2	229	137.269	5.74e-23
E054	Neurosph	BRN.GANGEM.DR.NRSPHR	Ganglion Eminence derived primary cultured neurospheres	H4K20me1.imputed.narrowPeak.bed.nPk	H4K20me1	230	83.0948	3.25e-62
E054	Neurosph	BRN.GANGEM.DR.NRSPHR	Ganglion Eminence derived primary cultured neurospheres	H2BK120ac.imputed.narrowPeak.bed.nPk	H2BK120ac	149	106.048	7.15e-07
E054	Neurosph	BRN.GANGEM.DR.NRSPHR	Ganglion Eminence derived primary cultured neurospheres	H3K79me1.imputed.narrowPeak.bed.nPk	H3K79me1	182	111.146	2.59e-15
E054	Neurosph	BRN.GANGEM.DR.NRSPHR	Ganglion Eminence derived primary cultured neurospheres	H3K4me1.imputed.narrowPeak.bed.nPk	H3K4me1	321	266.787	2.26e-10
E054	Neurosph	BRN.GANGEM.DR.NRSPHR	Ganglion Eminence derived primary cultured neurospheres	H2BK12ac.imputed.narrowPeak.bed.nPk	H2BK12ac	123	46.4424	7.31e-26
E054	Neurosph	BRN.GANGEM.DR.NRSPHR	Ganglion Eminence derived primary cultured neurospheres	H3K4me2.imputed.narrowPeak.bed.nPk	H3K4me2	330	248.617	3.76e-21
E054	Neurosph	BRN.GANGEM.DR.NRSPHR	Ganglion Eminence derived primary cultured neurospheres	H2BK5ac.imputed.narrowPeak.bed.nPk	H2BK5ac	153	126.518	0.00213394
E054	Neurosph	BRN.GANGEM.DR.NRSPHR	Ganglion Eminence derived primary cultured neurospheres	H4K5ac.imputed.narrowPeak.bed.nPk	H4K5ac	186	115.722	7.92e-15
E054	Neurosph	BRN.GANGEM.DR.NRSPHR	Ganglion Eminence derived primary cultured neurospheres	H3K27me3.imputed.narrowPeak.bed.nPk	H3K27me3	179	106.897	2.25e-15
E054	Neurosph	BRN.GANGEM.DR.NRSPHR	Ganglion Eminence derived primary cultured neurospheres	H3K9ac.imputed.narrowPeak.bed.nPk	H3K9ac	258	189.429	4.63e-13
E054	Neurosph	BRN.GANGEM.DR.NRSPHR	Ganglion Eminence derived primary cultured neurospheres	H3K14ac.imputed.narrowPeak.bed.nPk	H3K14ac	196	120.384	1.5e-16
E054	Neurosph	BRN.GANGEM.DR.NRSPHR	Ganglion Eminence derived primary cultured neurospheres	H3K79me2.imputed.narrowPeak.bed.nPk	H3K79me2	268	148.366	3.61e-37
E054	Neurosph	BRN.GANGEM.DR.NRSPHR	Ganglion Eminence derived primary cultured neurospheres	H3K4me3.imputed.narrowPeak.bed.nPk	H3K4me3	325	188.413	4.51e-50
E054	Neurosph	BRN.GANGEM.DR.NRSPHR	Ganglion Eminence derived primary cultured neurospheres	H3K9me3.imputed.narrowPeak.bed.nPk	H3K9me3	75	124.662	1
E054	Neurosph	BRN.GANGEM.DR.NRSPHR	Ganglion Eminence derived primary cultured neurospheres	H2AK9ac.imputed.narrowPeak.bed.nPk	H2AK9ac	82	58.33	0.000577464
E054	Neurosph	BRN.GANGEM.DR.NRSPHR	Ganglion Eminence derived primary cultured neurospheres	H3K23ac.imputed.narrowPeak.bed.nPk	H3K23ac	134	68.8486	1.68e-16
E054	Neurosph	BRN.GANGEM.DR.NRSPHR	Ganglion Eminence derived primary cultured neurospheres	H3K4ac.imputed.narrowPeak.bed.nPk	H3K4ac	216	123.241	5.1e-24
E054	Neurosph	BRN.GANGEM.DR.NRSPHR	Ganglion Eminence derived primary cultured neurospheres	H3K27ac.imputed.narrowPeak.bed.nPk	H3K27ac	335	230.208	3.53e-32
E054	Neurosph	BRN.GANGEM.DR.NRSPHR	Ganglion Eminence derived primary cultured neurospheres	H4K91ac.imputed.narrowPeak.bed.nPk	H4K91ac	190	129.313	4.45e-11
E054	Neurosph	BRN.GANGEM.DR.NRSPHR	Ganglion Eminence derived primary cultured neurospheres	H2A.Z.imputed.narrowPeak.bed.nPk	H2A.Z	348	213.172	2.7e-52
E054	Neurosph	BRN.GANGEM.DR.NRSPHR	Ganglion Eminence derived primary cultured neurospheres	H3K56ac.imputed.narrowPeak.bed.nPk	H3K56ac	129	76.5319	5.38e-11
E055	Epithelial	SKIN.PEN.FRSK.FIB.01	Foreskin Fibroblast Primary Cells skin01	H3K9ac.imputed.narrowPeak.bed.nPk	H3K9ac	343	201.663	2.12e-55
E055	Epithelial	SKIN.PEN.FRSK.FIB.01	Foreskin Fibroblast Primary Cells skin01	H3K79me1.imputed.narrowPeak.bed.nPk	H3K79me1	216	148.353	7.53e-13
E055	Epithelial	SKIN.PEN.FRSK.FIB.01	Foreskin Fibroblast Primary Cells skin01	H3K9me3.imputed.narrowPeak.bed.nPk	H3K9me3	43	97.6147	1
E055	Epithelial	SKIN.PEN.FRSK.FIB.01	Foreskin Fibroblast Primary Cells skin01	H3K56ac.imputed.narrowPeak.bed.nPk	H3K56ac	204	102.61	4.94e-30
E055	Epithelial	SKIN.PEN.FRSK.FIB.01	Foreskin Fibroblast Primary Cells skin01	H3K14ac.imputed.narrowPeak.bed.nPk	H3K14ac	273	167.226	4.37e-29
E055	Epithelial	SKIN.PEN.FRSK.FIB.01	Foreskin Fibroblast Primary Cells skin01	H2BK20ac.imputed.narrowPeak.bed.nPk	H2BK20ac	63	38.7747	7.17e-05
E055	Epithelial	SKIN.PEN.FRSK.FIB.01	Foreskin Fibroblast Primary Cells skin01	H3K4me2.imputed.narrowPeak.bed.nPk	H3K4me2	361	250.116	1.57e-40
E055	Epithelial	SKIN.PEN.FRSK.FIB.01	Foreskin Fibroblast Primary Cells skin01	H3K4me1.imputed.narrowPeak.bed.nPk	H3K4me1	363	259.689	9.94e-37
E055	Epithelial	SKIN.PEN.FRSK.FIB.01	Foreskin Fibroblast Primary Cells skin01	H3K23me2.imputed.narrowPeak.bed.nPk	H3K23me2	251	155.01	2.2e-24
E055	Epithelial	SKIN.PEN.FRSK.FIB.01	Foreskin Fibroblast Primary Cells skin01	H3K27me3.imputed.narrowPeak.bed.nPk	H3K27me3	186	136.934	1.54e-07
E055	Epithelial	SKIN.PEN.FRSK.FIB.01	Foreskin Fibroblast Primary Cells skin01	H3K4ac.imputed.narrowPeak.bed.nPk	H3K4ac	261	171.584	2.82e-21
E055	Epithelial	SKIN.PEN.FRSK.FIB.01	Foreskin Fibroblast Primary Cells skin01	H3K79me2.imputed.narrowPeak.bed.nPk	H3K79me2	301	160.466	1.08e-50
E055	Epithelial	SKIN.PEN.FRSK.FIB.01	Foreskin Fibroblast Primary Cells skin01	H4K5ac.imputed.narrowPeak.bed.nPk	H4K5ac	244	169.128	4.51e-15
E055	Epithelial	SKIN.PEN.FRSK.FIB.01	Foreskin Fibroblast Primary Cells skin01	H3K36me3.imputed.narrowPeak.bed.nPk	H3K36me3	293	149.403	2.98e-53
E055	Epithelial	SKIN.PEN.FRSK.FIB.01	Foreskin Fibroblast Primary Cells skin01	DNase.imputed.narrowPeak.bed.nPk	DNase	341	255.094	4.23e-24
E055	Epithelial	SKIN.PEN.FRSK.FIB.01	Foreskin Fibroblast Primary Cells skin01	H4K8ac.imputed.narrowPeak.bed.nPk	H4K8ac	287	185.732	5.57e-27
E055	Epithelial	SKIN.PEN.FRSK.FIB.01	Foreskin Fibroblast Primary Cells skin01	H4K91ac.imputed.narrowPeak.bed.nPk	H4K91ac	254	186.256	1.33e-12
E055	Epithelial	SKIN.PEN.FRSK.FIB.01	Foreskin Fibroblast Primary Cells skin01	H2BK12ac.imputed.narrowPeak.bed.nPk	H2BK12ac	275	170.073	5.61e-28
E055	Epithelial	SKIN.PEN.FRSK.FIB.01	Foreskin Fibroblast Primary Cells skin01	H2AK5ac.imputed.narrowPeak.bed.nPk	H2AK5ac	172	125.589	3.67e-07
E055	Epithelial	SKIN.PEN.FRSK.FIB.01	Foreskin Fibroblast Primary Cells skin01	H3T11ph.imputed.narrowPeak.bed.nPk	H3T11ph	238	156.707	4.62e-18
E055	Epithelial	SKIN.PEN.FRSK.FIB.01	Foreskin Fibroblast Primary Cells skin01	H4K12ac.imputed.narrowPeak.bed.nPk	H4K12ac	343	205.145	6.51e-53
E055	Epithelial	SKIN.PEN.FRSK.FIB.01	Foreskin Fibroblast Primary Cells skin01	H3K18ac.imputed.narrowPeak.bed.nPk	H3K18ac	284	209.345	2.46e-15
E055	Epithelial	SKIN.PEN.FRSK.FIB.01	Foreskin Fibroblast Primary Cells skin01	H2AK9ac.imputed.narrowPeak.bed.nPk	H2AK9ac	237	90.9445	3.08e-59
E055	Epithelial	SKIN.PEN.FRSK.FIB.01	Foreskin Fibroblast Primary Cells skin01	H4K20me1.imputed.narrowPeak.bed.nPk	H4K20me1	269	93.177	1.91e-83
E055	Epithelial	SKIN.PEN.FRSK.FIB.01	Foreskin Fibroblast Primary Cells skin01	H3K23ac.imputed.narrowPeak.bed.nPk	H3K23ac	164	80.3914	1.24e-23
E055	Epithelial	SKIN.PEN.FRSK.FIB.01	Foreskin Fibroblast Primary Cells skin01	H2A.Z.imputed.narrowPeak.bed.nPk	H2A.Z	358	212.41	1.78e-61
E055	Epithelial	SKIN.PEN.FRSK.FIB.01	Foreskin Fibroblast Primary Cells skin01	H3K4me3.imputed.narrowPeak.bed.nPk	H3K4me3	321	187.969	4.35e-47
E055	Epithelial	SKIN.PEN.FRSK.FIB.01	Foreskin Fibroblast Primary Cells skin01	H2BK5ac.imputed.narrowPeak.bed.nPk	H2BK5ac	250	164.539	1.18e-19
E055	Epithelial	SKIN.PEN.FRSK.FIB.01	Foreskin Fibroblast Primary Cells skin01	H2BK120ac.imputed.narrowPeak.bed.nPk	H2BK120ac	254	174.709	1.54e-16
E055	Epithelial	SKIN.PEN.FRSK.FIB.01	Foreskin Fibroblast Primary Cells skin01	H2BK15ac.imputed.narrowPeak.bed.nPk	H2BK15ac	51	7.43798	3.1e-28
E055	Epithelial	SKIN.PEN.FRSK.FIB.01	Foreskin Fibroblast Primary Cells skin01	H3K27ac.imputed.narrowPeak.bed.nPk	H3K27ac	300	234.357	6.97e-13
E056	Epithelial	SKIN.PEN.FRSK.FIB.02	Foreskin Fibroblast Primary Cells skin02	H2BK20ac.imputed.narrowPeak.bed.nPk	H2BK20ac	49	13.2393	3.9e-15
E056	Epithelial	SKIN.PEN.FRSK.FIB.02	Foreskin Fibroblast Primary Cells skin02	H3K56ac.imputed.narrowPeak.bed.nPk	H3K56ac	143	82.4074	2.78e-13
E056	Epithelial	SKIN.PEN.FRSK.FIB.02	Foreskin Fibroblast Primary Cells skin02	H4K20me1.imputed.narrowPeak.bed.nPk	H4K20me1	212	85.8539	2.79e-46
E056	Epithelial	SKIN.PEN.FRSK.FIB.02	Foreskin Fibroblast Primary Cells skin02	DNase.imputed.narrowPeak.bed.nPk	DNase	324	245.325	2.56e-19
E056	Epithelial	SKIN.PEN.FRSK.FIB.02	Foreskin Fibroblast Primary Cells skin02	H3K27ac.imputed.narrowPeak.bed.nPk	H3K27ac	298	225.026	2.9e-15
E056	Epithelial	SKIN.PEN.FRSK.FIB.02	Foreskin Fibroblast Primary Cells skin02	H4K91ac.imputed.narrowPeak.bed.nPk	H4K91ac	273	162.731	3.74e-31
E056	Epithelial	SKIN.PEN.FRSK.FIB.02	Foreskin Fibroblast Primary Cells skin02	H3K36me3.imputed.narrowPeak.bed.nPk	H3K36me3	293	154.234	9.79e-50
E056	Epithelial	SKIN.PEN.FRSK.FIB.02	Foreskin Fibroblast Primary Cells skin02	H2BK12ac.imputed.narrowPeak.bed.nPk	H2BK12ac	200	144.052	3.35e-09
E056	Epithelial	SKIN.PEN.FRSK.FIB.02	Foreskin Fibroblast Primary Cells skin02	H3K9ac.imputed.narrowPeak.bed.nPk	H3K9ac	290	186.001	1.77e-28
E056	Epithelial	SKIN.PEN.FRSK.FIB.02	Foreskin Fibroblast Primary Cells skin02	H2AK9ac.imputed.narrowPeak.bed.nPk	H2AK9ac	221	67.6278	3.38e-72
E056	Epithelial	SKIN.PEN.FRSK.FIB.02	Foreskin Fibroblast Primary Cells skin02	H3K4ac.imputed.narrowPeak.bed.nPk	H3K4ac	254	151.071	1.39e-27
E056	Epithelial	SKIN.PEN.FRSK.FIB.02	Foreskin Fibroblast Primary Cells skin02	H4K5ac.imputed.narrowPeak.bed.nPk	H4K5ac	230	137.228	2.73e-23
E056	Epithelial	SKIN.PEN.FRSK.FIB.02	Foreskin Fibroblast Primary Cells skin02	H3K79me2.imputed.narrowPeak.bed.nPk	H3K79me2	292	157.496	2.49e-46
E056	Epithelial	SKIN.PEN.FRSK.FIB.02	Foreskin Fibroblast Primary Cells skin02	H4K12ac.imputed.narrowPeak.bed.nPk	H4K12ac	343	180.039	1.01e-70
E056	Epithelial	SKIN.PEN.FRSK.FIB.02	Foreskin Fibroblast Primary Cells skin02	H4K8ac.imputed.narrowPeak.bed.nPk	H4K8ac	287	168.189	4.5e-36
E056	Epithelial	SKIN.PEN.FRSK.FIB.02	Foreskin Fibroblast Primary Cells skin02	H3K4me2.imputed.narrowPeak.bed.nPk	H3K4me2	359	235.891	4.3e-47
E056	Epithelial	SKIN.PEN.FRSK.FIB.02	Foreskin Fibroblast Primary Cells skin02	H3K27me3.imputed.narrowPeak.bed.nPk	H3K27me3	254	155.445	7.95e-25
E056	Epithelial	SKIN.PEN.FRSK.FIB.02	Foreskin Fibroblast Primary Cells skin02	H3T11ph.imputed.narrowPeak.bed.nPk	H3T11ph	197	136.619	8.2e-11
E056	Epithelial	SKIN.PEN.FRSK.FIB.02	Foreskin Fibroblast Primary Cells skin02	H3K18ac.imputed.narrowPeak.bed.nPk	H3K18ac	281	188.938	1.93e-22
E056	Epithelial	SKIN.PEN.FRSK.FIB.02	Foreskin Fibroblast Primary Cells skin02	H2AK5ac.imputed.narrowPeak.bed.nPk	H2AK5ac	178	99.2943	4.63e-19
E056	Epithelial	SKIN.PEN.FRSK.FIB.02	Foreskin Fibroblast Primary Cells skin02	H2BK5ac.imputed.narrowPeak.bed.nPk	H2BK5ac	209	138.338	4.35e-14
E056	Epithelial	SKIN.PEN.FRSK.FIB.02	Foreskin Fibroblast Primary Cells skin02	H2BK120ac.imputed.narrowPeak.bed.nPk	H2BK120ac	254	149.114	1.28e-28
E056	Epithelial	SKIN.PEN.FRSK.FIB.02	Foreskin Fibroblast Primary Cells skin02	H2A.Z.imputed.narrowPeak.bed.nPk	H2A.Z	359	199.617	1.52e-71
E056	Epithelial	SKIN.PEN.FRSK.FIB.02	Foreskin Fibroblast Primary Cells skin02	H3K9me3.imputed.narrowPeak.bed.nPk	H3K9me3	75	112.804	0.999998
E056	Epithelial	SKIN.PEN.FRSK.FIB.02	Foreskin Fibroblast Primary Cells skin02	H3K23me2.imputed.narrowPeak.bed.nPk	H3K23me2	245	144.65	1.16e-26
E056	Epithelial	SKIN.PEN.FRSK.FIB.02	Foreskin Fibroblast Primary Cells skin02	H3K14ac.imputed.narrowPeak.bed.nPk	H3K14ac	236	145.065	3.36e-22
E056	Epithelial	SKIN.PEN.FRSK.FIB.02	Foreskin Fibroblast Primary Cells skin02	H3K23ac.imputed.narrowPeak.bed.nPk	H3K23ac	104	73.7629	7.03e-05
E056	Epithelial	SKIN.PEN.FRSK.FIB.02	Foreskin Fibroblast Primary Cells skin02	H3K79me1.imputed.narrowPeak.bed.nPk	H3K79me1	221	135.212	2.6e-20
E056	Epithelial	SKIN.PEN.FRSK.FIB.02	Foreskin Fibroblast Primary Cells skin02	H3K4me1.imputed.narrowPeak.bed.nPk	H3K4me1	362	260.4	1.64e-35
E056	Epithelial	SKIN.PEN.FRSK.FIB.02	Foreskin Fibroblast Primary Cells skin02	H3K4me3.imputed.narrowPeak.bed.nPk	H3K4me3	321	189.939	9.2e-46
E057	Epithelial	SKIN.PEN.FRSK.KER.02	Foreskin Keratinocyte Primary Cells skin02	H3K9ac.imputed.narrowPeak.bed.nPk	H3K9ac	266	189.629	8.54e-16
E057	Epithelial	SKIN.PEN.FRSK.KER.02	Foreskin Keratinocyte Primary Cells skin02	H3K9me3.imputed.narrowPeak.bed.nPk	H3K9me3	43	120.287	1
E057	Epithelial	SKIN.PEN.FRSK.KER.02	Foreskin Keratinocyte Primary Cells skin02	H2A.Z.imputed.narrowPeak.bed.nPk	H2A.Z	333	216	1.05e-38
E057	Epithelial	SKIN.PEN.FRSK.KER.02	Foreskin Keratinocyte Primary Cells skin02	H2BK12ac.imputed.narrowPeak.bed.nPk	H2BK12ac	171	112.066	9.77e-11
E057	Epithelial	SKIN.PEN.FRSK.KER.02	Foreskin Keratinocyte Primary Cells skin02	H3K23me2.imputed.narrowPeak.bed.nPk	H3K23me2	245	140.885	8.88e-29
E057	Epithelial	SKIN.PEN.FRSK.KER.02	Foreskin Keratinocyte Primary Cells skin02	H3K4me3.imputed.narrowPeak.bed.nPk	H3K4me3	330	193.204	1.05e-50
E057	Epithelial	SKIN.PEN.FRSK.KER.02	Foreskin Keratinocyte Primary Cells skin02	H4K20me1.imputed.narrowPeak.bed.nPk	H4K20me1	277	90.5953	2.15e-94
E057	Epithelial	SKIN.PEN.FRSK.KER.02	Foreskin Keratinocyte Primary Cells skin02	H4K91ac.imputed.narrowPeak.bed.nPk	H4K91ac	274	170.422	1.24e-27
E057	Epithelial	SKIN.PEN.FRSK.KER.02	Foreskin Keratinocyte Primary Cells skin02	H2AK5ac.imputed.narrowPeak.bed.nPk	H2AK5ac	110	67.9455	5.45e-08
E057	Epithelial	SKIN.PEN.FRSK.KER.02	Foreskin Keratinocyte Primary Cells skin02	H3K56ac.imputed.narrowPeak.bed.nPk	H3K56ac	181	97.7195	2.21e-21
E057	Epithelial	SKIN.PEN.FRSK.KER.02	Foreskin Keratinocyte Primary Cells skin02	H3T11ph.imputed.narrowPeak.bed.nPk	H3T11ph	203	132.237	2.76e-14
E057	Epithelial	SKIN.PEN.FRSK.KER.02	Foreskin Keratinocyte Primary Cells skin02	H3K4ac.imputed.narrowPeak.bed.nPk	H3K4ac	254	136.593	7.93e-36
E057	Epithelial	SKIN.PEN.FRSK.KER.02	Foreskin Keratinocyte Primary Cells skin02	H3K79me1.imputed.narrowPeak.bed.nPk	H3K79me1	222	125.117	6.73e-26
E057	Epithelial	SKIN.PEN.FRSK.KER.02	Foreskin Keratinocyte Primary Cells skin02	H2AK9ac.imputed.narrowPeak.bed.nPk	H2AK9ac	86	44.3709	5.34e-10
E057	Epithelial	SKIN.PEN.FRSK.KER.02	Foreskin Keratinocyte Primary Cells skin02	H4K8ac.imputed.narrowPeak.bed.nPk	H4K8ac	288	166.38	9.62e-38
E057	Epithelial	SKIN.PEN.FRSK.KER.02	Foreskin Keratinocyte Primary Cells skin02	H3K18ac.imputed.narrowPeak.bed.nPk	H3K18ac	249	184.643	1.72e-11
E057	Epithelial	SKIN.PEN.FRSK.KER.02	Foreskin Keratinocyte Primary Cells skin02	H3K27me3.imputed.narrowPeak.bed.nPk	H3K27me3	256	146.322	2.34e-30
E057	Epithelial	SKIN.PEN.FRSK.KER.02	Foreskin Keratinocyte Primary Cells skin02	H3K23ac.imputed.narrowPeak.bed.nPk	H3K23ac	152	54.9041	1.18e-36
E057	Epithelial	SKIN.PEN.FRSK.KER.02	Foreskin Keratinocyte Primary Cells skin02	H2BK20ac.imputed.narrowPeak.bed.nPk	H2BK20ac	11	12.9597	0.751226
E057	Epithelial	SKIN.PEN.FRSK.KER.02	Foreskin Keratinocyte Primary Cells skin02	DNase.imputed.narrowPeak.bed.nPk	DNase	268	244.07	0.00566566
E057	Epithelial	SKIN.PEN.FRSK.KER.02	Foreskin Keratinocyte Primary Cells skin02	H3K4me1.imputed.narrowPeak.bed.nPk	H3K4me1	352	279.284	4.8e-20
E057	Epithelial	SKIN.PEN.FRSK.KER.02	Foreskin Keratinocyte Primary Cells skin02	H3K36me3.imputed.narrowPeak.bed.nPk	H3K36me3	297	159.943	7.73e-49
E057	Epithelial	SKIN.PEN.FRSK.KER.02	Foreskin Keratinocyte Primary Cells skin02	H3K27ac.imputed.narrowPeak.bed.nPk	H3K27ac	306	228.767	1.14e-17
E057	Epithelial	SKIN.PEN.FRSK.KER.02	Foreskin Keratinocyte Primary Cells skin02	H2BK5ac.imputed.narrowPeak.bed.nPk	H2BK5ac	282	184.457	4.68e-25
E057	Epithelial	SKIN.PEN.FRSK.KER.02	Foreskin Keratinocyte Primary Cells skin02	H3K79me2.imputed.narrowPeak.bed.nPk	H3K79me2	287	156.479	7.29e-44
E057	Epithelial	SKIN.PEN.FRSK.KER.02	Foreskin Keratinocyte Primary Cells skin02	H2BK120ac.imputed.narrowPeak.bed.nPk	H2BK120ac	212	149.365	3.71e-11
E057	Epithelial	SKIN.PEN.FRSK.KER.02	Foreskin Keratinocyte Primary Cells skin02	H3K14ac.imputed.narrowPeak.bed.nPk	H3K14ac	251	132.59	1.31e-36
E057	Epithelial	SKIN.PEN.FRSK.KER.02	Foreskin Keratinocyte Primary Cells skin02	H4K12ac.imputed.narrowPeak.bed.nPk	H4K12ac	242	167.508	5.67e-15
E057	Epithelial	SKIN.PEN.FRSK.KER.02	Foreskin Keratinocyte Primary Cells skin02	H4K5ac.imputed.narrowPeak.bed.nPk	H4K5ac	261	146.887	1.61e-33
E057	Epithelial	SKIN.PEN.FRSK.KER.02	Foreskin Keratinocyte Primary Cells skin02	H3K4me2.imputed.narrowPeak.bed.nPk	H3K4me2	339	244.842	1.04e-27
E058	Epithelial	SKIN.PEN.FRSK.KER.03	Foreskin Keratinocyte Primary Cells skin03	H3K4me2.imputed.narrowPeak.bed.nPk	H3K4me2	333	251.548	1.76e-21
E058	Epithelial	SKIN.PEN.FRSK.KER.03	Foreskin Keratinocyte Primary Cells skin03	H3K18ac.imputed.narrowPeak.bed.nPk	H3K18ac	288	213.056	1.07e-15
E058	Epithelial	SKIN.PEN.FRSK.KER.03	Foreskin Keratinocyte Primary Cells skin03	H3K79me2.imputed.narrowPeak.bed.nPk	H3K79me2	303	157.382	1.03e-54
E058	Epithelial	SKIN.PEN.FRSK.KER.03	Foreskin Keratinocyte Primary Cells skin03	H3K27ac.imputed.narrowPeak.bed.nPk	H3K27ac	352	247.789	9.44e-35
E058	Epithelial	SKIN.PEN.FRSK.KER.03	Foreskin Keratinocyte Primary Cells skin03	H2A.Z.imputed.narrowPeak.bed.nPk	H2A.Z	333	227.799	1.19e-32
E058	Epithelial	SKIN.PEN.FRSK.KER.03	Foreskin Keratinocyte Primary Cells skin03	H4K8ac.imputed.narrowPeak.bed.nPk	H4K8ac	326	184.454	9.77e-53
E058	Epithelial	SKIN.PEN.FRSK.KER.03	Foreskin Keratinocyte Primary Cells skin03	H2BK12ac.imputed.narrowPeak.bed.nPk	H2BK12ac	284	168.02	6.18e-34
E058	Epithelial	SKIN.PEN.FRSK.KER.03	Foreskin Keratinocyte Primary Cells skin03	H4K91ac.imputed.narrowPeak.bed.nPk	H4K91ac	291	192.295	6.97e-26
E058	Epithelial	SKIN.PEN.FRSK.KER.03	Foreskin Keratinocyte Primary Cells skin03	H2BK20ac.imputed.narrowPeak.bed.nPk	H2BK20ac	89	67.5964	0.00297656
E058	Epithelial	SKIN.PEN.FRSK.KER.03	Foreskin Keratinocyte Primary Cells skin03	H3K9me3.imputed.narrowPeak.bed.nPk	H3K9me3	43	85.3994	1
E058	Epithelial	SKIN.PEN.FRSK.KER.03	Foreskin Keratinocyte Primary Cells skin03	H3K4ac.imputed.narrowPeak.bed.nPk	H3K4ac	276	176.292	4e-26
E058	Epithelial	SKIN.PEN.FRSK.KER.03	Foreskin Keratinocyte Primary Cells skin03	H4K5ac.imputed.narrowPeak.bed.nPk	H4K5ac	276	178.46	3.54e-25
E058	Epithelial	SKIN.PEN.FRSK.KER.03	Foreskin Keratinocyte Primary Cells skin03	H3T11ph.imputed.narrowPeak.bed.nPk	H3T11ph	264	165.99	2.81e-25
E058	Epithelial	SKIN.PEN.FRSK.KER.03	Foreskin Keratinocyte Primary Cells skin03	H3K79me1.imputed.narrowPeak.bed.nPk	H3K79me1	223	140.348	4.79e-19
E058	Epithelial	SKIN.PEN.FRSK.KER.03	Foreskin Keratinocyte Primary Cells skin03	H2BK15ac.imputed.narrowPeak.bed.nPk	H2BK15ac	14	6.0427	0.00335387
E058	Epithelial	SKIN.PEN.FRSK.KER.03	Foreskin Keratinocyte Primary Cells skin03	H3K14ac.imputed.narrowPeak.bed.nPk	H3K14ac	276	173.01	9.2e-28
E058	Epithelial	SKIN.PEN.FRSK.KER.03	Foreskin Keratinocyte Primary Cells skin03	H2BK120ac.imputed.narrowPeak.bed.nPk	H2BK120ac	276	186.015	9.66e-22
E058	Epithelial	SKIN.PEN.FRSK.KER.03	Foreskin Keratinocyte Primary Cells skin03	H2AK5ac.imputed.narrowPeak.bed.nPk	H2AK5ac	188	122.038	7.95e-13
E058	Epithelial	SKIN.PEN.FRSK.KER.03	Foreskin Keratinocyte Primary Cells skin03	H3K4me1.imputed.narrowPeak.bed.nPk	H3K4me1	352	263.098	4.82e-27
E058	Epithelial	SKIN.PEN.FRSK.KER.03	Foreskin Keratinocyte Primary Cells skin03	H4K20me1.imputed.narrowPeak.bed.nPk	H4K20me1	269	83.2652	8.96e-96
E058	Epithelial	SKIN.PEN.FRSK.KER.03	Foreskin Keratinocyte Primary Cells skin03	H2BK5ac.imputed.narrowPeak.bed.nPk	H2BK5ac	276	170.942	8.96e-29
E058	Epithelial	SKIN.PEN.FRSK.KER.03	Foreskin Keratinocyte Primary Cells skin03	H3K4me3.imputed.narrowPeak.bed.nPk	H3K4me3	330	191.53	7.73e-52
E058	Epithelial	SKIN.PEN.FRSK.KER.03	Foreskin Keratinocyte Primary Cells skin03	H3K9ac.imputed.narrowPeak.bed.nPk	H3K9ac	333	202.578	8.36e-47
E058	Epithelial	SKIN.PEN.FRSK.KER.03	Foreskin Keratinocyte Primary Cells skin03	H4K12ac.imputed.narrowPeak.bed.nPk	H4K12ac	329	204.048	8.38e-43
E058	Epithelial	SKIN.PEN.FRSK.KER.03	Foreskin Keratinocyte Primary Cells skin03	H3K23me2.imputed.narrowPeak.bed.nPk	H3K23me2	313	158.457	1.62e-61
E058	Epithelial	SKIN.PEN.FRSK.KER.03	Foreskin Keratinocyte Primary Cells skin03	H3K56ac.imputed.narrowPeak.bed.nPk	H3K56ac	228	103.564	1.47e-43
E058	Epithelial	SKIN.PEN.FRSK.KER.03	Foreskin Keratinocyte Primary Cells skin03	DNase.imputed.narrowPeak.bed.nPk	DNase	343	268.707	1.03e-19
E058	Epithelial	SKIN.PEN.FRSK.KER.03	Foreskin Keratinocyte Primary Cells skin03	H2AK9ac.imputed.narrowPeak.bed.nPk	H2AK9ac	246	84.2454	4.6e-74
E058	Epithelial	SKIN.PEN.FRSK.KER.03	Foreskin Keratinocyte Primary Cells skin03	H3K27me3.imputed.narrowPeak.bed.nPk	H3K27me3	191	120.709	4.16e-14
E058	Epithelial	SKIN.PEN.FRSK.KER.03	Foreskin Keratinocyte Primary Cells skin03	H3K23ac.imputed.narrowPeak.bed.nPk	H3K23ac	215	82.009	3.75e-53
E058	Epithelial	SKIN.PEN.FRSK.KER.03	Foreskin Keratinocyte Primary Cells skin03	H3K36me3.imputed.narrowPeak.bed.nPk	H3K36me3	297	145.025	8.87e-60
E059	Epithelial	SKIN.PEN.FRSK.MEL.01	Foreskin Melanocyte Primary Cells skin01	H4K91ac.imputed.narrowPeak.bed.nPk	H4K91ac	176	105.297	2.59e-15
E059	Epithelial	SKIN.PEN.FRSK.MEL.01	Foreskin Melanocyte Primary Cells skin01	H2BK5ac.imputed.narrowPeak.bed.nPk	H2BK5ac	143	79.5784	1.5e-14
E059	Epithelial	SKIN.PEN.FRSK.MEL.01	Foreskin Melanocyte Primary Cells skin01	H3K18ac.imputed.narrowPeak.bed.nPk	H3K18ac	186	145.971	1.47e-05
E059	Epithelial	SKIN.PEN.FRSK.MEL.01	Foreskin Melanocyte Primary Cells skin01	H4K5ac.imputed.narrowPeak.bed.nPk	H4K5ac	110	54.672	5.66e-14
E059	Epithelial	SKIN.PEN.FRSK.MEL.01	Foreskin Melanocyte Primary Cells skin01	H2AK5ac.imputed.narrowPeak.bed.nPk	H2AK5ac	96	41.5925	1.02e-15
E059	Epithelial	SKIN.PEN.FRSK.MEL.01	Foreskin Melanocyte Primary Cells skin01	H3K79me2.imputed.narrowPeak.bed.nPk	H3K79me2	286	152.27	7.58e-46
E059	Epithelial	SKIN.PEN.FRSK.MEL.01	Foreskin Melanocyte Primary Cells skin01	H4K8ac.imputed.narrowPeak.bed.nPk	H4K8ac	222	132.53	4.28e-22
E059	Epithelial	SKIN.PEN.FRSK.MEL.01	Foreskin Melanocyte Primary Cells skin01	H4K12ac.imputed.narrowPeak.bed.nPk	H4K12ac	229	134.017	1.81e-24
E059	Epithelial	SKIN.PEN.FRSK.MEL.01	Foreskin Melanocyte Primary Cells skin01	H2BK12ac.imputed.narrowPeak.bed.nPk	H2BK12ac	155	68.6714	6.76e-26
E059	Epithelial	SKIN.PEN.FRSK.MEL.01	Foreskin Melanocyte Primary Cells skin01	H3K14ac.imputed.narrowPeak.bed.nPk	H3K14ac	190	104.614	5.03e-22
E059	Epithelial	SKIN.PEN.FRSK.MEL.01	Foreskin Melanocyte Primary Cells skin01	DNase.imputed.narrowPeak.bed.nPk	DNase	340	222.586	2.16e-39
E059	Epithelial	SKIN.PEN.FRSK.MEL.01	Foreskin Melanocyte Primary Cells skin01	H3K23me2.imputed.narrowPeak.bed.nPk	H3K23me2	241	122.424	2.3e-37
E059	Epithelial	SKIN.PEN.FRSK.MEL.01	Foreskin Melanocyte Primary Cells skin01	H3K27me3.imputed.narrowPeak.bed.nPk	H3K27me3	257	150.049	6.92e-29
E059	Epithelial	SKIN.PEN.FRSK.MEL.01	Foreskin Melanocyte Primary Cells skin01	H3K23ac.imputed.narrowPeak.bed.nPk	H3K23ac	74	23.7443	8.75e-20
E059	Epithelial	SKIN.PEN.FRSK.MEL.01	Foreskin Melanocyte Primary Cells skin01	H3T11ph.imputed.narrowPeak.bed.nPk	H3T11ph	167	66.6169	4.43e-35
E059	Epithelial	SKIN.PEN.FRSK.MEL.01	Foreskin Melanocyte Primary Cells skin01	H3K4ac.imputed.narrowPeak.bed.nPk	H3K4ac	171	106.152	2.98e-13
E059	Epithelial	SKIN.PEN.FRSK.MEL.01	Foreskin Melanocyte Primary Cells skin01	H3K36me3.imputed.narrowPeak.bed.nPk	H3K36me3	293	163.435	9.61e-44
E059	Epithelial	SKIN.PEN.FRSK.MEL.01	Foreskin Melanocyte Primary Cells skin01	H4K20me1.imputed.narrowPeak.bed.nPk	H4K20me1	268	78.2348	2.71e-101
E059	Epithelial	SKIN.PEN.FRSK.MEL.01	Foreskin Melanocyte Primary Cells skin01	H3K56ac.imputed.narrowPeak.bed.nPk	H3K56ac	115	22.0234	4.31e-54
E059	Epithelial	SKIN.PEN.FRSK.MEL.01	Foreskin Melanocyte Primary Cells skin01	H3K4me1.imputed.narrowPeak.bed.nPk	H3K4me1	370	257.872	1.01e-43
E059	Epithelial	SKIN.PEN.FRSK.MEL.01	Foreskin Melanocyte Primary Cells skin01	H3K9ac.imputed.narrowPeak.bed.nPk	H3K9ac	247	157.814	2.23e-21
E059	Epithelial	SKIN.PEN.FRSK.MEL.01	Foreskin Melanocyte Primary Cells skin01	H3K79me1.imputed.narrowPeak.bed.nPk	H3K79me1	167	104.54	1.76e-12
E059	Epithelial	SKIN.PEN.FRSK.MEL.01	Foreskin Melanocyte Primary Cells skin01	H2A.Z.imputed.narrowPeak.bed.nPk	H2A.Z	331	175.642	9.68e-64
E059	Epithelial	SKIN.PEN.FRSK.MEL.01	Foreskin Melanocyte Primary Cells skin01	H3K9me3.imputed.narrowPeak.bed.nPk	H3K9me3	49	134.547	1
E059	Epithelial	SKIN.PEN.FRSK.MEL.01	Foreskin Melanocyte Primary Cells skin01	H3K4me2.imputed.narrowPeak.bed.nPk	H3K4me2	348	209.357	2.22e-54
E059	Epithelial	SKIN.PEN.FRSK.MEL.01	Foreskin Melanocyte Primary Cells skin01	H3K27ac.imputed.narrowPeak.bed.nPk	H3K27ac	301	201.042	9.56e-27
E059	Epithelial	SKIN.PEN.FRSK.MEL.01	Foreskin Melanocyte Primary Cells skin01	H2BK120ac.imputed.narrowPeak.bed.nPk	H2BK120ac	148	89.6688	5.55e-12
E059	Epithelial	SKIN.PEN.FRSK.MEL.01	Foreskin Melanocyte Primary Cells skin01	H3K4me3.imputed.narrowPeak.bed.nPk	H3K4me3	321	179.806	9.82e-53
E061	Epithelial	SKIN.PEN.FRSK.MEL.03	Foreskin Melanocyte Primary Cells skin03	DNase.imputed.narrowPeak.bed.nPk	DNase	352	280.333	8.28e-20
E061	Epithelial	SKIN.PEN.FRSK.MEL.03	Foreskin Melanocyte Primary Cells skin03	H3K4ac.imputed.narrowPeak.bed.nPk	H3K4ac	241	155.682	1.21e-19
E061	Epithelial	SKIN.PEN.FRSK.MEL.03	Foreskin Melanocyte Primary Cells skin03	H2A.Z.imputed.narrowPeak.bed.nPk	H2A.Z	337	201.13	1.15e-50
E061	Epithelial	SKIN.PEN.FRSK.MEL.03	Foreskin Melanocyte Primary Cells skin03	H3K27me3.imputed.narrowPeak.bed.nPk	H3K27me3	225	121.727	3.47e-28
E061	Epithelial	SKIN.PEN.FRSK.MEL.03	Foreskin Melanocyte Primary Cells skin03	H3K4me2.imputed.narrowPeak.bed.nPk	H3K4me2	355	232.714	8.02e-46
E061	Epithelial	SKIN.PEN.FRSK.MEL.03	Foreskin Melanocyte Primary Cells skin03	H4K8ac.imputed.narrowPeak.bed.nPk	H4K8ac	252	168.201	5.59e-19
E061	Epithelial	SKIN.PEN.FRSK.MEL.03	Foreskin Melanocyte Primary Cells skin03	H3K14ac.imputed.narrowPeak.bed.nPk	H3K14ac	241	155.002	4.94e-20
E061	Epithelial	SKIN.PEN.FRSK.MEL.03	Foreskin Melanocyte Primary Cells skin03	H3K36me3.imputed.narrowPeak.bed.nPk	H3K36me3	293	149.201	1.35e-53
E061	Epithelial	SKIN.PEN.FRSK.MEL.03	Foreskin Melanocyte Primary Cells skin03	H3K79me2.imputed.narrowPeak.bed.nPk	H3K79me2	297	154.644	2.84e-52
E061	Epithelial	SKIN.PEN.FRSK.MEL.03	Foreskin Melanocyte Primary Cells skin03	H2BK12ac.imputed.narrowPeak.bed.nPk	H2BK12ac	285	153.367	3.16e-43
E061	Epithelial	SKIN.PEN.FRSK.MEL.03	Foreskin Melanocyte Primary Cells skin03	H4K91ac.imputed.narrowPeak.bed.nPk	H4K91ac	307	177.839	5.64e-43
E061	Epithelial	SKIN.PEN.FRSK.MEL.03	Foreskin Melanocyte Primary Cells skin03	H2BK20ac.imputed.narrowPeak.bed.nPk	H2BK20ac	170	57.6752	3.24e-44
E061	Epithelial	SKIN.PEN.FRSK.MEL.03	Foreskin Melanocyte Primary Cells skin03	H2BK120ac.imputed.narrowPeak.bed.nPk	H2BK120ac	292	169.069	1.3e-38
E061	Epithelial	SKIN.PEN.FRSK.MEL.03	Foreskin Melanocyte Primary Cells skin03	H3K18ac.imputed.narrowPeak.bed.nPk	H3K18ac	269	195.891	1.44e-14
E061	Epithelial	SKIN.PEN.FRSK.MEL.03	Foreskin Melanocyte Primary Cells skin03	H3K4me3.imputed.narrowPeak.bed.nPk	H3K4me3	327	195.839	9.84e-47
E061	Epithelial	SKIN.PEN.FRSK.MEL.03	Foreskin Melanocyte Primary Cells skin03	H2BK5ac.imputed.narrowPeak.bed.nPk	H2BK5ac	281	161.246	6.39e-37
E061	Epithelial	SKIN.PEN.FRSK.MEL.03	Foreskin Melanocyte Primary Cells skin03	H2AK5ac.imputed.narrowPeak.bed.nPk	H2AK5ac	235	109.932	4.47e-42
E061	Epithelial	SKIN.PEN.FRSK.MEL.03	Foreskin Melanocyte Primary Cells skin03	H3K27ac.imputed.narrowPeak.bed.nPk	H3K27ac	304	231.898	3.08e-15
E061	Epithelial	SKIN.PEN.FRSK.MEL.03	Foreskin Melanocyte Primary Cells skin03	H3K9me3.imputed.narrowPeak.bed.nPk	H3K9me3	43	107.915	1
E061	Epithelial	SKIN.PEN.FRSK.MEL.03	Foreskin Melanocyte Primary Cells skin03	H3K79me1.imputed.narrowPeak.bed.nPk	H3K79me1	189	131.864	5.14e-10
E061	Epithelial	SKIN.PEN.FRSK.MEL.03	Foreskin Melanocyte Primary Cells skin03	H3K9ac.imputed.narrowPeak.bed.nPk	H3K9ac	253	177.327	1.84e-15
E061	Epithelial	SKIN.PEN.FRSK.MEL.03	Foreskin Melanocyte Primary Cells skin03	H3T11ph.imputed.narrowPeak.bed.nPk	H3T11ph	333	157.748	1.13e-79
E061	Epithelial	SKIN.PEN.FRSK.MEL.03	Foreskin Melanocyte Primary Cells skin03	H3K23me2.imputed.narrowPeak.bed.nPk	H3K23me2	233	136.929	4.42e-25
E061	Epithelial	SKIN.PEN.FRSK.MEL.03	Foreskin Melanocyte Primary Cells skin03	H3K23ac.imputed.narrowPeak.bed.nPk	H3K23ac	127	78.3385	1.38e-09
E061	Epithelial	SKIN.PEN.FRSK.MEL.03	Foreskin Melanocyte Primary Cells skin03	H4K20me1.imputed.narrowPeak.bed.nPk	H4K20me1	242	84.5672	2.72e-70
E061	Epithelial	SKIN.PEN.FRSK.MEL.03	Foreskin Melanocyte Primary Cells skin03	H2AK9ac.imputed.narrowPeak.bed.nPk	H2AK9ac	180	77.3454	4.9e-34
E061	Epithelial	SKIN.PEN.FRSK.MEL.03	Foreskin Melanocyte Primary Cells skin03	H2BK15ac.imputed.narrowPeak.bed.nPk	H2BK15ac	61	5.76739	4.88e-45
E061	Epithelial	SKIN.PEN.FRSK.MEL.03	Foreskin Melanocyte Primary Cells skin03	H4K12ac.imputed.narrowPeak.bed.nPk	H4K12ac	309	185.526	3.54e-40
E061	Epithelial	SKIN.PEN.FRSK.MEL.03	Foreskin Melanocyte Primary Cells skin03	H4K5ac.imputed.narrowPeak.bed.nPk	H4K5ac	287	167.851	1.77e-36
E061	Epithelial	SKIN.PEN.FRSK.MEL.03	Foreskin Melanocyte Primary Cells skin03	H3K56ac.imputed.narrowPeak.bed.nPk	H3K56ac	180	93.962	1.8e-23
E061	Epithelial	SKIN.PEN.FRSK.MEL.03	Foreskin Melanocyte Primary Cells skin03	H3K4me1.imputed.narrowPeak.bed.nPk	H3K4me1	344	239.615	5.25e-33
E062	Blood & T-cell	BLD.PER.MONUC.PC	Primary mononuclear cells from peripheral blood	H2BK120ac.imputed.narrowPeak.bed.nPk	H2BK120ac	248	105.382	3.5e-55
E062	Blood & T-cell	BLD.PER.MONUC.PC	Primary mononuclear cells from peripheral blood	H4K5ac.imputed.narrowPeak.bed.nPk	H4K5ac	251	98.284	2.6e-64
E062	Blood & T-cell	BLD.PER.MONUC.PC	Primary mononuclear cells from peripheral blood	H2AK5ac.imputed.narrowPeak.bed.nPk	H2AK5ac	160	64.824	3.12e-32
E062	Blood & T-cell	BLD.PER.MONUC.PC	Primary mononuclear cells from peripheral blood	H3K4me2.imputed.narrowPeak.bed.nPk	H3K4me2	345	206.228	3.85e-54
E062	Blood & T-cell	BLD.PER.MONUC.PC	Primary mononuclear cells from peripheral blood	H2BK5ac.imputed.narrowPeak.bed.nPk	H2BK5ac	264	98.6019	9.87e-75
E062	Blood & T-cell	BLD.PER.MONUC.PC	Primary mononuclear cells from peripheral blood	H3K27me3.imputed.narrowPeak.bed.nPk	H3K27me3	154	113.059	4.04e-06
E062	Blood & T-cell	BLD.PER.MONUC.PC	Primary mononuclear cells from peripheral blood	DNase.imputed.narrowPeak.bed.nPk	DNase	359	225.58	2.21e-53
E062	Blood & T-cell	BLD.PER.MONUC.PC	Primary mononuclear cells from peripheral blood	H3K4ac.imputed.narrowPeak.bed.nPk	H3K4ac	245	111.766	9.18e-48
E062	Blood & T-cell	BLD.PER.MONUC.PC	Primary mononuclear cells from peripheral blood	H4K12ac.imputed.narrowPeak.bed.nPk	H4K12ac	257	136.974	7.71e-38
E062	Blood & T-cell	BLD.PER.MONUC.PC	Primary mononuclear cells from peripheral blood	H2AK9ac.imputed.narrowPeak.bed.nPk	H2AK9ac	95	35.8432	2.78e-20
E062	Blood & T-cell	BLD.PER.MONUC.PC	Primary mononuclear cells from peripheral blood	H3K18ac.imputed.narrowPeak.bed.nPk	H3K18ac	269	142.332	4.58e-41
E062	Blood & T-cell	BLD.PER.MONUC.PC	Primary mononuclear cells from peripheral blood	H3K14ac.imputed.narrowPeak.bed.nPk	H3K14ac	251	113.109	5.1e-51
E062	Blood & T-cell	BLD.PER.MONUC.PC	Primary mononuclear cells from peripheral blood	H3K27ac.imputed.narrowPeak.bed.nPk	H3K27ac	337	174.323	1.71e-69
E062	Blood & T-cell	BLD.PER.MONUC.PC	Primary mononuclear cells from peripheral blood	H3K56ac.imputed.narrowPeak.bed.nPk	H3K56ac	127	49.4906	1.56e-26
E062	Blood & T-cell	BLD.PER.MONUC.PC	Primary mononuclear cells from peripheral blood	H4K20me1.imputed.narrowPeak.bed.nPk	H4K20me1	299	106.362	2.64e-97
E062	Blood & T-cell	BLD.PER.MONUC.PC	Primary mononuclear cells from peripheral blood	H2BK15ac.imputed.narrowPeak.bed.nPk	H2BK15ac	51	0.795968	3.1e-81
E062	Blood & T-cell	BLD.PER.MONUC.PC	Primary mononuclear cells from peripheral blood	H3K79me1.imputed.narrowPeak.bed.nPk	H3K79me1	243	110.264	9.96e-48
E062	Blood & T-cell	BLD.PER.MONUC.PC	Primary mononuclear cells from peripheral blood	H3K9me3.imputed.narrowPeak.bed.nPk	H3K9me3	69	113.47	1
E062	Blood & T-cell	BLD.PER.MONUC.PC	Primary mononuclear cells from peripheral blood	H2BK20ac.imputed.narrowPeak.bed.nPk	H2BK20ac	131	12.452	1.43e-99
E062	Blood & T-cell	BLD.PER.MONUC.PC	Primary mononuclear cells from peripheral blood	H4K8ac.imputed.narrowPeak.bed.nPk	H4K8ac	260	131.216	3.85e-43
E062	Blood & T-cell	BLD.PER.MONUC.PC	Primary mononuclear cells from peripheral blood	H3K9ac.imputed.narrowPeak.bed.nPk	H3K9ac	256	148.644	2.81e-30
E062	Blood & T-cell	BLD.PER.MONUC.PC	Primary mononuclear cells from peripheral blood	H3K79me2.imputed.narrowPeak.bed.nPk	H3K79me2	308	151.657	4.34e-63
E062	Blood & T-cell	BLD.PER.MONUC.PC	Primary mononuclear cells from peripheral blood	H3T11ph.imputed.narrowPeak.bed.nPk	H3T11ph	261	99.1468	1.05e-71
E062	Blood & T-cell	BLD.PER.MONUC.PC	Primary mononuclear cells from peripheral blood	H2A.Z.imputed.narrowPeak.bed.nPk	H2A.Z	357	179.142	5.47e-87
E062	Blood & T-cell	BLD.PER.MONUC.PC	Primary mononuclear cells from peripheral blood	H3K4me1.imputed.narrowPeak.bed.nPk	H3K4me1	370	233.713	9.08e-59
E062	Blood & T-cell	BLD.PER.MONUC.PC	Primary mononuclear cells from peripheral blood	H3K23me2.imputed.narrowPeak.bed.nPk	H3K23me2	242	121.689	7.67e-39
E062	Blood & T-cell	BLD.PER.MONUC.PC	Primary mononuclear cells from peripheral blood	H3K4me3.imputed.narrowPeak.bed.nPk	H3K4me3	342	186.485	3.45e-65
E062	Blood & T-cell	BLD.PER.MONUC.PC	Primary mononuclear cells from peripheral blood	H3K23ac.imputed.narrowPeak.bed.nPk	H3K23ac	95	33.4585	1.59e-22
E062	Blood & T-cell	BLD.PER.MONUC.PC	Primary mononuclear cells from peripheral blood	H2BK12ac.imputed.narrowPeak.bed.nPk	H2BK12ac	223	98.5791	3.79e-43
E062	Blood & T-cell	BLD.PER.MONUC.PC	Primary mononuclear cells from peripheral blood	H3K36me3.imputed.narrowPeak.bed.nPk	H3K36me3	325	148.991	2.86e-81
E062	Blood & T-cell	BLD.PER.MONUC.PC	Primary mononuclear cells from peripheral blood	H4K91ac.imputed.narrowPeak.bed.nPk	H4K91ac	264	117.314	2.42e-56
E063	Adipose	FAT.ADIP.NUC	Adipose Nuclei	H4K20me1.imputed.narrowPeak.bed.nPk	H4K20me1	279	99.5984	1.61e-85
E063	Adipose	FAT.ADIP.NUC	Adipose Nuclei	H3K36me3.imputed.narrowPeak.bed.nPk	H3K36me3	293	157.984	1.8e-47
E063	Adipose	FAT.ADIP.NUC	Adipose Nuclei	H3K18ac.imputed.narrowPeak.bed.nPk	H3K18ac	349	210.035	5.27e-54
E063	Adipose	FAT.ADIP.NUC	Adipose Nuclei	H3T11ph.imputed.narrowPeak.bed.nPk	H3T11ph	268	173.322	1.18e-23
E063	Adipose	FAT.ADIP.NUC	Adipose Nuclei	DNase.imputed.narrowPeak.bed.nPk	DNase	358	255.45	3.97e-35
E063	Adipose	FAT.ADIP.NUC	Adipose Nuclei	H3K79me1.imputed.narrowPeak.bed.nPk	H3K79me1	270	150.448	1.08e-36
E063	Adipose	FAT.ADIP.NUC	Adipose Nuclei	H2BK20ac.imputed.narrowPeak.bed.nPk	H2BK20ac	169	94.3778	8.38e-18
E063	Adipose	FAT.ADIP.NUC	Adipose Nuclei	H3K4ac.imputed.narrowPeak.bed.nPk	H3K4ac	255	172.28	1.78e-18
E063	Adipose	FAT.ADIP.NUC	Adipose Nuclei	H3K27me3.imputed.narrowPeak.bed.nPk	H3K27me3	169	120.741	1.33e-07
E063	Adipose	FAT.ADIP.NUC	Adipose Nuclei	H3K4me1.imputed.narrowPeak.bed.nPk	H3K4me1	384	265.373	4.36e-55
E063	Adipose	FAT.ADIP.NUC	Adipose Nuclei	H2AK5ac.imputed.narrowPeak.bed.nPk	H2AK5ac	171	137.401	0.000212443
E063	Adipose	FAT.ADIP.NUC	Adipose Nuclei	H3K23ac.imputed.narrowPeak.bed.nPk	H3K23ac	137	54.4607	7.82e-28
E063	Adipose	FAT.ADIP.NUC	Adipose Nuclei	H2BK5ac.imputed.narrowPeak.bed.nPk	H2BK5ac	246	184.756	1.29e-10
E063	Adipose	FAT.ADIP.NUC	Adipose Nuclei	H3K79me2.imputed.narrowPeak.bed.nPk	H3K79me2	303	158.52	8.74e-54
E063	Adipose	FAT.ADIP.NUC	Adipose Nuclei	H2BK12ac.imputed.narrowPeak.bed.nPk	H2BK12ac	251	176.351	9.18e-15
E063	Adipose	FAT.ADIP.NUC	Adipose Nuclei	H4K91ac.imputed.narrowPeak.bed.nPk	H4K91ac	252	194.157	1.33e-09
E063	Adipose	FAT.ADIP.NUC	Adipose Nuclei	H3K23me2.imputed.narrowPeak.bed.nPk	H3K23me2	253	146.298	5.13e-30
E063	Adipose	FAT.ADIP.NUC	Adipose Nuclei	H3K27ac.imputed.narrowPeak.bed.nPk	H3K27ac	343	247.662	1.56e-28
E063	Adipose	FAT.ADIP.NUC	Adipose Nuclei	H3K4me3.imputed.narrowPeak.bed.nPk	H3K4me3	274	202.768	3.65e-14
E063	Adipose	FAT.ADIP.NUC	Adipose Nuclei	H3K9ac.imputed.narrowPeak.bed.nPk	H3K9ac	330	202.931	4.66e-44
E063	Adipose	FAT.ADIP.NUC	Adipose Nuclei	H2BK120ac.imputed.narrowPeak.bed.nPk	H2BK120ac	266	188.241	3.59e-16
E063	Adipose	FAT.ADIP.NUC	Adipose Nuclei	H4K8ac.imputed.narrowPeak.bed.nPk	H4K8ac	324	186.432	1.52e-49
E063	Adipose	FAT.ADIP.NUC	Adipose Nuclei	H2BK15ac.imputed.narrowPeak.bed.nPk	H2BK15ac	115	27.2057	1.17e-42
E063	Adipose	FAT.ADIP.NUC	Adipose Nuclei	H4K12ac.imputed.narrowPeak.bed.nPk	H4K12ac	334	217.801	4.55e-38
E063	Adipose	FAT.ADIP.NUC	Adipose Nuclei	H3K14ac.imputed.narrowPeak.bed.nPk	H3K14ac	253	172.597	1.4e-17
E063	Adipose	FAT.ADIP.NUC	Adipose Nuclei	H2A.Z.imputed.narrowPeak.bed.nPk	H2A.Z	376	222.627	1.46e-74
E063	Adipose	FAT.ADIP.NUC	Adipose Nuclei	H2AK9ac.imputed.narrowPeak.bed.nPk	H2AK9ac	196	81.9016	2.64e-40
E063	Adipose	FAT.ADIP.NUC	Adipose Nuclei	H3K4me2.imputed.narrowPeak.bed.nPk	H3K4me2	378	266.56	1.72e-47
E063	Adipose	FAT.ADIP.NUC	Adipose Nuclei	H3K56ac.imputed.narrowPeak.bed.nPk	H3K56ac	206	97.5951	2.74e-34
E063	Adipose	FAT.ADIP.NUC	Adipose Nuclei	H4K5ac.imputed.narrowPeak.bed.nPk	H4K5ac	274	192.725	4.6e-18
E063	Adipose	FAT.ADIP.NUC	Adipose Nuclei	H3K9me3.imputed.narrowPeak.bed.nPk	H3K9me3	76	123.136	1
E065	Heart	VAS.AOR	Aorta	H2BK12ac.imputed.narrowPeak.bed.nPk	H2BK12ac	146	61.6558	3.73e-26
E065	Heart	VAS.AOR	Aorta	H3K56ac.imputed.narrowPeak.bed.nPk	H3K56ac	35	26.0055	0.0440294
E065	Heart	VAS.AOR	Aorta	H3K36me3.imputed.narrowPeak.bed.nPk	H3K36me3	292	132.617	7.96e-67
E065	Heart	VAS.AOR	Aorta	H3K14ac.imputed.narrowPeak.bed.nPk	H3K14ac	147	74.9043	7.31e-19
E065	Heart	VAS.AOR	Aorta	H2BK5ac.imputed.narrowPeak.bed.nPk	H2BK5ac	147	96.8625	6.8e-09
E065	Heart	VAS.AOR	Aorta	H2A.Z.imputed.narrowPeak.bed.nPk	H2A.Z	258	161.969	1.25e-24
E065	Heart	VAS.AOR	Aorta	H3K18ac.imputed.narrowPeak.bed.nPk	H3K18ac	188	135.751	1.7e-08
E065	Heart	VAS.AOR	Aorta	H3K27me3.imputed.narrowPeak.bed.nPk	H3K27me3	94	53.2616	1.3e-08
E065	Heart	VAS.AOR	Aorta	H3K79me1.imputed.narrowPeak.bed.nPk	H3K79me1	63	46.743	0.00737402
E065	Heart	VAS.AOR	Aorta	H3K4ac.imputed.narrowPeak.bed.nPk	H3K4ac	149	97.9091	3.31e-09
E065	Heart	VAS.AOR	Aorta	DNase.imputed.narrowPeak.bed.nPk	DNase	280	207.362	1.14e-14
E065	Heart	VAS.AOR	Aorta	H2BK120ac.imputed.narrowPeak.bed.nPk	H2BK120ac	146	92.3233	3.96e-10
E065	Heart	VAS.AOR	Aorta	H3K4me2.imputed.narrowPeak.bed.nPk	H3K4me2	268	194.774	7.53e-15
E065	Heart	VAS.AOR	Aorta	H3K9ac.imputed.narrowPeak.bed.nPk	H3K9ac	247	151.204	1.47e-24
E065	Heart	VAS.AOR	Aorta	H4K91ac.imputed.narrowPeak.bed.nPk	H4K91ac	180	98.2194	1.53e-20
E065	Heart	VAS.AOR	Aorta	H4K8ac.imputed.narrowPeak.bed.nPk	H4K8ac	163	106.981	2.26e-10
E065	Heart	VAS.AOR	Aorta	H3K27ac.imputed.narrowPeak.bed.nPk	H3K27ac	259	171.398	2.45e-20
E065	Heart	VAS.AOR	Aorta	H2AK5ac.imputed.narrowPeak.bed.nPk	H2AK5ac	48	29.12	0.000412273
E065	Heart	VAS.AOR	Aorta	H4K20me1.imputed.narrowPeak.bed.nPk	H4K20me1	228	67.7388	1.31e-78
E065	Heart	VAS.AOR	Aorta	H3T11ph.imputed.narrowPeak.bed.nPk	H3T11ph	147	91.1541	6.47e-11
E065	Heart	VAS.AOR	Aorta	H3K4me3.imputed.narrowPeak.bed.nPk	H3K4me3	251	168.868	1.42e-18
E065	Heart	VAS.AOR	Aorta	H3K4me1.imputed.narrowPeak.bed.nPk	H3K4me1	261	192.122	5.6e-13
E065	Heart	VAS.AOR	Aorta	H4K12ac.imputed.narrowPeak.bed.nPk	H4K12ac	147	80.2732	9.64e-16
E065	Heart	VAS.AOR	Aorta	H4K5ac.imputed.narrowPeak.bed.nPk	H4K5ac	147	103.706	6.62e-07
E065	Heart	VAS.AOR	Aorta	H3K79me2.imputed.narrowPeak.bed.nPk	H3K79me2	272	138.804	5.72e-46
E065	Heart	VAS.AOR	Aorta	H3K9me3.imputed.narrowPeak.bed.nPk	H3K9me3	44	72.8207	0.999988
E065	Heart	VAS.AOR	Aorta	H2BK20ac.imputed.narrowPeak.bed.nPk	H2BK20ac	67	22.3113	6.99e-16
E065	Heart	VAS.AOR	Aorta	H3K23me2.imputed.narrowPeak.bed.nPk	H3K23me2	32	29.3196	0.327013
E066	Other	LIV.ADLT	Liver	H3K79me1.imputed.narrowPeak.bed.nPk	H3K79me1	259	154.057	1.1e-28
E066	Other	LIV.ADLT	Liver	H3K36me3.imputed.narrowPeak.bed.nPk	H3K36me3	293	153.129	6.45e-51
E066	Other	LIV.ADLT	Liver	H2BK120ac.imputed.narrowPeak.bed.nPk	H2BK120ac	268	185.866	2.1e-18
E066	Other	LIV.ADLT	Liver	H4K91ac.imputed.narrowPeak.bed.nPk	H4K91ac	267	192.593	4.78e-15
E066	Other	LIV.ADLT	Liver	H3K79me2.imputed.narrowPeak.bed.nPk	H3K79me2	301	153.237	4.3e-56
E066	Other	LIV.ADLT	Liver	H3K14ac.imputed.narrowPeak.bed.nPk	H3K14ac	263	168.83	2.07e-23
E066	Other	LIV.ADLT	Liver	H2AK9ac.imputed.narrowPeak.bed.nPk	H2AK9ac	139	51.5704	1.67e-31
E066	Other	LIV.ADLT	Liver	H3K56ac.imputed.narrowPeak.bed.nPk	H3K56ac	203	112.357	1.6e-23
E066	Other	LIV.ADLT	Liver	H4K8ac.imputed.narrowPeak.bed.nPk	H4K8ac	273	181.343	1.99e-22
E066	Other	LIV.ADLT	Liver	H2BK12ac.imputed.narrowPeak.bed.nPk	H2BK12ac	269	171.723	1.79e-24
E066	Other	LIV.ADLT	Liver	H2A.Z.imputed.narrowPeak.bed.nPk	H2A.Z	349	200.486	1.44e-61
E066	Other	LIV.ADLT	Liver	H2BK5ac.imputed.narrowPeak.bed.nPk	H2BK5ac	289	189.136	2.21e-26
E066	Other	LIV.ADLT	Liver	H3K9me3.imputed.narrowPeak.bed.nPk	H3K9me3	69	115.205	1
E066	Other	LIV.ADLT	Liver	H3K4me2.imputed.narrowPeak.bed.nPk	H3K4me2	366	252.793	5.27e-44
E066	Other	LIV.ADLT	Liver	H3K27me3.imputed.narrowPeak.bed.nPk	H3K27me3	149	100.778	3.8e-08
E066	Other	LIV.ADLT	Liver	H4K20me1.imputed.narrowPeak.bed.nPk	H4K20me1	279	89.008	3.1e-98
E066	Other	LIV.ADLT	Liver	H2AK5ac.imputed.narrowPeak.bed.nPk	H2AK5ac	253	129.524	3.39e-39
E066	Other	LIV.ADLT	Liver	H3K23ac.imputed.narrowPeak.bed.nPk	H3K23ac	137	37.8307	4.93e-45
E066	Other	LIV.ADLT	Liver	H2BK20ac.imputed.narrowPeak.bed.nPk	H2BK20ac	206	115.399	4.95e-23
E066	Other	LIV.ADLT	Liver	H3K27ac.imputed.narrowPeak.bed.nPk	H3K27ac	355	238.453	3.8e-42
E066	Other	LIV.ADLT	Liver	H3K4me1.imputed.narrowPeak.bed.nPk	H3K4me1	384	252.912	3.25e-63
E066	Other	LIV.ADLT	Liver	H3K9ac.imputed.narrowPeak.bed.nPk	H3K9ac	278	188.148	1.08e-21
E066	Other	LIV.ADLT	Liver	H3T11ph.imputed.narrowPeak.bed.nPk	H3T11ph	249	174.587	6.36e-15
E066	Other	LIV.ADLT	Liver	H4K5ac.imputed.narrowPeak.bed.nPk	H4K5ac	285	194.909	5.71e-22
E066	Other	LIV.ADLT	Liver	H3K23me2.imputed.narrowPeak.bed.nPk	H3K23me2	168	107.313	6.35e-12
E066	Other	LIV.ADLT	Liver	H2BK15ac.imputed.narrowPeak.bed.nPk	H2BK15ac	103	45.5738	3.4e-16
E066	Other	LIV.ADLT	Liver	H4K12ac.imputed.narrowPeak.bed.nPk	H4K12ac	340	203.107	8.15e-52
E066	Other	LIV.ADLT	Liver	DNase.imputed.narrowPeak.bed.nPk	DNase	345	233.538	2.73e-37
E066	Other	LIV.ADLT	Liver	H3K4ac.imputed.narrowPeak.bed.nPk	H3K4ac	267	170.525	2.53e-24
E066	Other	LIV.ADLT	Liver	H3K18ac.imputed.narrowPeak.bed.nPk	H3K18ac	287	203.484	2.93e-19
E066	Other	LIV.ADLT	Liver	H3K4me3.imputed.narrowPeak.bed.nPk	H3K4me3	327	196.318	1.87e-46
E067	Brain	BRN.ANG.GYR	Brain Angular Gyrus	H2BK15ac.imputed.narrowPeak.bed.nPk	H2BK15ac	62	6.3148	8.76e-44
E067	Brain	BRN.ANG.GYR	Brain Angular Gyrus	H2AK9ac.imputed.narrowPeak.bed.nPk	H2AK9ac	104	21.6816	4.65e-45
E067	Brain	BRN.ANG.GYR	Brain Angular Gyrus	H3K9ac.imputed.narrowPeak.bed.nPk	H3K9ac	251	187.396	2.17e-11
E067	Brain	BRN.ANG.GYR	Brain Angular Gyrus	H3K79me2.imputed.narrowPeak.bed.nPk	H3K79me2	287	153.256	4.98e-46
E067	Brain	BRN.ANG.GYR	Brain Angular Gyrus	H2A.Z.imputed.narrowPeak.bed.nPk	H2A.Z	347	208.198	1.59e-54
E067	Brain	BRN.ANG.GYR	Brain Angular Gyrus	H2AK5ac.imputed.narrowPeak.bed.nPk	H2AK5ac	133	83.1533	2e-09
E067	Brain	BRN.ANG.GYR	Brain Angular Gyrus	H3K14ac.imputed.narrowPeak.bed.nPk	H3K14ac	182	139.873	4.48e-06
E067	Brain	BRN.ANG.GYR	Brain Angular Gyrus	H3K56ac.imputed.narrowPeak.bed.nPk	H3K56ac	116	61.7513	9.27e-13
E067	Brain	BRN.ANG.GYR	Brain Angular Gyrus	H2BK20ac.imputed.narrowPeak.bed.nPk	H2BK20ac	86	40.1301	4.89e-12
E067	Brain	BRN.ANG.GYR	Brain Angular Gyrus	H2BK120ac.imputed.narrowPeak.bed.nPk	H2BK120ac	160	153.422	0.259099
E067	Brain	BRN.ANG.GYR	Brain Angular Gyrus	H3K18ac.imputed.narrowPeak.bed.nPk	H3K18ac	200	184.723	0.0630802
E067	Brain	BRN.ANG.GYR	Brain Angular Gyrus	H3K4me3.imputed.narrowPeak.bed.nPk	H3K4me3	321	210.239	3.24e-34
E067	Brain	BRN.ANG.GYR	Brain Angular Gyrus	H3K27me3.imputed.narrowPeak.bed.nPk	H3K27me3	109	96.6419	0.0806592
E067	Brain	BRN.ANG.GYR	Brain Angular Gyrus	H4K5ac.imputed.narrowPeak.bed.nPk	H4K5ac	160	163.031	0.643611
E067	Brain	BRN.ANG.GYR	Brain Angular Gyrus	H2BK12ac.imputed.narrowPeak.bed.nPk	H2BK12ac	167	124.668	3.35e-06
E067	Brain	BRN.ANG.GYR	Brain Angular Gyrus	H3K23ac.imputed.narrowPeak.bed.nPk	H3K23ac	29	17.1848	0.00380638
E067	Brain	BRN.ANG.GYR	Brain Angular Gyrus	H2BK5ac.imputed.narrowPeak.bed.nPk	H2BK5ac	188	158.308	0.00110739
E067	Brain	BRN.ANG.GYR	Brain Angular Gyrus	H3T11ph.imputed.narrowPeak.bed.nPk	H3T11ph	195	147.509	3.4e-07
E067	Brain	BRN.ANG.GYR	Brain Angular Gyrus	DNase.imputed.narrowPeak.bed.nPk	DNase	330	247.396	1.65e-21
E067	Brain	BRN.ANG.GYR	Brain Angular Gyrus	H3K27ac.imputed.narrowPeak.bed.nPk	H3K27ac	254	229.741	0.00601694
E067	Brain	BRN.ANG.GYR	Brain Angular Gyrus	H3K9me3.imputed.narrowPeak.bed.nPk	H3K9me3	109	136.355	0.999242
E067	Brain	BRN.ANG.GYR	Brain Angular Gyrus	H3K23me2.imputed.narrowPeak.bed.nPk	H3K23me2	178	115.625	4.82e-12
E067	Brain	BRN.ANG.GYR	Brain Angular Gyrus	H3K36me3.imputed.narrowPeak.bed.nPk	H3K36me3	293	155.46	2.6e-49
E067	Brain	BRN.ANG.GYR	Brain Angular Gyrus	H3K4ac.imputed.narrowPeak.bed.nPk	H3K4ac	161	143.628	0.0354927
E067	Brain	BRN.ANG.GYR	Brain Angular Gyrus	H3K4me2.imputed.narrowPeak.bed.nPk	H3K4me2	334	252.91	1.85e-21
E067	Brain	BRN.ANG.GYR	Brain Angular Gyrus	H4K20me1.imputed.narrowPeak.bed.nPk	H4K20me1	241	90.8349	7.69e-63
E067	Brain	BRN.ANG.GYR	Brain Angular Gyrus	H4K91ac.imputed.narrowPeak.bed.nPk	H4K91ac	221	167.573	1.96e-08
E067	Brain	BRN.ANG.GYR	Brain Angular Gyrus	H3K4me1.imputed.narrowPeak.bed.nPk	H3K4me1	347	281.846	4.25e-16
E067	Brain	BRN.ANG.GYR	Brain Angular Gyrus	H3K79me1.imputed.narrowPeak.bed.nPk	H3K79me1	183	134.103	9.94e-08
E067	Brain	BRN.ANG.GYR	Brain Angular Gyrus	H4K8ac.imputed.narrowPeak.bed.nPk	H4K8ac	176	156.494	0.0225491
E067	Brain	BRN.ANG.GYR	Brain Angular Gyrus	H4K12ac.imputed.narrowPeak.bed.nPk	H4K12ac	228	181.563	8.18e-07
E068	Brain	BRN.ANT.CAUD	Brain Anterior Caudate	H3K9me3.imputed.narrowPeak.bed.nPk	H3K9me3	76	133.768	1
E068	Brain	BRN.ANT.CAUD	Brain Anterior Caudate	H2AK5ac.imputed.narrowPeak.bed.nPk	H2AK5ac	180	97.4992	9.43e-21
E068	Brain	BRN.ANT.CAUD	Brain Anterior Caudate	H3K79me1.imputed.narrowPeak.bed.nPk	H3K79me1	261	144.781	5.66e-35
E068	Brain	BRN.ANT.CAUD	Brain Anterior Caudate	H3K4ac.imputed.narrowPeak.bed.nPk	H3K4ac	243	158.898	4.36e-19
E068	Brain	BRN.ANT.CAUD	Brain Anterior Caudate	H4K20me1.imputed.narrowPeak.bed.nPk	H4K20me1	271	100.238	8.79e-78
E068	Brain	BRN.ANT.CAUD	Brain Anterior Caudate	H3K23ac.imputed.narrowPeak.bed.nPk	H3K23ac	74	22.4528	4.88e-21
E068	Brain	BRN.ANT.CAUD	Brain Anterior Caudate	H3K14ac.imputed.narrowPeak.bed.nPk	H3K14ac	255	157.791	7.1e-25
E068	Brain	BRN.ANT.CAUD	Brain Anterior Caudate	H3K4me2.imputed.narrowPeak.bed.nPk	H3K4me2	347	273.733	8.98e-20
E068	Brain	BRN.ANT.CAUD	Brain Anterior Caudate	H2BK15ac.imputed.narrowPeak.bed.nPk	H2BK15ac	59	8.42453	1.26e-33
E068	Brain	BRN.ANT.CAUD	Brain Anterior Caudate	H3K36me3.imputed.narrowPeak.bed.nPk	H3K36me3	293	154.623	6.51e-50
E068	Brain	BRN.ANT.CAUD	Brain Anterior Caudate	H4K91ac.imputed.narrowPeak.bed.nPk	H4K91ac	307	185.35	2.72e-38
E068	Brain	BRN.ANT.CAUD	Brain Anterior Caudate	H4K12ac.imputed.narrowPeak.bed.nPk	H4K12ac	266	205.163	9.84e-11
E068	Brain	BRN.ANT.CAUD	Brain Anterior Caudate	DNase.imputed.narrowPeak.bed.nPk	DNase	330	247.84	2.74e-21
E068	Brain	BRN.ANT.CAUD	Brain Anterior Caudate	H3K9ac.imputed.narrowPeak.bed.nPk	H3K9ac	272	203.197	2.84e-13
E068	Brain	BRN.ANT.CAUD	Brain Anterior Caudate	H2AK9ac.imputed.narrowPeak.bed.nPk	H2AK9ac	101	29.983	6.22e-30
E068	Brain	BRN.ANT.CAUD	Brain Anterior Caudate	H3K4me1.imputed.narrowPeak.bed.nPk	H3K4me1	356	285.399	8.76e-20
E068	Brain	BRN.ANT.CAUD	Brain Anterior Caudate	H3K18ac.imputed.narrowPeak.bed.nPk	H3K18ac	280	199.146	5.29e-18
E068	Brain	BRN.ANT.CAUD	Brain Anterior Caudate	H2BK120ac.imputed.narrowPeak.bed.nPk	H2BK120ac	226	171.154	8.64e-09
E068	Brain	BRN.ANT.CAUD	Brain Anterior Caudate	H2A.Z.imputed.narrowPeak.bed.nPk	H2A.Z	371	219.786	1.05e-70
E068	Brain	BRN.ANT.CAUD	Brain Anterior Caudate	H3K4me3.imputed.narrowPeak.bed.nPk	H3K4me3	321	209.934	2.43e-34
E068	Brain	BRN.ANT.CAUD	Brain Anterior Caudate	H3K79me2.imputed.narrowPeak.bed.nPk	H3K79me2	301	158.293	2.15e-52
E068	Brain	BRN.ANT.CAUD	Brain Anterior Caudate	H2BK12ac.imputed.narrowPeak.bed.nPk	H2BK12ac	185	139.942	1.34e-06
E068	Brain	BRN.ANT.CAUD	Brain Anterior Caudate	H2BK20ac.imputed.narrowPeak.bed.nPk	H2BK20ac	84	47.2201	7.34e-08
E068	Brain	BRN.ANT.CAUD	Brain Anterior Caudate	H3K56ac.imputed.narrowPeak.bed.nPk	H3K56ac	115	71.5114	2.6e-08
E068	Brain	BRN.ANT.CAUD	Brain Anterior Caudate	H3K27me3.imputed.narrowPeak.bed.nPk	H3K27me3	109	100.016	0.15956
E068	Brain	BRN.ANT.CAUD	Brain Anterior Caudate	H4K5ac.imputed.narrowPeak.bed.nPk	H4K5ac	250	184.019	4.7e-12
E068	Brain	BRN.ANT.CAUD	Brain Anterior Caudate	H3T11ph.imputed.narrowPeak.bed.nPk	H3T11ph	270	166.07	5.78e-28
E068	Brain	BRN.ANT.CAUD	Brain Anterior Caudate	H3K23me2.imputed.narrowPeak.bed.nPk	H3K23me2	246	135.6	4.11e-32
E068	Brain	BRN.ANT.CAUD	Brain Anterior Caudate	H2BK5ac.imputed.narrowPeak.bed.nPk	H2BK5ac	223	177.485	1.47e-06
[truncated: 1,874 more rows]

## Sheet: Suppl Data 5
Supplementary Data 5: Association analysis in CRHR1 locus.
Note: CHR=Chromosome; BP=Basepair; A1=Major allele; A2=Minor allele; MAF=Minor allele frequency; OR=Odd ratio; P=P value
			Alleles		MAF		GWAS	GWAS dataset
SNP	CHR	BP (GRCh37/hg19)	A1	A2	Cases	Controls	Genotyped or Imputed	OR (95% CI)	P
17:44212782	17	44212782	C	T	0.1801	0.2062	Imputed	0.79(0.73-0.85)	3.753e-10
17:44215859	17	44215859	G	A	0.1551	0.1442	Imputed	1.07(0.99-1.16)	0.09889
17:44216322	17	44216322	A	C	0.1551	0.1442	Imputed	1.07(0.99-1.16)	0.09761
17:44219457	17	44219457	C	T	0.1807	0.1752	Imputed	1.1(1.02-1.19)	0.009715
17:44219555	17	44219555	G	A	0.1922	0.1881	Imputed	1.1(1.02-1.18)	0.009866
17:44219831	17	44219831	A	T	0.1769	0.2018	Imputed	0.79(0.73-0.85)	1.584e-09
17:44221350	17	44221350	A	G	0.1756	0.201	Imputed	0.79(0.73-0.85)	1.131e-09
17:44221843	17	44221843	G	A	0.4206	0.4064	Imputed	1.07(1.01-1.13)	0.0228
17:44222424	17	44222424	G	C	0.4772	0.465	Imputed	1.06(1-1.13)	0.03741
17:44224272	17	44224272	G	A	0.4774	0.465	Imputed	1.06(1-1.13)	0.03581
17:44225231	17	44225231	A	G	0.1807	0.1751	Imputed	1.1(1.02-1.19)	0.009455
17:44228894	17	44228894	C	T	0.1548	0.1439	Imputed	1.07(0.99-1.16)	0.09374
17:44229559	17	44229559	T	C	0.1548	0.144	Imputed	1.07(0.99-1.16)	0.09687
17:44230598	17	44230598	A	G	0.1807	0.175	Imputed	1.1(1.02-1.19)	0.009145
17:44235827	17	44235827	A	C	0.4196	0.4062	Imputed	1.07(1.01-1.13)	0.02819
17:44236005	17	44236005	T	C	0.42	0.4064	Imputed	1.07(1.01-1.13)	0.0266
17:44237744	17	44237744	C	A	0.1546	0.144	Imputed	1.07(0.99-1.16)	0.1044
17:44241530	17	44241530	A	T	0.1548	0.144	Imputed	1.07(0.99-1.16)	0.09982
17:44241726	17	44241726	G	A	0.192	0.1879	Imputed	1.1(1.02-1.18)	0.009953
17:44243312	17	44243312	G	C	0.192	0.1879	Imputed	1.1(1.02-1.18)	0.009953
17:44246624	17	44246624	A	C	0.1758	0.2013	Imputed	0.79(0.73-0.85)	8.839e-10
17:44247415	17	44247415	T	C	0.1543	0.1437	Imputed	1.07(0.99-1.16)	0.1064
17:44248499	17	44248499	C	G	0.192	0.1879	Imputed	1.1(1.02-1.18)	0.009756
17:44248848	17	44248848	A	G	0.1804	0.175	Imputed	1.1(1.02-1.18)	0.0108
17:44250433	17	44250433	C	T	0.1537	0.1434	Imputed	1.07(0.99-1.16)	0.1104
17:44259690	17	44259690	G	T	0.192	0.1878	Imputed	1.1(1.02-1.18)	0.009598
17:44262950	17	44262950	G	A	0.478	0.4657	Imputed	1.06(1-1.13)	0.03738
17:44265839	17	44265839	T	C	0.3724	0.394	Imputed	0.91(0.86-0.97)	0.002304
17:44266531	17	44266531	A	G	0.1756	0.2012	Imputed	0.79(0.73-0.85)	7.852e-10
17:44268488	17	44268488	T	C	0.1756	0.2011	Imputed	0.79(0.73-0.85)	8.479e-10
17:44269922	17	44269922	C	T	0.1594	0.1835	Imputed	0.78(0.72-0.85)	1.049e-09
17:44269964	17	44269964	A	T	0.1756	0.201	Imputed	0.79(0.73-0.85)	8.96e-10
17:44270059	17	44270059	T	A	0.1756	0.201	Imputed	0.79(0.73-0.85)	8.96e-10
17:44273218	17	44273218	T	C	0.1756	0.201	Imputed	0.79(0.73-0.85)	8.96e-10
17:44277265	17	44277265	C	A	0.1756	0.201	Imputed	0.79(0.73-0.85)	8.928e-10
17:44278742	17	44278742	G	A	0.1755	0.201	Imputed	0.79(0.73-0.85)	7.053e-10
17:44288281	17	44288281	T	C	0.1587	0.1831	Imputed	0.78(0.72-0.85)	1.383e-09
17:44288579	17	44288579	C	T	0.1753	0.2011	Imputed	0.79(0.73-0.85)	5.379e-10
17:44289832	17	44289832	G	A	0.3723	0.3936	Imputed	0.91(0.86-0.97)	0.002768
17:44291365	17	44291365	T	C	0.1753	0.2011	Imputed	0.79(0.73-0.85)	5.379e-10
17:44291381	17	44291381	G	A	0.1753	0.2011	Imputed	0.79(0.73-0.85)	5.379e-10
17:44292126	17	44292126	C	T	0.1753	0.2011	Imputed	0.79(0.73-0.85)	5.543e-10
rs1000232	17	45356561	C	T	0.3204	0.3259	Imputed	0.97(0.91-1.03)	0.3677
rs1000354	17	43413451	A	G	0.2578	0.2733	Imputed	0.93(0.87-1)	0.03868
rs1001945	17	44005821	C	G	0.4552	0.4397	Imputed	1.08(1.02-1.14)	0.01244
rs1002330	17	46253515	T	C	0.4006	0.3953	Imputed	1(0.94-1.06)	0.9486
rs1003591	17	42884566	A	T	0.2327	0.2373	Imputed	1(0.93-1.07)	0.9857
rs1004357	17	41691526	G	A	0.3268	0.3252	Imputed	1.03(0.97-1.1)	0.3069
rs1004485	17	45053997	A	G	0.1804	0.1898	Imputed	0.9(0.84-0.97)	0.007863
rs1004770	17	45917147	G	C	0.388	0.3803	Imputed	1.04(0.98-1.11)	0.1528
rs10048175	17	43028509	T	A	0.132	0.1396	Imputed	0.97(0.89-1.05)	0.4537
rs1005136	17	43164246	T	G	0.4415	0.4403	Imputed	0.98(0.92-1.04)	0.4301
rs1005655	17	45919465	T	C	0.3582	0.3607	Imputed	0.97(0.92-1.03)	0.3774
rs1006215891	17	43099624	T	C	0.1932	0.1873	Imputed	0.99(0.92-1.07)	0.8497
rs1006786816	17	45427951	G	T	0.06117	0.05995	Imputed	1.03(0.92-1.16)	0.6141
rs1007190	17	43038209	T	C	0.1294	0.1327	Imputed	1(0.92-1.09)	0.929
rs1007200614	17	45186924	T	G	0.08232	0.08643	Imputed	0.94(0.85-1.04)	0.2522
rs10083843	17	42674912	A	G	0.3419	0.3343	Imputed	1.04(0.97-1.1)	0.2576
rs1008934	17	45884846	G	C	0.04788	0.04879	Imputed	0.96(0.84-1.1)	0.5922
rs1009007037	17	42627902	T	G	0.2639	0.2661	Imputed	1.02(0.96-1.09)	0.4905
rs1009312	17	45332140	A	G	0.1674	0.1663	Imputed	1.02(0.94-1.1)	0.6936
rs1009358879	17	45614763	T	A	0.4805	0.475	Imputed	1(0.94-1.06)	0.911
rs1010049	17	41655679	G	A	0.3203	0.3308	Imputed	0.95(0.9-1.02)	0.1372
rs1010228	17	46200348	A	C	0.2215	0.2183	Imputed	1.01(0.94-1.08)	0.8828
rs1011619573	17	43466654	G	C	0.4628	0.4614	Imputed	0.96(0.9-1.01)	0.1175
rs10163469	17	45687767	G	A	0.4951	0.4893	Imputed	1(0.94-1.06)	0.9873
rs1017270568	17	43254231	C	T	0.08675	0.08947	Imputed	1(0.91-1.11)	0.9641
rs1018358	17	42472588	C	T	0.3923	0.3983	Imputed	1(0.94-1.06)	0.9716
rs1018903	17	45889840	G	A	0.4687	0.4629	Imputed	1.02(0.97-1.08)	0.4508
rs10208	17	42300278	T	C	0.3153	0.31	Imputed	1.01(0.95-1.07)	0.7899
rs10221243	17	44212310	A	G	0.1791	0.2055	Imputed	0.79(0.73-0.85)	3.381e-10
rs1023995	17	43316520	T	C	0.2991	0.278	Imputed	1.1(1.03-1.17)	0.00303
rs1024288751	17	46072229	A	G	0.2639	0.2616	Imputed	1.03(0.97-1.1)	0.3531
rs1024662177	17	42126559	C	A	0.2009	0.2097	Imputed	0.93(0.87-1)	0.05809
rs1026769882	17	45686126	G	A	0.01378	0.01403	Imputed	1.05(0.82-1.34)	0.685
rs1027895	17	46510697	G	A	0.3232	0.3221	Imputed	1.03(0.96-1.09)	0.4198
rs1028179254	17	46033854	A	C	0.3226	0.3181	Imputed	1.03(0.97-1.09)	0.3918
rs1032780909	17	42415583	T	A	0.1038	0.1014	Imputed	1.07(0.97-1.17)	0.164
rs1034801500	17	41590928	T	C	0.2437	0.2496	Imputed	0.95(0.89-1.02)	0.1272
rs1035281	17	41994120	C	G	0.05707	0.05523	Imputed	1.01(0.9-1.15)	0.8419
rs1035282	17	41994096	G	C	0.05707	0.05523	Imputed	1.01(0.9-1.15)	0.8419
rs1035283	17	41994054	A	G	0.05707	0.05523	Imputed	1.01(0.9-1.15)	0.8419
rs1035284	17	41993881	G	C	0.05707	0.05529	Imputed	1.02(0.9-1.15)	0.809
rs1035936570	17	45070614	A	G	0.04165	0.0412	Imputed	0.97(0.84-1.13)	0.7206
rs1039840	17	46420472	A	G	0.1745	0.1827	Imputed	0.96(0.89-1.03)	0.2566
rs1039934760	17	46415342	A	T	0.2852	0.279	Imputed	1.06(1-1.13)	0.05644
rs10401005	17	43557805	G	A	0.2729	0.2597	Imputed	1.07(1.01-1.15)	0.02906
rs1042329	17	42983714	T	C	0.1169	0.1154	Imputed	1(0.92-1.1)	0.9484
rs10428	17	45915086	A	G	0.1312	0.1306	Imputed	1.03(0.95-1.12)	0.4526
rs1042874660	17	45474385	C	T	0.0451	0.04166	Imputed	1.05(0.91-1.21)	0.5302
rs10432034	17	43565690	C	T	0.2256	0.2271	Imputed	1.02(0.95-1.09)	0.6218
rs10432035	17	45624913	G	C	0.4951	0.4894	Imputed	1(0.94-1.06)	0.9909
rs10432043	17	44869567	T	C	0.3495	0.3361	Imputed	1.08(1.02-1.15)	0.008837
rs1043603	17	46059110	T	C	0.03181	0.03164	Imputed	1(0.85-1.18)	0.9715
rs1043709075	17	45468296	G	A	0.385	0.3946	Imputed	0.99(0.93-1.05)	0.7285
rs10438761	17	41613294	A	C	0.2435	0.2492	Imputed	0.95(0.89-1.02)	0.1361
rs10438778	17	43467987	G	A	0.4636	0.4624	Imputed	0.96(0.9-1.01)	0.1223
rs10438781	17	45323819	G	A	0.1681	0.1671	Imputed	1.01(0.94-1.1)	0.7145
rs10438782	17	45323892	A	G	0.1681	0.167	Imputed	1.02(0.94-1.1)	0.7109
rs10445333	17	43916509	G	A	0.176	0.201	Imputed	0.79(0.74-0.86)	2.088e-09
rs10445334	17	43934826	G	T	0.176	0.2012	Imputed	0.79(0.74-0.86)	2.131e-09
rs10445335	17	43934896	A	T	0.176	0.2012	Imputed	0.79(0.74-0.86)	2.184e-09
rs10445336	17	43934948	G	A	0.176	0.2012	Imputed	0.79(0.74-0.86)	2.184e-09
rs10445337	17	44067400	C	T	0.1753	0.2009	Imputed	0.79(0.73-0.85)	8.444e-10
rs10445338	17	44067682	A	G	0.1753	0.201	Imputed	0.79(0.73-0.85)	8.164e-10
rs10445339	17	46216314	A	G	0.3996	0.3953	Imputed	1(0.94-1.06)	0.9481
rs10445362	17	43914554	A	C	0.176	0.201	Imputed	0.79(0.74-0.86)	2.088e-09
rs10445363	17	43914558	A	G	0.176	0.201	Imputed	0.79(0.74-0.86)	2.088e-09
rs10445364	17	43916356	A	G	0.176	0.201	Imputed	0.79(0.74-0.86)	2.088e-09
rs10445367	17	43932798	T	G	0.1427	0.1664	Imputed	0.78(0.72-0.85)	3.431e-09
rs10445369	17	43934776	G	A	0.176	0.2012	Imputed	0.79(0.74-0.86)	2.131e-09
rs10445370	17	43935118	A	G	0.176	0.2011	Imputed	0.79(0.74-0.86)	2.302e-09
rs10445373	17	41709281	A	T	0.1587	0.1692	Imputed	0.92(0.85-0.99)	0.03495
rs10445375	17	45864314	C	T	0.2963	0.2952	Imputed	1(0.94-1.07)	0.9661
rs10445376	17	45864539	C	T	0.2965	0.2954	Imputed	1(0.94-1.07)	0.9641
rs10445377	17	46214168	C	T	0.4006	0.3958	Imputed	1(0.94-1.06)	0.9908
rs1044977	17	43227214	C	T	0.257	0.2447	Imputed	1.06(1-1.13)	0.06945
rs10451262	17	42702056	T	C	0.0897	0.08518	Imputed	1.07(0.97-1.18)	0.2071
rs10451271	17	43111154	G	A	0.4082	0.4053	Imputed	0.99(0.93-1.05)	0.649
rs10451282	17	43787903	T	C	0.04133	0.03719	Imputed	1.15(0.99-1.32)	0.06096
rs10451283	17	43814020	C	T	0.1761	0.2015	Imputed	0.79(0.73-0.86)	1.854e-09
rs10459927	17	45981536	C	T	0.4172	0.425	Imputed	0.97(0.91-1.03)	0.2554
rs1046233406	17	41915767	A	G	0.2083	0.2063	Imputed	1(0.94-1.08)	0.9307
rs1046770	17	42153562	C	G	0.1989	0.2059	Imputed	0.94(0.88-1.02)	0.1173
rs10468514	17	43456240	G	A	0.4282	0.4063	Imputed	1.05(0.99-1.11)	0.09472
rs10468557	17	41523079	G	A	0.1392	0.1283	Imputed	1.12(1.03-1.22)	0.006699
rs1047293208	17	43040958	G	A	0.4447	0.4479	Imputed	0.98(0.93-1.04)	0.5044
rs1047779	17	45019243	G	T	0.4992	0.49	Imputed	1.05(1-1.12)	0.06987
rs1047833	17	43342141	G	C	0.2926	0.2757	Imputed	1.07(1-1.14)	0.04824
rs1047841	17	43340631	T	C	0.05428	0.05122	Imputed	1.03(0.91-1.17)	0.6498
rs10491141	17	44792632	G	C	0.03362	0.03209	Imputed	1.06(0.91-1.25)	0.4524
rs10491142	17	43167863	C	G	0.1325	0.1365	Imputed	1.03(0.95-1.12)	0.5265
rs10491143	17	43773248	T	A	0.1763	0.2009	Imputed	0.79(0.74-0.86)	2.817e-09
rs10491144	17	43773124	C	A	0.1763	0.2009	Imputed	0.79(0.74-0.86)	2.817e-09
rs10491149	17	45034021	A	C	0.1094	0.1133	Imputed	0.97(0.88-1.06)	0.4745
rs10491182	17	46120767	C	T	0.07773	0.07719	Imputed	1.01(0.9-1.12)	0.8907
rs10491183	17	46122125	T	G	0.07789	0.07722	Imputed	1.01(0.91-1.12)	0.86
rs1050025	17	46148155	T	C	0.2092	0.2109	Imputed	1(0.94-1.08)	0.9164
rs105025	17	41987441	A	G	0.3588	0.3668	Imputed	0.98(0.93-1.04)	0.5961
rs1050748960	17	43036001	A	G	0.1553	0.1409	Imputed	1.08(1-1.17)	0.05663
rs1051001	17	46137905	T	C	0.07724	0.07524	Imputed	1.03(0.92-1.15)	0.5889
rs10512490	17	42106765	A	G	0.2012	0.2091	Imputed	0.94(0.87-1.01)	0.08394
rs10514854	17	42513449	C	T	0.06068	0.0627	Imputed	1.01(0.9-1.14)	0.8872
rs10514879	17	43802971	T	C	0.176	0.2008	Imputed	0.79(0.74-0.86)	2.466e-09
rs10514897	17	44117397	G	A	0.1755	0.201	Imputed	0.79(0.73-0.85)	9.651e-10
rs10514898	17	44119636	C	A	0.1755	0.201	Imputed	0.79(0.73-0.85)	9.651e-10
rs10514899	17	44119987	G	C	0.4136	0.4018	Imputed	1.06(1-1.12)	0.06804
rs10514901	17	44194735	T	G	0.1756	0.201	Imputed	0.79(0.73-0.85)	1.173e-09
rs10514903	17	44206646	G	C	0.1756	0.201	Imputed	0.79(0.73-0.85)	1.211e-09
rs10514904	17	44207887	T	C	0.1755	0.2016	Imputed	0.79(0.73-0.85)	5.977e-10
rs10514915	17	45166126	A	G	0.3317	0.336	Genotyped	0.98(0.92-1.04)	0.4354
rs10514919	17	45342129	T	G	0.2388	0.2483	Imputed	0.95(0.89-1.01)	0.1206
rs10514925	17	45444868	C	G	0.07084	0.06662	Imputed	1.05(0.93-1.17)	0.4346
rs10514928	17	45503539	C	T	0.05592	0.05242	Imputed	1.05(0.93-1.2)	0.4232
rs10514929	17	45504870	T	C	0.07117	0.06654	Imputed	1.05(0.94-1.18)	0.3653
rs10514934	17	45812124	C	T	0.1337	0.1363	Imputed	1(0.92-1.09)	0.9775
rs10514935	17	46260674	C	T	0.1109	0.1192	Imputed	0.91(0.83-1)	0.04813
rs10514938	17	46322604	T	A	0.2078	0.2102	Imputed	1(0.93-1.07)	0.9519
rs10514943	17	46372573	G	A	0.04264	0.04578	Imputed	0.99(0.86-1.13)	0.8564
rs10514944	17	46398352	A	G	0.09724	0.09972	Imputed	0.94(0.85-1.04)	0.2223
rs1052060313	17	46288649	T	A	0.1433	0.1426	Imputed	1(0.92-1.08)	0.921
rs1052169	17	43189049	C	A	0.1855	0.1863	Imputed	1.03(0.96-1.11)	0.4206
rs1052390249	17	42750518	A	C	0.09298	0.09651	Imputed	0.99(0.9-1.09)	0.8062
rs1052504	17	44993828	T	C	0.3757	0.3799	Imputed	0.96(0.91-1.02)	0.2044
rs1052551	17	44068924	A	G	0.1756	0.2009	Imputed	0.79(0.73-0.85)	1.257e-09
rs1052553	17	44073889	G	A	0.1756	0.2011	Imputed	0.79(0.73-0.85)	1.05e-09
rs1052586	17	45018463	T	C	0.4861	0.495	Imputed	0.95(0.9-1.01)	0.08272
rs1052587	17	44102604	C	T	0.1755	0.201	Genotyped	0.79(0.73-0.85)	9.651e-10
rs1052590	17	44102638	G	A	0.1755	0.201	Imputed	0.79(0.73-0.85)	9.651e-10
rs1052594	17	44102689	C	G	0.1755	0.201	Imputed	0.79(0.73-0.85)	9.651e-10
rs1053487525	17	43156023	C	T	0.2912	0.2773	Imputed	1.07(1-1.14)	0.04538
rs1053578	17	43221285	C	T	0.05822	0.06093	Imputed	0.91(0.8-1.03)	0.1289
rs1053733	17	43183028	A	G	0.4196	0.4128	Imputed	1.02(0.97-1.09)	0.429
rs1053739	17	43183108	A	G	0.3511	0.3413	Imputed	1.05(0.99-1.12)	0.1029
rs1053800	17	45884973	A	G	0.3887	0.3803	Imputed	1.04(0.98-1.11)	0.16
rs1055646	17	43037191	G	C	0.4641	0.469	Imputed	0.97(0.92-1.03)	0.3408
rs1056116	17	44987261	C	T	0.3242	0.3311	Imputed	0.97(0.91-1.03)	0.2828
rs1056619	17	43209727	T	C	0.2424	0.2451	Imputed	0.99(0.93-1.06)	0.8356
rs1058046	17	42030531	G	C	0.3262	0.3228	Imputed	1.02(0.96-1.09)	0.4632
rs1059504	17	43472321	G	A	0.4423	0.4476	Imputed	0.94(0.89-1)	0.05333
rs1059555	17	42402119	C	T	0.4014	0.4038	Imputed	1.02(0.96-1.08)	0.5222
rs1071682	17	42927721	A	G	0.3791	0.3676	Imputed	1.05(0.99-1.11)	0.1161
rs1072235	17	41950577	T	C	0.1179	0.1264	Imputed	0.95(0.87-1.04)	0.2559
rs1076222	17	44109769	G	C	0.1755	0.201	Imputed	0.79(0.73-0.85)	9.651e-10
rs1076236	17	46091444	C	T	0.3747	0.3654	Imputed	1.05(0.99-1.11)	0.13
rs10775392	17	42730474	C	T	0.4467	0.4411	Imputed	1.04(0.98-1.1)	0.2009
rs10775404	17	44167366	C	A	0.1925	0.1881	Imputed	1.1(1.03-1.18)	0.008486
rs10775405	17	45188090	T	C	0.2965	0.3105	Imputed	0.92(0.86-0.98)	0.006242
rs10775406	17	46197755	A	G	0.2609	0.2552	Imputed	1.02(0.96-1.09)	0.4867
rs1078268	17	44075901	G	A	0.1758	0.2015	Imputed	0.79(0.73-0.85)	8.181e-10
rs1078269	17	44075837	C	T	0.1758	0.2015	Imputed	0.79(0.73-0.85)	8.181e-10
rs1078830	17	43946112	C	T	0.1758	0.2011	Imputed	0.79(0.73-0.85)	1.582e-09
rs1078997	17	44109843	G	A	0.1561	0.1446	Imputed	1.08(0.99-1.17)	0.07162
rs10852959	17	42378198	G	C	0.3821	0.3848	Imputed	1.01(0.95-1.07)	0.691
rs10852960	17	42379953	G	A	0.3816	0.3846	Imputed	1.01(0.95-1.07)	0.6886
rs10852995	17	42730274	T	C	0.4469	0.4411	Imputed	1.04(0.98-1.1)	0.1939
rs10852996	17	42730842	A	G	0.4467	0.4411	Imputed	1.04(0.98-1.1)	0.2026
rs10853007	17	42892795	G	A	0.3659	0.3769	Imputed	0.94(0.89-1)	0.05719
rs10853009	17	42924323	A	G	0.3577	0.3712	Imputed	0.93(0.88-0.99)	0.02745
rs10853050	17	43445792	A	G	0.314	0.3416	Imputed	0.91(0.85-0.97)	0.002147
rs10853083	17	41636340	T	C	0.3298	0.338	Imputed	0.96(0.91-1.02)	0.2361
rs10853084	17	41686754	A	G	0.3265	0.325	Imputed	1.03(0.97-1.1)	0.3224
rs10853085	17	44995070	G	A	0.3762	0.381	Imputed	0.96(0.91-1.02)	0.1731
rs10853086	17	45006109	A	G	0.3401	0.346	Imputed	0.97(0.91-1.03)	0.3022
rs10853087	17	45006112	C	G	0.3928	0.3973	Imputed	0.96(0.91-1.02)	0.1789
rs10853090	17	45716124	C	T	0.4946	0.4894	Imputed	1(0.94-1.06)	0.941
rs10853093	17	46153747	G	A	0.1427	0.1493	Imputed	0.97(0.89-1.05)	0.4381
rs10853094	17	46176062	T	C	0.2217	0.2183	Imputed	1.01(0.94-1.08)	0.8598
rs10853097	17	46198162	A	G	0.1031	0.1044	Imputed	0.96(0.88-1.06)	0.4608
rs10853098	17	46236581	G	A	0.4005	0.3954	Imputed	1(0.94-1.06)	0.9815
rs11012	17	43513441	T	C	0.1456	0.1665	Imputed	0.8(0.73-0.86)	5.034e-08
rs1102461	17	45241499	C	G	0.3514	0.3401	Imputed	1.05(0.99-1.12)	0.1006
rs1102462	17	45224322	A	G	0.3509	0.3402	Imputed	1.05(0.99-1.11)	0.1198
rs110402	17	43880047	A	G	0.4656	0.4627	Imputed	1.07(1.01-1.13)	0.02966
rs1105127	17	44967722	C	G	0.385	0.3716	Imputed	1.08(1.02-1.14)	0.01251
rs1105568	17	43793427	A	C	0.1325	0.1208	Imputed	1.11(1.02-1.21)	0.01972
rs1105569	17	43793388	T	C	0.1761	0.2009	Imputed	0.79(0.74-0.86)	2.778e-09
rs1105570	17	43793342	G	A	0.1761	0.2009	Imputed	0.79(0.74-0.86)	2.778e-09
rs1105571	17	43793200	T	A	0.1761	0.2009	Imputed	0.79(0.74-0.86)	2.778e-09
rs1106950	17	45281405	A	C	0.2775	0.2621	Genotyped	1.06(1-1.14)	0.05894
rs1107747	17	41774270	C	T	0.3932	0.4013	Imputed	0.96(0.91-1.02)	0.1811
rs1107748	17	41773814	C	T	0.3936	0.4018	Imputed	0.96(0.91-1.02)	0.1703
rs1107820	17	44135359	C	T	0.1756	0.201	Imputed	0.79(0.73-0.85)	1.18e-09
rs11079133	17	42502129	A	C	0.3924	0.3984	Imputed	1(0.94-1.06)	0.9846
rs11079137	17	42506828	A	C	0.3906	0.3968	Imputed	1(0.94-1.06)	0.9353
rs11079140	17	42509990	G	A	0.3906	0.3968	Imputed	1(0.94-1.06)	0.9353
rs11079156	17	42541131	A	T	0.3944	0.3995	Imputed	1(0.95-1.06)	0.9162
rs11079199	17	42607368	T	C	0.3052	0.3079	Imputed	1.01(0.95-1.08)	0.7128
rs11079252	17	42687265	C	T	0.4475	0.4419	Imputed	1.04(0.98-1.1)	0.2028
rs11079261	17	42704891	A	G	0.4472	0.4419	Imputed	1.04(0.98-1.1)	0.2114
rs11079263	17	42710996	A	C	0.4474	0.4419	Imputed	1.04(0.98-1.1)	0.2042
rs11079274	17	42727219	A	T	0.4479	0.4425	Imputed	1.04(0.98-1.1)	0.1983
rs11079280	17	42733204	T	C	0.1492	0.1464	Imputed	1.04(0.96-1.13)	0.3461
rs11079295	17	42760148	T	C	0.4657	0.4748	Imputed	0.95(0.9-1.01)	0.09674
rs11079355	17	42894499	A	G	0.2324	0.2372	Imputed	1(0.93-1.07)	0.9429
rs11079378	17	42957462	G	A	0.11	0.1168	Imputed	0.99(0.9-1.08)	0.7986
rs11079382	17	42979156	T	C	0.1779	0.1645	Imputed	1.07(1-1.16)	0.06381
rs11079394	17	43031392	A	C	0.132	0.1396	Imputed	0.97(0.89-1.05)	0.4537
rs11079425	17	43144288	G	A	0.2132	0.2158	Imputed	0.99(0.92-1.06)	0.7702
rs11079492	17	43306305	G	C	0.2143	0.223	Imputed	0.97(0.91-1.04)	0.4136
rs11079493	17	43306345	C	G	0.152	0.161	Imputed	0.98(0.91-1.06)	0.6093
rs11079502	17	43350666	A	G	0.4818	0.4583	Imputed	1.08(1.02-1.14)	0.01051
rs11079503	17	43365089	T	C	0.1397	0.131	Imputed	1.08(1-1.18)	0.05921
rs11079524	17	43428218	C	T	0.4257	0.3997	Imputed	1.07(1.01-1.13)	0.02565
rs11079660	17	41579001	G	A	0.5072	0.4934	Imputed	1.07(1.01-1.13)	0.02383
rs11079711	17	43810168	A	G	0.2684	0.2684	Imputed	1.03(0.97-1.1)	0.3384
rs11079717	17	43835351	C	T	0.176	0.2008	Imputed	0.79(0.74-0.86)	2.52e-09
rs11079718	17	43839951	T	A	0.1765	0.201	Imputed	0.8(0.74-0.86)	4.428e-09
rs11079719	17	43840006	G	T	0.1761	0.2006	Imputed	0.8(0.74-0.86)	4.928e-09
rs11079720	17	43840016	A	G	0.176	0.2003	Imputed	0.8(0.74-0.86)	4.255e-09
rs11079721	17	43840107	A	C	0.1763	0.2009	Imputed	0.8(0.74-0.86)	3.305e-09
rs11079723	17	43841729	C	T	0.176	0.2008	Imputed	0.8(0.74-0.86)	3.063e-09
rs11079724	17	43841912	T	C	0.176	0.2008	Imputed	0.8(0.74-0.86)	3.063e-09
rs11079725	17	43923934	C	T	0.176	0.201	Imputed	0.79(0.74-0.86)	2.088e-09
rs11079726	17	43976235	A	G	0.3181	0.3099	Imputed	1.07(1-1.13)	0.03772
rs11079727	17	43976813	A	C	0.1948	0.189	Imputed	1.1(1.03-1.18)	0.008179
rs11079729	17	44115569	A	C	0.1755	0.201	Imputed	0.79(0.73-0.85)	9.651e-10
rs11079730	17	44142132	C	G	0.156	0.1445	Imputed	1.08(0.99-1.17)	0.07164
rs11079731	17	44143470	T	C	0.181	0.1755	Imputed	1.1(1.02-1.19)	0.00955
rs11079732	17	44161581	T	C	0.471	0.4609	Imputed	1.05(0.99-1.11)	0.0907
rs11079736	17	41693395	G	A	0.08937	0.0927	Imputed	0.96(0.87-1.06)	0.4342
rs11079737	17	44888209	A	G	0.2739	0.2652	Imputed	1.05(0.99-1.12)	0.1161
rs11079738	17	44904049	G	A	0.4928	0.4812	Imputed	1.07(1.01-1.14)	0.01519
rs11079739	17	44921815	G	A	0.2753	0.2818	Imputed	0.98(0.92-1.04)	0.5093
rs11079740	17	44949100	C	G	0.1056	0.1097	Imputed	0.96(0.87-1.05)	0.3572
rs11079742	17	45020128	T	C	0.4477	0.4578	Imputed	0.96(0.91-1.02)	0.1487
rs11079744	17	45027119	T	A	0.3395	0.3449	Imputed	0.97(0.91-1.03)	0.3503
rs11079745	17	45044147	A	C	0.4993	0.4894	Imputed	1.06(1-1.12)	0.05951
rs11079746	17	45050533	T	C	0.1473	0.157	Imputed	0.89(0.82-0.96)	0.003768
rs11079747	17	45078850	T	A	0.4449	0.4546	Imputed	0.96(0.9-1.01)	0.1184
rs11079748	17	45132463	G	A	0.4769	0.4862	Imputed	0.95(0.9-1.01)	0.08382
rs11079749	17	41725033	C	T	0.1945	0.2078	Imputed	0.9(0.84-0.97)	0.006225
rs11079750	17	45149515	T	C	0.4743	0.4846	Imputed	0.95(0.89-1)	0.06128
rs11079751	17	45168631	T	A	0.2535	0.2672	Imputed	0.9(0.84-0.96)	0.001073
rs11079752	17	45171549	A	C	0.4713	0.4804	Imputed	0.95(0.9-1.01)	0.07777
rs11079756	17	45188835	C	A	0.3504	0.3399	Imputed	1.05(0.99-1.11)	0.1194
rs11079757	17	45195850	A	G	0.1792	0.1866	Imputed	0.92(0.85-0.99)	0.02084
rs11079758	17	41732146	T	C	0.3245	0.3023	Imputed	1.13(1.07-1.2)	5.507e-05
rs11079759	17	45229836	G	C	0.06986	0.07392	Imputed	0.92(0.82-1.03)	0.1317
rs11079760	17	45230427	A	G	0.103	0.1024	Genotyped	1.05(0.95-1.15)	0.34
rs11079761	17	45266432	G	C	0.06986	0.07401	Imputed	0.92(0.82-1.03)	0.1263
rs11079762	17	45277358	C	T	0.3811	0.3654	Imputed	1.07(1.01-1.14)	0.02373
rs11079763	17	45288789	T	G	0.3803	0.3636	Imputed	1.08(1.01-1.14)	0.01686
rs11079766	17	45318722	G	A	0.2461	0.2512	Imputed	0.96(0.9-1.03)	0.2821
rs11079767	17	45318840	C	A	0.2461	0.2512	Imputed	0.96(0.9-1.03)	0.2798
rs11079768	17	45318939	T	A	0.2461	0.2512	Imputed	0.96(0.9-1.03)	0.2798
rs11079770	17	45358350	C	G	0.1669	0.1683	Imputed	0.99(0.92-1.07)	0.8428
rs11079772	17	45393739	C	A	0.3031	0.3108	Imputed	0.99(0.93-1.05)	0.7317
rs11079774	17	45479706	C	G	0.4549	0.4609	Imputed	1(0.94-1.06)	0.9351
rs11079775	17	45516667	T	C	0.4841	0.479	Imputed	1(0.94-1.06)	0.8941
rs11079776	17	45546893	C	T	0.3823	0.394	Imputed	0.98(0.92-1.04)	0.4952
rs11079779	17	45640770	C	T	0.4951	0.4893	Imputed	1(0.94-1.06)	0.9953
rs11079780	17	45650756	G	C	0.0141	0.01423	Imputed	1.05(0.83-1.34)	0.6878
rs11079783	17	45686016	A	G	0.4254	0.4343	Imputed	0.99(0.93-1.05)	0.6626
rs11079784	17	45702280	T	C	0.4946	0.4893	Imputed	1(0.94-1.06)	0.947
rs11079786	17	45805916	A	G	0.2581	0.2623	Imputed	0.97(0.91-1.03)	0.3264
rs11079787	17	45813225	C	A	0.3914	0.3978	Imputed	0.98(0.92-1.04)	0.4191
rs11079788	17	45820723	T	C	0.2206	0.2286	Imputed	0.95(0.89-1.02)	0.142
rs11079789	17	45849715	G	A	0.2976	0.2966	Imputed	1(0.94-1.06)	0.9487
rs11079790	17	45853626	A	G	0.2968	0.2955	Imputed	1(0.94-1.06)	0.9454
rs11079791	17	45859099	A	G	0.2963	0.2952	Imputed	1(0.94-1.07)	0.97
rs11079792	17	45863311	C	T	0.2963	0.2952	Imputed	1(0.94-1.07)	0.9661
rs11079793	17	45876932	T	C	0.1523	0.1519	Imputed	1.02(0.94-1.11)	0.6199
rs11079794	17	45879377	C	T	0.161	0.1615	Imputed	1.02(0.95-1.11)	0.5426
rs11079795	17	45888722	T	C	0.3583	0.3607	Imputed	0.97(0.92-1.03)	0.3702
rs11079796	17	45903554	A	C	0.359	0.3619	Imputed	0.97(0.92-1.03)	0.3715
rs11079797	17	45912302	T	C	0.1597	0.1612	Genotyped	1(0.93-1.08)	0.9858
rs11079798	17	45936887	C	G	0.1614	0.161	Imputed	1.01(0.94-1.09)	0.7817
rs11079799	17	45956073	A	G	0.2097	0.2018	Imputed	1.05(0.97-1.12)	0.213
rs11079800	17	45965966	T	C	0.2863	0.2937	Imputed	0.96(0.9-1.02)	0.1793
rs11079801	17	45997076	C	G	0.4255	0.4351	Imputed	0.96(0.91-1.02)	0.1762
rs11079802	17	46010380	C	G	0.2885	0.2943	Imputed	0.97(0.91-1.03)	0.3465
rs11079803	17	46019901	A	G	0.4552	0.4622	Imputed	0.96(0.91-1.02)	0.1933
rs11079804	17	46020698	T	C	0.1684	0.1651	Genotyped	1.02(0.95-1.11)	0.5501
rs11079805	17	46118666	G	A	0.07773	0.07719	Imputed	1.01(0.9-1.12)	0.8907
rs11079806	17	46142680	A	G	0.2215	0.2182	Imputed	1.01(0.94-1.08)	0.8751
rs11079807	17	46176047	T	C	0.2217	0.2183	Imputed	1.01(0.94-1.08)	0.8598
rs11079808	17	46180232	A	G	0.2217	0.2183	Imputed	1.01(0.94-1.08)	0.8679
rs11079809	17	46198221	T	C	0.2215	0.2183	Imputed	1.01(0.94-1.08)	0.8828
rs11079810	17	46227846	T	C	0.115	0.1092	Imputed	1.07(0.97-1.17)	0.1626
rs11079811	17	46233490	A	G	0.2399	0.237	Imputed	1.03(0.96-1.1)	0.3875
rs11079812	17	46238276	G	A	0.2401	0.237	Imputed	1.03(0.96-1.1)	0.3747
rs11079813	17	46258510	C	T	0.1186	0.1135	Imputed	1.05(0.96-1.15)	0.29
rs11079814	17	46268439	T	C	0.4006	0.3953	Imputed	1(0.94-1.06)	0.9486
rs11079815	17	46287983	T	A	0.1787	0.1769	Imputed	1(0.92-1.07)	0.901
rs11079816	17	46287987	A	G	0.1787	0.1769	Imputed	1(0.92-1.07)	0.901
rs11079817	17	46288312	G	A	0.1787	0.1768	Imputed	1(0.92-1.07)	0.9054
rs11079818	17	46454177	C	T	0.2852	0.2789	Imputed	1.06(1-1.13)	0.05522
rs11079819	17	46460285	T	C	0.05461	0.05151	Imputed	1.05(0.93-1.19)	0.446
rs11079820	17	46474118	T	G	0.05461	0.05151	Imputed	1.05(0.93-1.19)	0.446
rs11079838	17	41898971	A	G	0.2129	0.211	Imputed	1(0.93-1.08)	0.9529
rs11079875	17	41996718	G	C	0.4606	0.4554	Imputed	1.01(0.95-1.07)	0.7655
rs11079983	17	42198170	T	C	0.2732	0.2693	Imputed	1.01(0.95-1.08)	0.7469
rs11080007	17	42265442	T	C	0.2717	0.2681	Imputed	1.01(0.95-1.08)	0.7418
rs1108833	17	45982797	A	G	0.3491	0.3406	Imputed	1.04(0.98-1.1)	0.209
rs1110921	17	46460596	C	T	0.05461	0.05151	Imputed	1.05(0.93-1.19)	0.446
rs111210643	17	42053473	G	A	0.2325	0.233	Imputed	1(0.94-1.07)	0.9416
rs111244088	17	43379765	C	T	0.1407	0.1321	Imputed	1.07(0.98-1.16)	0.1155
rs111246850	17	45828404	C	T	0.05346	0.05285	Imputed	1.02(0.9-1.16)	0.771
rs111259120	17	44133534	T	C	0.1756	0.201	Imputed	0.79(0.73-0.85)	1.18e-09
rs111268757	17	43027557	T	C	0.0856	0.08798	Imputed	1.02(0.92-1.13)	0.6696
rs111271177	17	42891865	T	C	0.08281	0.08632	Imputed	1(0.91-1.11)	0.9499
rs111273167	17	43740967	T	C	0.1763	0.201	Imputed	0.79(0.74-0.86)	2.598e-09
rs111281103	17	42593238	A	G	0.05871	0.05471	Imputed	1.13(1-1.27)	0.04796
rs111293242	17	45719022	A	G	0.01394	0.01426	Imputed	1.04(0.81-1.32)	0.7837
rs111295615	17	44184428	C	T	0.1756	0.2009	Imputed	0.79(0.73-0.85)	1.253e-09
rs111305569	17	43002704	G	A	0.2019	0.1857	Imputed	1.07(1-1.15)	0.06485
rs111318053	17	45430566	A	G	0.01525	0.01417	Imputed	1.05(0.82-1.32)	0.7158
rs111322101	17	45439561	C	A	0.07084	0.06665	Imputed	1.05(0.93-1.17)	0.4395
rs111324579	17	44082181	G	A	0.1756	0.2012	Imputed	0.79(0.73-0.85)	9.715e-10
rs111327992	17	44126691	A	G	0.1763	0.2013	Imputed	0.79(0.73-0.85)	1.432e-09
rs111339119	17	46174604	A	G	0.03936	0.03688	Imputed	1.1(0.95-1.27)	0.2026
rs111343583	17	42959337	C	T	0.08626	0.08775	Imputed	1.03(0.93-1.14)	0.5415
rs111348392	17	45860719	G	A	0.1455	0.1344	Imputed	1.1(1.02-1.2)	0.01765
rs111350317	17	45562162	A	C	0.03034	0.02854	Imputed	1.08(0.91-1.27)	0.397
rs111353142	17	41643637	C	G	0.01968	0.02101	Imputed	0.97(0.8-1.19)	0.7854
rs111354662	17	45159689	T	C	0.09905	0.104	Imputed	0.94(0.85-1.03)	0.1852
rs111354862	17	45567185	T	C	0.03034	0.02854	Imputed	1.08(0.91-1.27)	0.3983
rs111358211	17	43932122	T	C	0.06806	0.06605	Imputed	1.05(0.93-1.17)	0.4446
rs111360850	17	43286163	T	G	0.01722	0.01975	Imputed	0.85(0.69-1.07)	0.1618
rs111364350	17	44168508	T	C	0.1756	0.201	Imputed	0.79(0.73-0.85)	1.18e-09
rs111370985	17	43852742	C	T	0.1756	0.2009	Imputed	0.79(0.73-0.85)	1.629e-09
rs111372048	17	44136577	C	A	0.1756	0.2009	Imputed	0.79(0.73-0.85)	1.246e-09
rs111374028	17	43846820	A	G	0.1756	0.2009	Imputed	0.79(0.73-0.85)	1.837e-09
rs111377638	17	42784441	A	G	0.02542	0.02551	Imputed	1.02(0.86-1.22)	0.8184
rs111381064	17	41524400	A	G	0.1448	0.1476	Imputed	1(0.92-1.08)	0.9462
rs111386648	17	42689421	C	G	0.09315	0.09694	Imputed	0.98(0.89-1.08)	0.6901
rs111396120	17	46445042	A	G	0.09724	0.1003	Imputed	0.94(0.85-1.03)	0.1973
rs111412481	17	45431935	A	G	0.07084	0.06665	Imputed	1.05(0.93-1.17)	0.4395
rs111415173	17	43795573	T	C	0.1761	0.2008	Imputed	0.79(0.74-0.86)	2.974e-09
rs111415999	17	45693615	T	C	0.0141	0.0142	Imputed	1.05(0.83-1.34)	0.6745
rs111416545	17	45179311	T	C	0.09888	0.1037	Imputed	0.94(0.85-1.03)	0.1883
rs111423688	17	43538523	A	G	0.1458	0.1658	Imputed	0.8(0.74-0.87)	7.443e-08
rs111424940	17	44211502	A	G	0.1756	0.201	Imputed	0.79(0.73-0.85)	1.169e-09
rs111425960	17	42790559	A	G	0.08216	0.08434	Imputed	1.02(0.92-1.13)	0.678
rs111439215	17	43153820	C	A	0.1325	0.1364	Imputed	1.03(0.95-1.12)	0.5092
rs111447859	17	43987184	C	T	0.1758	0.2011	Imputed	0.79(0.73-0.85)	1.301e-09
rs111449732	17	45349711	T	C	0.05051	0.0479	Imputed	1.03(0.9-1.18)	0.6562
rs111456072	17	41672251	T	C	0.01853	0.0193	Imputed	0.99(0.81-1.22)	0.9264
rs111462435	17	43030111	A	G	0.05887	0.06098	Imputed	0.99(0.87-1.11)	0.8342
rs111471724	17	43031040	T	C	0.02935	0.02849	Imputed	1.06(0.9-1.25)	0.4973
rs111480536	17	45309097	G	A	0.05231	0.05142	Imputed	1.03(0.91-1.17)	0.6415
rs111486250	17	42696903	C	T	0.08265	0.08492	Imputed	1.01(0.91-1.11)	0.9275
rs111486506	17	45552982	C	T	0.05526	0.05245	Imputed	1.04(0.92-1.18)	0.5314
rs111497072	17	43824201	A	G	0.176	0.2008	Imputed	0.79(0.74-0.86)	2.435e-09
rs111509194	17	46274354	T	C	0.1035	0.1048	Imputed	0.96(0.88-1.06)	0.4354
rs111519055	17	44159672	G	A	0.1756	0.201	Imputed	0.79(0.73-0.85)	1.18e-09
rs111527969	17	45432920	T	C	0.04739	0.05085	Imputed	0.87(0.76-1)	0.0513
rs111531694	17	45515783	G	T	0.05526	0.05236	Imputed	1.04(0.92-1.19)	0.5139
rs111534847	17	41540337	C	G	0.2371	0.2401	Imputed	0.97(0.9-1.03)	0.3103
rs111535252	17	43333700	A	G	0.02739	0.03118	Imputed	0.86(0.72-1.02)	0.08732
rs111541901	17	43994358	T	C	0.1756	0.201	Imputed	0.79(0.73-0.85)	1.331e-09
rs111567022	17	41529155	G	C	0.1445	0.1457	Imputed	1.02(0.94-1.1)	0.7069
rs111568422	17	45384165	G	C	0.0733	0.07221	Imputed	1.02(0.92-1.14)	0.6753
rs111571551	17	41524217	T	C	0.05592	0.05821	Imputed	0.97(0.85-1.1)	0.5998
rs111588734	17	45526738	A	G	0.05526	0.05236	Imputed	1.04(0.92-1.19)	0.5139
rs111598486	17	43152680	T	C	0.1327	0.1364	Imputed	1.03(0.95-1.12)	0.4866
rs111602534	17	43287317	C	T	0.1	0.09646	Imputed	1.07(0.97-1.18)	0.1538
rs111621178	17	46173368	A	G	0.03919	0.03688	Imputed	1.09(0.95-1.27)	0.2273
rs111627363	17	41768958	A	G	0.04133	0.03585	Imputed	1.24(1.07-1.43)	0.003135
rs111630045	17	43166854	C	T	0.1325	0.1365	Imputed	1.03(0.95-1.12)	0.5265
rs111631123	17	45529874	G	A	0.07707	0.07384	Imputed	1.02(0.92-1.14)	0.669
rs111633567	17	45483075	T	G	0.07101	0.06654	Imputed	1.05(0.94-1.18)	0.392
rs111639853	17	46060959	T	C	0.02689	0.02749	Imputed	0.94(0.78-1.13)	0.4976
rs111641596	17	42896713	T	C	0.08921	0.09159	Imputed	1.03(0.93-1.13)	0.5856
rs111645659	17	45081492	A	G	0.09708	0.1018	Imputed	0.94(0.85-1.04)	0.2115
rs111647350	17	45085626	G	A	0.09692	0.1018	Imputed	0.94(0.85-1.03)	0.1949
rs111652694	17	44067831	C	T	0.1753	0.201	Imputed	0.79(0.73-0.85)	8.164e-10
rs111663580	17	42770637	A	G	0.08216	0.08397	Imputed	1.02(0.92-1.13)	0.6502
rs111671145	17	42652557	G	A	0.04018	0.03427	Imputed	1.13(0.97-1.31)	0.1096
rs111676341	17	44183403	G	A	0.1756	0.201	Imputed	0.79(0.73-0.85)	1.173e-09
rs111678697	17	44197032	C	T	0.1756	0.201	Imputed	0.79(0.73-0.85)	1.173e-09
rs111682782	17	46003799	T	C	0.01755	0.01841	Imputed	0.87(0.7-1.09)	0.2401
rs111708346	17	45544745	C	G	0.02115	0.02144	Imputed	0.95(0.78-1.17)	0.6332
rs111724389	17	44209364	A	G	0.1756	0.201	Imputed	0.79(0.73-0.85)	1.169e-09
rs111724677	17	45498730	C	T	0.07101	0.06634	Imputed	1.05(0.94-1.18)	0.3604
rs1117253	17	44149297	C	A	0.1756	0.201	Imputed	0.79(0.73-0.85)	1.18e-09
rs111725931	17	45832880	T	C	0.1345	0.1358	Imputed	1.02(0.94-1.11)	0.6309
rs111729715	17	45674338	T	C	0.01591	0.01366	Imputed	1.12(0.89-1.42)	0.3301
rs111730168	17	41635721	A	G	0.01968	0.02096	Imputed	0.98(0.8-1.19)	0.8069
rs111735304	17	45270770	G	T	0.06182	0.06805	Imputed	0.88(0.78-0.99)	0.04077
rs111739681	17	43898459	T	C	0.1758	0.201	Imputed	0.79(0.73-0.85)	1.804e-09
rs111743741	17	42774301	G	C	0.1878	0.1831	Imputed	1.02(0.95-1.1)	0.6093
rs111750009	17	46342596	A	G	0.2768	0.2747	Imputed	1.01(0.95-1.08)	0.7039
rs111769	17	44871987	T	C	0.4155	0.4277	Imputed	0.95(0.9-1.01)	0.08777
rs111791313	17	45476386	A	T	0.07101	0.06665	Imputed	1.05(0.94-1.18)	0.4099
rs111796729	17	45669964	G	C	0.0141	0.01423	Imputed	1.05(0.83-1.34)	0.6878
rs111798795	17	43832139	T	C	0.3231	0.3085	Imputed	1.07(1.01-1.14)	0.02544
rs111800319	17	41845031	C	T	0.02165	0.0227	Imputed	0.95(0.78-1.15)	0.5817
rs111802190	17	43932173	G	A	0.1758	0.2007	Imputed	0.79(0.74-0.86)	2.22e-09
rs111810157	17	45148038	T	C	0.1179	0.1279	Imputed	0.87(0.8-0.95)	0.002699
rs111823279	17	43038752	C	G	0.0223	0.02193	Imputed	1.06(0.88-1.28)	0.5309
rs111834120	17	46189542	T	C	0.01607	0.01661	Imputed	1.04(0.83-1.31)	0.71
rs111838219	17	41659272	A	G	0.04378	0.03945	Imputed	1.16(1.01-1.33)	0.03544
rs111853996	17	44130878	G	A	0.1756	0.201	Imputed	0.79(0.73-0.85)	1.18e-09
rs111854198	17	41664915	A	G	0.01951	0.02044	Imputed	0.99(0.81-1.21)	0.9079
rs111858497	17	43282726	A	C	0.05592	0.05383	Imputed	0.99(0.88-1.13)	0.926
rs111865079	17	46166563	T	C	0.03919	0.03688	Imputed	1.09(0.95-1.27)	0.2273
rs111880194	17	44194621	G	C	0.1756	0.201	Imputed	0.79(0.73-0.85)	1.173e-09
rs111882557	17	43377320	A	G	0.1407	0.1321	Imputed	1.07(0.98-1.16)	0.1182
rs111885820	17	43157647	A	G	0.1325	0.1365	Imputed	1.03(0.95-1.12)	0.5197
rs111894889	17	42615558	C	T	0.04838	0.04761	Imputed	1(0.87-1.14)	0.9517
rs111910082	17	46141154	T	C	0.03887	0.03656	Imputed	1.09(0.94-1.27)	0.2351
rs111913701	17	44159631	G	T	0.1756	0.201	Imputed	0.79(0.73-0.85)	1.18e-09
rs111925142	17	45569957	A	C	0.03034	0.02843	Imputed	1.08(0.91-1.28)	0.3696
rs111928869	17	45541830	T	C	0.05526	0.05236	Imputed	1.04(0.92-1.19)	0.5139
rs111930972	17	45547060	C	T	0.01541	0.01423	Imputed	1.05(0.83-1.33)	0.6669
rs111931312	17	43165952	A	G	0.1325	0.1365	Imputed	1.03(0.95-1.12)	0.5265
rs111933824	17	45523630	G	A	0.05592	0.05242	Imputed	1.05(0.93-1.2)	0.4232
rs111941646	17	43966608	T	A	0.1756	0.2011	Imputed	0.79(0.73-0.85)	1.298e-09
rs111952388	17	44181454	T	C	0.1756	0.201	Imputed	0.79(0.73-0.85)	1.173e-09
rs111958058	17	45147807	G	T	0.09905	0.104	Imputed	0.94(0.85-1.03)	0.1879
rs111962225	17	43934016	C	G	0.176	0.2012	Imputed	0.79(0.74-0.86)	2.194e-09
rs111970616	17	44169581	C	T	0.1756	0.201	Imputed	0.79(0.73-0.85)	1.206e-09
rs111971119	17	42741645	T	G	0.08954	0.08495	Imputed	1.07(0.96-1.18)	0.2152
rs111971188	17	41870381	A	G	0.07084	0.07372	Imputed	0.95(0.85-1.06)	0.3342
rs111972148	17	43973121	C	G	0.1756	0.2011	Imputed	0.79(0.73-0.85)	1.298e-09
rs111976319	17	44095335	A	C	0.1755	0.201	Imputed	0.79(0.73-0.85)	9.651e-10
rs111979924	17	42992077	A	G	0.02115	0.0201	Imputed	1.06(0.87-1.29)	0.5458
rs111980945	17	42659125	A	G	0.04149	0.03564	Imputed	1.12(0.97-1.3)	0.125
rs111999393	17	43325185	C	T	0.1504	0.1573	Imputed	0.96(0.89-1.04)	0.3335
rs112014153	17	45866947	C	G	0.2962	0.295	Imputed	1(0.94-1.07)	0.9669
rs112021404	17	46306843	T	C	0.2079	0.2102	Imputed	1(0.93-1.07)	0.9738
rs112023302	17	43276617	A	G	0.1159	0.1129	Imputed	1(0.92-1.1)	0.9363
rs112035732	17	45192242	A	C	0.02132	0.02027	Imputed	0.97(0.79-1.19)	0.7839
rs112052737	17	42053036	A	G	0.09216	0.08967	Imputed	1.04(0.94-1.15)	0.4378
rs112073200	17	44201791	C	G	0.1756	0.2009	Imputed	0.79(0.73-0.85)	1.319e-09
rs112074397	17	44131022	C	T	0.1756	0.201	Imputed	0.79(0.73-0.85)	1.18e-09
rs112074706	17	42989652	T	C	0.1781	0.1643	Imputed	1.08(1-1.16)	0.05881
rs112087035	17	45542114	G	A	0.02115	0.02144	Imputed	0.95(0.78-1.17)	0.6359
rs112100907	17	45683884	T	C	0.0141	0.0142	Imputed	1.05(0.83-1.34)	0.6745
rs112102887	17	44179749	A	G	0.1756	0.201	Imputed	0.79(0.73-0.85)	1.173e-09
rs112104290	17	46063174	C	T	0.112	0.1114	Imputed	0.98(0.89-1.07)	0.6623
rs112110492	17	41704358	T	C	0.03755	0.03885	Imputed	0.94(0.81-1.09)	0.4291
rs112116311	17	43989898	G	T	0.1756	0.201	Imputed	0.79(0.73-0.85)	1.338e-09
rs112120661	17	43430388	T	C	0.2363	0.2137	Imputed	1.08(1.01-1.15)	0.03148
rs112132746	17	42887650	A	C	0.08281	0.08632	Imputed	1(0.91-1.11)	0.9499
rs112133907	17	45483622	C	T	0.07101	0.06654	Imputed	1.05(0.94-1.18)	0.392
rs112137135	17	43900817	G	A	0.1758	0.201	Imputed	0.79(0.73-0.85)	1.698e-09
rs112147946	17	46350146	C	T	0.09987	0.1035	Imputed	0.94(0.85-1.03)	0.191
rs112153522	17	46054810	A	G	0.1118	0.1113	Imputed	0.98(0.89-1.07)	0.6587
rs112155389	17	43758078	A	G	0.1763	0.2009	Imputed	0.79(0.74-0.86)	2.738e-09
rs112162280	17	43194413	T	C	0.2862	0.2867	Imputed	1(0.94-1.07)	0.9339
rs112169475	17	43760192	G	A	0.1763	0.2009	Imputed	0.79(0.74-0.86)	2.817e-09
rs112176137	17	46140309	A	G	0.03887	0.03653	Imputed	1.09(0.94-1.27)	0.2312
rs112178217	17	43123713	A	G	0.07084	0.07286	Imputed	0.92(0.82-1.03)	0.1558
rs112188019	17	45146839	A	G	0.09905	0.1041	Imputed	0.94(0.85-1.03)	0.1778
rs112188890	17	45331467	T	C	0.04477	0.04352	Imputed	1.01(0.88-1.16)	0.8689
rs112197756	17	44154105	G	A	0.1756	0.201	Imputed	0.79(0.73-0.85)	1.18e-09
rs112203204	17	42774706	C	A	0.08216	0.08475	Imputed	1.02(0.92-1.13)	0.7674
rs1122109	17	42884538	A	C	0.3659	0.3768	Imputed	0.94(0.89-1)	0.0601
rs112213443	17	45824292	T	G	0.2042	0.2125	Imputed	0.94(0.88-1.01)	0.08941
rs112221321	17	45736574	T	G	0.1622	0.1658	Imputed	0.95(0.88-1.03)	0.1834
rs112221851	17	45141417	T	C	0.09954	0.1042	Imputed	0.94(0.86-1.04)	0.2129
rs112224454	17	46146521	T	C	0.03887	0.03662	Imputed	1.09(0.94-1.26)	0.2449
rs112235853	17	42973790	T	C	0.08609	0.08764	Imputed	1.03(0.93-1.14)	0.5595
rs1122380	17	44206079	T	C	0.1756	0.201	Imputed	0.79(0.73-0.85)	1.211e-09
rs1122381	17	44205839	G	A	0.1756	0.201	Imputed	0.79(0.73-0.85)	1.169e-09
rs112240940	17	41625957	C	T	0.3042	0.314	Imputed	0.95(0.89-1.01)	0.09968
rs112256623	17	44985177	A	G	0.02575	0.02225	Imputed	1.07(0.89-1.29)	0.4882
rs112275277	17	43981958	T	C	0.1756	0.2011	Imputed	0.79(0.73-0.85)	1.26e-09
rs112275462	17	43105007	G	C	0.07429	0.0765	Imputed	0.91(0.81-1.02)	0.1042
rs112278967	17	45319271	T	A	0.2463	0.2519	Imputed	0.96(0.9-1.03)	0.2386
rs112296021	17	46101460	A	G	0.213	0.2152	Imputed	0.99(0.93-1.07)	0.8854
rs112297877	17	43275949	G	C	0.3129	0.3199	Imputed	0.93(0.88-0.99)	0.02297
rs112301495	17	42650723	T	G	0.04182	0.0357	Imputed	1.13(0.98-1.31)	0.1008
rs112302569	17	41536991	A	G	0.227	0.2309	Imputed	0.96(0.9-1.03)	0.2779
rs112306171	17	45188527	T	C	0.0615	0.06785	Imputed	0.88(0.78-0.99)	0.03584
rs112306902	17	46191032	T	C	0.2083	0.2102	Imputed	1(0.93-1.08)	0.9485
rs112309517	17	45211068	T	C	0.06166	0.06808	Imputed	0.88(0.78-0.99)	0.03403
rs112319313	17	45613491	A	G	0.01427	0.01423	Imputed	1.07(0.84-1.36)	0.6059
rs112333322	17	44126673	G	A	0.1753	0.2006	Imputed	0.79(0.73-0.85)	1.007e-09
rs112357792	17	42959805	A	G	0.1783	0.1645	Imputed	1.08(1-1.16)	0.05338
rs112364920	17	44161360	T	A	0.1756	0.201	Imputed	0.79(0.73-0.85)	1.18e-09
rs112385572	17	44066172	G	A	0.175	0.2009	Imputed	0.79(0.73-0.85)	6.074e-10
rs112389336	17	45179108	T	C	0.2133	0.2272	Imputed	0.89(0.83-0.95)	0.001115
rs112401617	17	44209474	T	A	0.1756	0.201	Imputed	0.79(0.73-0.85)	1.169e-09
rs112411928	17	44139762	G	C	0.1756	0.201	Imputed	0.79(0.73-0.85)	1.18e-09
rs112416568	17	43288550	T	G	0.1199	0.1169	Imputed	1.01(0.92-1.1)	0.9182
rs112425426	17	43963416	G	C	0.1756	0.2011	Imputed	0.79(0.73-0.85)	1.263e-09
rs112425955	17	45184291	A	C	0.08298	0.08675	Imputed	0.95(0.85-1.05)	0.2903
rs112427233	17	45941289	G	A	0.2739	0.2761	Imputed	1(0.94-1.06)	0.9229
rs112431991	17	43758885	G	A	0.1758	0.2003	Imputed	0.79(0.74-0.86)	2.912e-09
rs112451082	17	43001369	C	T	0.05904	0.06101	Imputed	0.98(0.87-1.11)	0.7867
rs112451491	17	43027535	T	C	0.1561	0.1413	Imputed	1.09(1-1.18)	0.0437
rs112454267	17	44005329	A	G	0.1755	0.201	Imputed	0.79(0.73-0.85)	1.098e-09
rs112475381	17	41695247	G	A	0.1364	0.1313	Imputed	1.03(0.95-1.12)	0.4884
rs112475732	17	42806212	T	C	0.1888	0.1834	Imputed	1.02(0.95-1.1)	0.5207
rs112480502	17	45405011	T	C	0.01525	0.0142	Imputed	1.04(0.82-1.32)	0.7295
rs112491235	17	46085024	G	T	0.09643	0.09039	Imputed	1.05(0.95-1.16)	0.3278
rs112502524	17	41936726	C	T	0.01935	0.02076	Imputed	0.95(0.78-1.17)	0.6377
rs112533202	17	45091290	T	C	0.09724	0.102	Imputed	0.94(0.85-1.03)	0.1812
rs112538459	17	43527323	T	C	0.1458	0.1663	Imputed	0.8(0.74-0.87)	6.798e-08
rs112553408	17	41630895	A	G	0.03509	0.03459	Imputed	0.99(0.84-1.16)	0.8782
rs112560196	17	44200078	T	A	0.1756	0.201	Imputed	0.79(0.73-0.85)	1.173e-09
rs112560326	17	42400329	T	C	0.02607	0.02849	Imputed	0.95(0.8-1.14)	0.5919
rs112560794	17	46509723	A	G	0.09659	0.09978	Imputed	0.94(0.85-1.03)	0.1856
rs112570965	17	43801092	C	T	0.1761	0.2009	Imputed	0.79(0.74-0.86)	2.871e-09
rs112572874	17	44072984	G	A	0.1765	0.2026	Imputed	0.79(0.73-0.85)	6.484e-10
rs112578465	17	44125066	T	C	0.1755	0.201	Imputed	0.79(0.73-0.85)	9.651e-10
rs112583797	17	43918418	G	A	0.176	0.201	Imputed	0.79(0.74-0.86)	2.088e-09
rs112593517	17	43018770	A	G	0.05904	0.0609	Imputed	0.98(0.87-1.11)	0.804
rs112594295	17	45865667	A	G	0.092	0.08148	Imputed	1.15(1.04-1.27)	0.006768
rs112596352	17	44170238	A	G	0.1756	0.201	Imputed	0.79(0.73-0.85)	1.206e-09
rs112601194	17	43029425	A	G	0.05887	0.06101	Imputed	0.99(0.87-1.11)	0.8267
rs112604052	17	43134831	A	G	0.2106	0.2137	Imputed	0.99(0.92-1.06)	0.7431
rs112609001	17	45536160	T	C	0.02115	0.02142	Imputed	0.95(0.78-1.17)	0.644
rs112613517	17	41770159	T	C	0.04133	0.0359	Imputed	1.24(1.07-1.42)	0.003344
rs112619147	17	45892783	T	C	0.02099	0.02041	Imputed	0.98(0.8-1.2)	0.8716
rs112628589	17	46145579	C	A	0.03887	0.03662	Imputed	1.09(0.94-1.26)	0.2449
rs112647192	17	43994623	A	G	0.1756	0.2011	Imputed	0.79(0.73-0.85)	1.297e-09
rs112651803	17	42790985	G	C	0.07921	0.07129	Imputed	1.1(0.99-1.22)	0.08741
rs1126642	17	42989063	T	C	0.04198	0.04068	Imputed	0.99(0.86-1.14)	0.8854
rs112674766	17	44130924	T	A	0.1756	0.201	Imputed	0.79(0.73-0.85)	1.18e-09
rs112684675	17	41869576	T	C	0.01869	0.01878	Imputed	0.99(0.81-1.23)	0.9574
rs112709771	17	45429549	T	C	0.03116	0.02846	Imputed	1.03(0.87-1.22)	0.7333
rs112718682	17	42359324	C	A	0.3063	0.2944	Imputed	1.04(0.98-1.11)	0.2259
rs112725447	17	46149651	A	G	0.1031	0.1044	Imputed	0.97(0.88-1.06)	0.4645
rs112730092	17	42689678	T	C	0.09315	0.09694	Imputed	0.98(0.89-1.08)	0.6901
rs112746008	17	44126650	T	C	0.1756	0.201	Imputed	0.79(0.73-0.85)	1.18e-09
rs112746493	17	45140517	T	C	0.09954	0.1042	Imputed	0.94(0.86-1.04)	0.2129
rs112750668	17	42774658	G	C	0.09397	0.09729	Imputed	0.99(0.9-1.09)	0.7839
rs112757678	17	45512125	T	C	0.01525	0.01411	Imputed	1.05(0.83-1.33)	0.6904
rs112774274	17	41629281	T	C	0.3044	0.3134	Imputed	0.95(0.9-1.01)	0.1293
rs112782432	17	43768351	T	C	0.02115	0.02053	Imputed	0.99(0.81-1.22)	0.9599
rs112801668	17	42775829	T	G	0.08216	0.08432	Imputed	1.02(0.92-1.13)	0.6759
rs112807786	17	45845282	G	T	0.2443	0.2437	Imputed	0.99(0.93-1.06)	0.8575
rs112809819	17	43156558	C	A	0.1323	0.1365	Imputed	1.03(0.94-1.11)	0.5423
rs112811776	17	45969328	T	C	0.04362	0.04572	Imputed	0.97(0.84-1.11)	0.6228
rs112813897	17	44196799	A	G	0.1756	0.201	Imputed	0.79(0.73-0.85)	1.173e-09
rs112815908	17	42866778	T	C	0.0856	0.08898	Imputed	1(0.91-1.11)	0.977
rs112840650	17	45165509	A	G	0.02493	0.02342	Imputed	1.06(0.88-1.28)	0.5113
rs112844621	17	41896175	A	T	0.06478	0.068	Imputed	0.94(0.84-1.06)	0.3229
rs112858090	17	45464019	A	G	0.01525	0.01423	Imputed	1.04(0.82-1.32)	0.7415
rs112872981	17	41649452	T	C	0.09249	0.09517	Imputed	0.96(0.87-1.06)	0.3853
rs112875011	17	46420326	A	G	0.06871	0.06997	Imputed	0.94(0.84-1.05)	0.2794
rs112886940	17	45276594	G	A	0.06986	0.0741	Imputed	0.91(0.82-1.02)	0.1191
rs112888600	17	41858810	T	C	0.07051	0.07269	Imputed	0.95(0.85-1.07)	0.4125
rs112893440	17	44179969	A	G	0.1756	0.201	Imputed	0.79(0.73-0.85)	1.173e-09
rs112896750	17	46263909	A	G	0.09577	0.09729	Imputed	1.01(0.92-1.11)	0.8117
rs112902183	17	46397109	C	T	0.01886	0.01924	Imputed	0.93(0.75-1.16)	0.5192
rs112903989	17	46191093	G	A	0.1779	0.1769	Imputed	0.99(0.92-1.07)	0.8015
rs112908447	17	43036517	C	T	0.1553	0.1408	Imputed	1.08(1-1.17)	0.0606
rs112912111	17	43023188	T	C	0.02935	0.0292	Imputed	1.03(0.87-1.22)	0.7098
rs112915466	17	43958744	G	A	0.1756	0.2011	Imputed	0.79(0.73-0.85)	1.302e-09
rs112940396	17	46030675	T	G	0.04165	0.04014	Imputed	1.06(0.92-1.22)	0.4513
rs112960944	17	41695263	C	T	0.1364	0.1314	Imputed	1.03(0.95-1.12)	0.4962
rs112969331	17	43378398	C	G	0.1407	0.1322	Imputed	1.07(0.98-1.16)	0.1195
rs112975231	17	45546706	T	C	0.05526	0.05236	Imputed	1.04(0.92-1.19)	0.5139
rs112982795	17	43053141	A	G	0.06396	0.06891	Imputed	0.95(0.84-1.06)	0.3426
rs112995313	17	43795768	C	T	0.1761	0.2008	Imputed	0.79(0.74-0.86)	2.974e-09
rs112998358	17	43079877	G	C	0.1004	0.1029	Imputed	1.02(0.92-1.12)	0.747
rs113009752	17	42403522	T	G	0.02624	0.02843	Imputed	0.96(0.81-1.15)	0.6647
rs113018610	17	42895556	C	G	0.1273	0.1212	Imputed	1.03(0.94-1.12)	0.5252
rs113029914	17	43981831	T	A	0.1756	0.2011	Imputed	0.79(0.73-0.85)	1.26e-09
rs113033197	17	45178699	A	G	0.09888	0.1037	Imputed	0.94(0.85-1.04)	0.2072
rs113037179	17	46170547	A	G	0.1768	0.1763	Imputed	0.99(0.92-1.07)	0.7578
rs113039902	17	45546480	T	C	0.05526	0.05236	Imputed	1.04(0.92-1.19)	0.5139
rs113051580	17	42614826	T	C	0.1366	0.1379	Imputed	0.99(0.91-1.08)	0.7892
rs113084191	17	42778134	C	T	0.1878	0.1831	Imputed	1.02(0.95-1.1)	0.609
rs113088165	17	45552665	A	G	0.05526	0.05245	Imputed	1.04(0.92-1.18)	0.5314
rs113090925	17	45902512	C	T	0.02099	0.0203	Imputed	0.99(0.81-1.21)	0.9158
rs1130932	17	46002744	T	G	0.4224	0.4328	Imputed	0.96(0.9-1.02)	0.1491
rs113112932	17	46098242	A	G	0.1046	0.105	Imputed	0.97(0.89-1.07)	0.5672
rs113115744	17	45502165	G	A	0.05526	0.05236	Imputed	1.04(0.92-1.19)	0.5139
rs113120855	17	44203520	T	C	0.1756	0.2009	Imputed	0.79(0.73-0.85)	1.278e-09
rs113134013	17	44066995	T	C	0.1753	0.2009	Imputed	0.79(0.73-0.85)	8.717e-10
rs113146332	17	42565977	C	G	0.03559	0.03109	Imputed	1.18(1.01-1.37)	0.0401
rs113149437	17	41736729	C	T	0.05002	0.0497	Imputed	1.05(0.92-1.2)	0.4477
rs113166396	17	45511548	C	T	0.05526	0.05236	Imputed	1.04(0.92-1.19)	0.5139
rs113170866	17	43140995	G	A	0.1276	0.1316	Imputed	1.02(0.94-1.11)	0.6468
rs113201171	17	44082249	T	A	0.1756	0.2011	Imputed	0.79(0.73-0.85)	1.022e-09
rs113203311	17	41678009	A	G	0.02919	0.02811	Imputed	1.06(0.9-1.26)	0.4805
rs113203503	17	43175164	T	C	0.1323	0.1365	Imputed	1.03(0.94-1.11)	0.5456
rs113224154	17	41522336	G	C	0.04608	0.04707	Imputed	0.98(0.86-1.12)	0.7859
rs113230789	17	43028981	T	A	0.05887	0.06093	Imputed	0.99(0.88-1.12)	0.8472
rs113242595	17	45903373	T	C	0.02132	0.02024	Imputed	1.01(0.83-1.23)	0.9213
rs1132898	17	43171154	T	C	0.2181	0.2213	Imputed	0.99(0.92-1.06)	0.7459
rs113295984	17	43017448	T	C	0.02919	0.0286	Imputed	1.05(0.89-1.24)	0.5792
rs113301289	17	45458464	A	G	0.07084	0.06668	Imputed	1.05(0.93-1.17)	0.4446
rs113317240	17	45529749	C	G	0.07707	0.07384	Imputed	1.02(0.92-1.14)	0.669
rs113317500	17	45148093	C	A	0.1179	0.1279	Imputed	0.87(0.8-0.95)	0.002699
rs1133221	17	45976389	G	T	0.07347	0.07613	Imputed	0.98(0.88-1.09)	0.677
rs113322852	17	43569245	A	T	0.1451	0.1661	Imputed	0.79(0.73-0.86)	2.442e-08
rs113326346	17	42645309	T	C	0.1679	0.1642	Imputed	1.05(0.98-1.14)	0.1798
rs113327263	17	43965063	C	T	0.1756	0.2011	Imputed	0.79(0.73-0.85)	1.298e-09
rs113340666	17	43166057	A	G	0.1325	0.1365	Imputed	1.03(0.95-1.12)	0.5265
rs1133458	17	43315547	A	G	0.1519	0.159	Imputed	0.96(0.89-1.04)	0.3524
rs113347741	17	43973408	T	C	0.1756	0.2011	Imputed	0.79(0.73-0.85)	1.298e-09
rs113369542	17	45279023	C	T	0.06182	0.06817	Imputed	0.88(0.78-0.99)	0.03771
rs113375799	17	41628822	G	A	0.04887	0.04655	Imputed	1.11(0.97-1.26)	0.1288
rs113395365	17	44025650	C	T	0.1758	0.2009	Imputed	0.79(0.73-0.85)	1.62e-09
rs113403115	17	41963599	G	A	0.07691	0.06699	Imputed	1.19(1.07-1.32)	0.001659
rs113403571	17	46097524	G	A	0.2132	0.2152	Imputed	1(0.93-1.07)	0.9124
rs113413560	17	45464387	T	C	0.01525	0.01423	Imputed	1.04(0.82-1.32)	0.7415
rs113414067	17	43955093	C	T	0.1756	0.2011	Imputed	0.79(0.73-0.85)	1.228e-09
rs113414401	17	41673192	C	A	0.01869	0.01944	Imputed	0.99(0.81-1.22)	0.9399
rs113425487	17	45204348	A	C	0.1364	0.1254	Imputed	1.1(1.02-1.2)	0.02079
rs113426085	17	42403523	A	C	0.02624	0.02843	Imputed	0.96(0.81-1.15)	0.6647
rs113434679	17	44126765	A	C	0.1632	0.1853	Imputed	0.81(0.75-0.87)	9.06e-08
rs113439585	17	46501882	T	C	0.1746	0.183	Imputed	0.96(0.89-1.03)	0.2438
rs113442668	17	45523948	G	A	0.05526	0.05236	Imputed	1.04(0.92-1.19)	0.5139
rs113484819	17	45855902	A	G	0.09413	0.0838	Imputed	1.14(1.04-1.26)	0.00799
rs113487550	17	42984699	T	C	0.03657	0.03693	Imputed	1(0.86-1.17)	0.9676
rs113489292	17	41995352	T	G	0.02361	0.02414	Imputed	0.97(0.81-1.17)	0.7679
rs113501700	17	42790995	T	C	0.09397	0.0972	Imputed	0.99(0.9-1.09)	0.7933
rs113516984	17	45964442	C	T	0.2255	0.229	Imputed	0.98(0.92-1.05)	0.5637
rs1135215	17	42253519	C	T	0.2719	0.2683	Imputed	1.01(0.95-1.08)	0.7539
rs113533733	17	41876827	A	G	0.2089	0.2071	Imputed	1(0.93-1.07)	0.9985
rs113537106	17	44016462	G	A	0.176	0.2011	Imputed	0.79(0.73-0.85)	1.246e-09
rs113552917	17	45311777	A	T	0.07297	0.07103	Imputed	1.03(0.92-1.15)	0.5758
rs113555429	17	41858742	C	T	0.07051	0.07269	Imputed	0.95(0.85-1.07)	0.4125
rs113557359	17	45167293	G	A	0.09921	0.104	Imputed	0.94(0.85-1.03)	0.1989
rs113560663	17	42776676	G	T	0.08216	0.08475	Imputed	1.02(0.92-1.13)	0.7674
rs113564729	17	44179095	A	G	0.4198	0.4056	Imputed	1.07(1.01-1.13)	0.02386
rs113566262	17	45766983	G	A	0.06445	0.06267	Imputed	1.04(0.93-1.17)	0.4916
rs113575082	17	43524526	T	C	0.1458	0.1663	Imputed	0.8(0.74-0.87)	6.798e-08
rs113575323	17	42471377	A	G	0.2804	0.2784	Imputed	0.97(0.91-1.03)	0.2921
rs113575804	17	42662524	A	G	0.06592	0.0688	Imputed	0.96(0.86-1.08)	0.4803
rs113587970	17	45424414	C	T	0.01591	0.01426	Imputed	1.08(0.85-1.36)	0.535
rs113589236	17	43981795	A	G	0.1756	0.2011	Imputed	0.79(0.73-0.85)	1.26e-09
rs113600471	17	43051956	C	T	0.06428	0.06894	Imputed	0.94(0.84-1.06)	0.3183
rs113619120	17	45374824	C	T	0.06182	0.05972	Imputed	1.05(0.93-1.18)	0.4627
rs113625346	17	41769732	A	G	0.2219	0.2198	Imputed	1.03(0.96-1.1)	0.4048
rs113629184	17	43051948	T	C	0.1973	0.1823	Imputed	1.07(1-1.15)	0.06554
rs113630349	17	42903044	C	G	0.183	0.1693	Imputed	1.08(1-1.17)	0.03912
rs113632361	17	43028173	T	C	0.05887	0.06098	Imputed	0.99(0.87-1.11)	0.8335
rs113633016	17	42939630	C	T	0.1779	0.1646	Imputed	1.08(1-1.16)	0.05846
rs113638513	17	44204749	G	A	0.1753	0.2009	Imputed	0.79(0.73-0.85)	8.393e-10
rs113644109	17	43117581	T	C	0.2839	0.2882	Imputed	0.97(0.91-1.03)	0.2799
rs113645363	17	41684819	A	G	0.1897	0.1807	Imputed	1.11(1.04-1.2)	0.003726
rs113648076	17	45537829	T	A	0.05526	0.05236	Imputed	1.04(0.92-1.19)	0.5139
rs113648219	17	43023046	A	G	0.08577	0.08804	Imputed	1.02(0.93-1.13)	0.6498
rs113650495	17	45593526	T	C	0.01427	0.01426	Imputed	1.06(0.84-1.35)	0.6179
rs113660610	17	42605852	T	G	0.08839	0.09236	Imputed	0.96(0.86-1.06)	0.3863
rs1136613	17	45735975	A	G	0.01378	0.014	Imputed	1.04(0.81-1.33)	0.7565
rs1136614	17	45750468	C	T	0.01394	0.01417	Imputed	1.04(0.82-1.33)	0.742
rs113661667	17	43791610	C	T	0.1761	0.2009	Imputed	0.79(0.74-0.86)	2.778e-09
rs113663304	17	41544016	T	C	0.0205	0.02348	Imputed	0.92(0.76-1.12)	0.4026
rs113689844	17	42893439	A	C	0.08281	0.08632	Imputed	1(0.91-1.11)	0.9499
rs113695638	17	41557441	A	G	0.01951	0.02064	Imputed	0.98(0.8-1.2)	0.8452
rs113721491	17	45435033	A	G	0.01525	0.01417	Imputed	1.05(0.82-1.32)	0.7158
rs113728380	17	43760199	T	C	0.1763	0.2009	Imputed	0.79(0.74-0.86)	2.817e-09
rs113744729	17	45582074	A	G	0.01361	0.01397	Imputed	1.04(0.82-1.33)	0.7292
rs113745328	17	45272581	G	A	0.06182	0.06803	Imputed	0.88(0.78-1)	0.04165
rs113753864	17	42654716	C	A	0.09101	0.09468	Imputed	0.98(0.89-1.08)	0.6499
rs113756354	17	44013483	G	A	0.1753	0.2007	Imputed	0.79(0.73-0.85)	1.225e-09
rs113765796	17	41717122	C	G	0.03395	0.03559	Imputed	0.91(0.78-1.07)	0.2626
rs113768670	17	43052706	T	C	0.02804	0.02749	Imputed	1.05(0.89-1.24)	0.58
rs113788190	17	44161302	G	A	0.1756	0.201	Imputed	0.79(0.73-0.85)	1.18e-09
rs113790915	17	43810782	C	G	0.1758	0.2009	Imputed	0.79(0.74-0.86)	2.384e-09
rs113791413	17	46351592	G	A	0.2347	0.2326	Imputed	1.02(0.96-1.1)	0.495
rs113796169	17	44005254	A	T	0.1755	0.201	Imputed	0.79(0.73-0.85)	1.098e-09
rs1138193	17	45651056	T	C	0.4411	0.4479	Imputed	0.99(0.94-1.05)	0.8181
rs113819830	17	43292279	T	C	0.4436	0.4617	Imputed	0.93(0.88-0.99)	0.01979
rs113828724	17	41741183	A	G	0.05641	0.05841	Imputed	0.99(0.88-1.12)	0.8717
rs113834264	17	43979622	A	G	0.1756	0.2011	Imputed	0.79(0.73-0.85)	1.298e-09
rs113844752	17	42297631	A	C	0.3011	0.2951	Imputed	1.02(0.96-1.08)	0.5691
rs113847117	17	43287288	T	C	0.1	0.09648	Imputed	1.07(0.97-1.18)	0.1559
rs113856644	17	43932277	A	G	0.176	0.201	Imputed	0.79(0.74-0.86)	2.469e-09
rs113858174	17	45462873	C	T	0.01525	0.01423	Imputed	1.04(0.82-1.32)	0.7415
rs113866544	17	46270606	C	T	0.07576	0.07733	Imputed	0.95(0.85-1.06)	0.3579
rs113871181	17	43852733	A	G	0.1756	0.2008	Imputed	0.79(0.73-0.85)	1.682e-09
rs113882147	17	42901884	C	T	0.1738	0.16	Imputed	1.08(1-1.17)	0.03886
rs113894932	17	44080408	C	G	0.1756	0.2014	Imputed	0.79(0.73-0.85)	8.018e-10
rs113906353	17	42318314	A	G	0.0633	0.06316	Imputed	1(0.89-1.12)	0.9387
rs113909426	17	44196822	A	G	0.1756	0.201	Imputed	0.79(0.73-0.85)	1.173e-09
rs113919636	17	41877740	C	A	0.2088	0.2067	Imputed	1(0.93-1.08)	0.9551
rs113931480	17	45339043	A	G	0.05313	0.04953	Imputed	1.02(0.89-1.16)	0.8024
rs113934115	17	43847039	T	C	0.1756	0.2009	Imputed	0.79(0.73-0.85)	1.837e-09
rs113952577	17	44010661	G	A	0.1756	0.201	Imputed	0.79(0.73-0.85)	1.331e-09
rs113962925	17	46044446	T	C	0.08199	0.08231	Imputed	0.96(0.87-1.07)	0.4999
rs113964042	17	45140178	T	C	0.0387	0.03882	Imputed	0.95(0.82-1.11)	0.5428
rs113983080	17	45407617	A	T	0.01591	0.01426	Imputed	1.08(0.85-1.36)	0.535
rs113988729	17	42489786	T	C	0.04739	0.04758	Imputed	0.96(0.84-1.1)	0.5562
rs113991678	17	43795634	T	C	0.1761	0.2008	Imputed	0.79(0.74-0.86)	2.974e-09
rs113992626	17	45587722	T	G	0.01574	0.01403	Imputed	1.08(0.86-1.37)	0.5106
rs114188000	17	45775342	C	T	0.01525	0.0142	Imputed	1.06(0.84-1.35)	0.6125
rs11422	17	41718063	T	C	0.1546	0.1656	Imputed	0.92(0.85-1)	0.0435
rs114235860	17	42634685	C	G	0.1296	0.1269	Imputed	1.07(0.98-1.17)	0.1128
rs114263199	17	46032297	G	T	0.04149	0.0398	Imputed	1.06(0.92-1.22)	0.4304
rs114312108	17	42958375	T	A	0.08626	0.08795	Imputed	1.03(0.93-1.14)	0.5648
rs114355862	17	45917114	T	C	0.01279	0.01532	Imputed	0.82(0.63-1.05)	0.1118
rs114469358	17	43962562	C	T	0.1259	0.1251	Imputed	0.99(0.91-1.08)	0.7797
rs114482270	17	43003578	T	C	0.03952	0.03519	Imputed	1.12(0.97-1.3)	0.1288
rs114557388	17	43840008	G	A	0.1007	0.09245	Imputed	1.05(0.96-1.16)	0.2863
rs114762515	17	45150375	A	G	0.1173	0.1271	Imputed	0.87(0.8-0.96)	0.003242
rs115157874	17	43835281	T	C	0.08757	0.08114	Imputed	1.02(0.92-1.14)	0.6659
rs115217454	17	46107225	C	T	0.07773	0.0771	Imputed	1.01(0.91-1.12)	0.8706
rs115222848	17	45320014	G	T	0.01558	0.01678	Imputed	0.89(0.7-1.12)	0.3188
rs115228368	17	46117740	C	T	0.07773	0.07719	Imputed	1.01(0.9-1.12)	0.8907
rs115271198	17	46319476	T	C	0.07757	0.0747	Imputed	1.05(0.94-1.16)	0.4281
rs11538867	17	45901378	A	G	0.387	0.3801	Imputed	1.04(0.98-1.1)	0.191
rs11538868	17	45904420	T	C	0.387	0.3801	Imputed	1.04(0.98-1.1)	0.191
rs11545723	17	46035180	A	G	0.171	0.1702	Imputed	1.01(0.94-1.09)	0.7667
rs115463789	17	45556291	A	G	0.01607	0.01443	Imputed	1.08(0.85-1.36)	0.5416
rs115526188	17	45331502	A	C	0.1309	0.1364	Imputed	0.94(0.86-1.02)	0.1526
rs11554258	17	42827155	A	G	0.08199	0.08437	Imputed	1.02(0.92-1.13)	0.7166
rs11558961	17	42984687	C	G	0.288	0.2806	Imputed	1.05(0.98-1.12)	0.1383
rs115638264	17	43015535	T	C	0.05904	0.06081	Imputed	0.99(0.87-1.11)	0.8247
rs11570441	17	45267985	C	G	0.06969	0.07404	Imputed	0.91(0.82-1.02)	0.1133
rs11570451	17	45266163	C	T	0.06986	0.07401	Imputed	0.92(0.82-1.03)	0.1263
rs11570460	17	45259336	T	C	0.06199	0.06817	Imputed	0.88(0.78-1)	0.04132
rs11570463	17	45258867	A	G	0.01607	0.01944	Imputed	0.79(0.63-0.99)	0.04401
rs11570468	17	45248292	T	C	0.103	0.1023	Imputed	1.05(0.95-1.15)	0.3361
rs11570481	17	45235420	A	G	0.08757	0.09228	Imputed	0.91(0.83-1.01)	0.08177
rs11570487	17	45233266	A	C	0.06969	0.07392	Imputed	0.91(0.82-1.02)	0.1199
rs11570495	17	45230964	G	A	0.08757	0.09222	Imputed	0.91(0.83-1.01)	0.08385
rs11570498	17	45230284	T	C	0.02165	0.0203	Imputed	0.99(0.81-1.21)	0.92
rs11570506	17	45229096	C	T	0.06986	0.07392	Imputed	0.92(0.82-1.03)	0.1317
rs11570507	17	45229087	A	G	0.05608	0.05798	Imputed	0.94(0.83-1.07)	0.3595
rs11570508	17	45228560	A	C	0.2143	0.2167	Imputed	1.01(0.94-1.08)	0.7514
rs11570511	17	45222077	A	G	0.103	0.1023	Imputed	1.05(0.95-1.15)	0.3326
rs11570513	17	45221759	T	A	0.1094	0.1126	Imputed	0.93(0.85-1.02)	0.1106
rs11570520	17	45220279	A	T	0.06969	0.07392	Imputed	0.91(0.82-1.02)	0.1199
rs11570528	17	45218424	C	T	0.02115	0.02033	Imputed	0.96(0.78-1.18)	0.7019
rs11570529	17	45218312	C	A	0.06986	0.07392	Imputed	0.92(0.82-1.03)	0.1317
rs11570532	17	45217338	A	G	0.214	0.2163	Imputed	1.01(0.94-1.08)	0.7554
rs11570540	17	45215743	C	T	0.02115	0.02038	Imputed	0.96(0.78-1.17)	0.6806
rs11570543	17	45214685	C	T	0.07002	0.07392	Imputed	0.92(0.82-1.03)	0.1444
rs11570546	17	45209503	A	G	0.1031	0.1024	Imputed	1.05(0.96-1.15)	0.3232
rs11570548	17	45208719	A	G	0.0879	0.09216	Imputed	0.92(0.83-1.02)	0.104
rs11570549	17	45208231	A	G	0.06166	0.06811	Imputed	0.88(0.78-0.99)	0.03342
rs11570550	17	45208191	C	T	0.02132	0.02036	Imputed	0.97(0.79-1.19)	0.7553
rs11570557	17	45206110	C	T	0.07002	0.07392	Imputed	0.92(0.82-1.03)	0.1444
rs11570562	17	45204871	T	C	0.07002	0.07392	Imputed	0.92(0.82-1.03)	0.1444
rs11570568	17	45200988	C	G	0.07002	0.07392	Imputed	0.92(0.82-1.03)	0.1444
rs11570570	17	45200512	T	C	0.07002	0.07392	Imputed	0.92(0.82-1.03)	0.1444
rs11570578	17	45197317	G	C	0.06199	0.06805	Imputed	0.89(0.79-1)	0.04431
rs11570579	17	45197296	T	C	0.1094	0.1126	Imputed	0.93(0.85-1.02)	0.1092
rs11570580	17	45196657	C	A	0.0164	0.01958	Imputed	0.8(0.64-1)	0.04729
rs11570588	17	45195821	A	C	0.06199	0.06808	Imputed	0.88(0.79-1)	0.04341
rs115736925	17	45746683	T	C	0.06379	0.06221	Imputed	1.04(0.93-1.17)	0.5066
rs11574812	17	43369980	G	C	0.0469	0.05362	Imputed	0.84(0.74-0.96)	0.01224
rs11574814	17	43367424	T	C	0.1969	0.174	Imputed	1.14(1.06-1.22)	0.0004663
rs11574815	17	43365392	A	G	0.14	0.131	Imputed	1.08(1-1.17)	0.06324
rs11574817	17	43365184	A	G	0.05362	0.04873	Imputed	1.09(0.96-1.24)	0.189
rs11574822	17	43362475	T	C	0.02755	0.03212	Imputed	0.84(0.7-1)	0.04628
rs11574831	17	43347610	T	C	0.1415	0.1336	Imputed	1.07(0.99-1.16)	0.1023
rs11574833	17	43345858	A	G	0.01919	0.02225	Imputed	0.82(0.66-1.01)	0.05691
rs11574836	17	43341359	G	A	0.01951	0.02268	Imputed	0.82(0.66-1.01)	0.05525
rs11574837	17	43341110	T	C	0.03755	0.03814	Imputed	0.95(0.82-1.11)	0.5156
rs11575895	17	43971785	G	A	0.1756	0.2011	Imputed	0.79(0.73-0.85)	1.298e-09
rs11575896	17	43972142	A	G	0.1756	0.2011	Imputed	0.79(0.73-0.85)	1.298e-09
rs115761301	17	45211775	T	C	0.1094	0.1126	Imputed	0.93(0.85-1.02)	0.1106
rs115803922	17	42786170	A	G	0.04264	0.03997	Imputed	1.07(0.93-1.23)	0.368
rs115833422	17	43045972	T	C	0.04706	0.04489	Imputed	1.02(0.89-1.17)	0.7932
rs1158660	17	43945288	A	G	0.3213	0.313	Imputed	1.06(1-1.13)	0.05293
rs115928549	17	42645132	C	A	0.1678	0.1641	Imputed	1.05(0.98-1.14)	0.1836
rs116013364	17	46033412	G	C	0.04149	0.0398	Imputed	1.06(0.92-1.22)	0.4304
rs116096269	17	43770388	T	A	0.0205	0.02016	Imputed	0.99(0.8-1.21)	0.8914
rs116129233	17	44985114	A	G	0.02575	0.0219	Imputed	1.08(0.9-1.31)	0.3976
rs116187071	17	46430976	A	G	0.05477	0.05179	Imputed	1.05(0.92-1.19)	0.4688
rs116230483	17	42374964	T	C	0.01705	0.01523	Imputed	1.01(0.8-1.27)	0.9398
rs116358643	17	43056688	G	C	0.02673	0.02683	Imputed	1.03(0.87-1.23)	0.7329
rs116376861	17	45313922	A	G	0.1068	0.105	Imputed	1.02(0.93-1.12)	0.7037
rs116386323	17	42924192	T	G	0.0182	0.01809	Imputed	0.99(0.8-1.23)	0.924
rs116400536	17	46192576	T	C	0.03378	0.02668	Imputed	1.09(0.92-1.29)	0.3182
rs116482507	17	42866643	T	C	0.0856	0.0891	Imputed	1(0.9-1.11)	0.9969
rs11649707	17	41668581	G	C	0.4595	0.456	Imputed	1.03(0.98-1.1)	0.2516
rs11649750	17	45950022	T	G	0.1947	0.1915	Imputed	1.01(0.94-1.09)	0.7176
rs11649769	17	41670704	T	C	0.4372	0.4333	Imputed	1.03(0.97-1.09)	0.3163
rs11649782	17	42686041	G	A	0.4479	0.4421	Imputed	1.04(0.98-1.1)	0.197
rs11649785	17	45355720	A	G	0.1845	0.1893	Imputed	0.95(0.89-1.03)	0.2056
rs11649831	17	45137192	A	G	0.1171	0.1272	Imputed	0.87(0.8-0.96)	0.002999
rs11649887	17	45135054	A	G	0.4756	0.4851	Imputed	0.95(0.9-1.01)	0.08541
rs11649919	17	46146820	G	A	0.2219	0.2184	Imputed	1.01(0.94-1.08)	0.8459
rs11650033	17	43122164	C	T	0.406	0.404	Imputed	0.99(0.93-1.04)	0.616
rs11650043	17	46027852	A	G	0.07396	0.07404	Imputed	1(0.89-1.11)	0.9475
rs11650054	17	45870129	G	T	0.1507	0.1607	Imputed	0.91(0.84-0.99)	0.02794
rs11650072	17	45393665	T	C	0.3455	0.3524	Imputed	0.99(0.93-1.05)	0.7786
rs11650182	17	46272609	G	A	0.07675	0.07424	Imputed	1.04(0.94-1.16)	0.4473
rs11650210	17	45579398	T	G	0.4233	0.4315	Imputed	0.99(0.93-1.05)	0.7016
rs11650233	17	41826492	T	C	0.2898	0.2838	Imputed	1.05(0.98-1.11)	0.1633
rs11650241	17	45132179	T	G	0.1182	0.1279	Imputed	0.88(0.8-0.96)	0.003935
rs11650246	17	42976338	T	C	0.02657	0.02978	Imputed	0.91(0.77-1.09)	0.3006
rs11650289	17	45910497	A	G	0.3545	0.3561	Imputed	0.98(0.92-1.04)	0.4668
rs11650304	17	46035001	G	C	0.07363	0.07355	Imputed	1(0.9-1.12)	0.9916
rs11650354	17	45822092	T	C	0.1666	0.1755	Imputed	0.93(0.86-1.01)	0.06872
rs11650372	17	45721795	A	G	0.4802	0.4747	Imputed	1(0.94-1.05)	0.877
rs11650395	17	45989025	C	A	0.297	0.3015	Imputed	0.97(0.91-1.03)	0.3535
rs11650451	17	45809822	A	G	0.151	0.1598	Imputed	0.92(0.85-1)	0.05483
rs11650476	17	46306848	C	T	0.1171	0.1126	Imputed	1.05(0.96-1.14)	0.3301
rs11650531	17	44873995	C	T	0.2581	0.2602	Imputed	1.01(0.95-1.08)	0.7399
rs11650536	17	45910447	T	C	0.3545	0.3561	Imputed	0.98(0.92-1.04)	0.4668
rs11650560	17	41769420	A	G	0.04133	0.03587	Genotyped	1.24(1.07-1.42)	0.003244
rs11650571	17	43830705	A	T	0.448	0.4448	Imputed	1.04(0.98-1.1)	0.1916
rs11650602	17	41684299	A	G	0.12	0.1283	Imputed	0.92(0.84-1)	0.05327
rs11650615	17	46123698	G	C	0.2909	0.2922	Imputed	1(0.94-1.07)	0.9251
rs11650616	17	42695295	A	G	0.09413	0.09769	Imputed	0.99(0.89-1.09)	0.7608
rs11650719	17	41651885	A	G	0.1546	0.1405	Imputed	1.16(1.07-1.25)	0.0003269
rs11650773	17	43456676	T	C	0.3952	0.4149	Imputed	0.94(0.88-0.99)	0.0239
rs11650810	17	43827534	A	G	0.08314	0.08967	Imputed	0.99(0.89-1.09)	0.7831
rs11650853	17	42853918	G	C	0.1697	0.1676	Imputed	1.03(0.95-1.11)	0.4887
rs11651000	17	45835278	A	G	0.1507	0.1598	Imputed	0.92(0.85-0.99)	0.03535
rs11651097	17	46147039	C	T	0.2219	0.2183	Imputed	1.01(0.94-1.08)	0.8378
rs11651232	17	45078026	G	T	0.2598	0.256	Imputed	1.04(0.97-1.11)	0.2538
rs11651271	17	42631150	C	T	0.2757	0.2758	Imputed	1.04(0.97-1.1)	0.2785
rs11651275	17	46098780	A	C	0.07773	0.07707	Imputed	1.01(0.91-1.12)	0.8647
rs11651286	17	42650060	A	C	0.3424	0.323	Imputed	1.09(1.03-1.16)	0.004037
rs11651386	17	45077820	C	G	0.2599	0.2559	Imputed	1.04(0.97-1.11)	0.2397
rs11651393	17	42382404	T	C	0.3601	0.3633	Imputed	1.02(0.96-1.08)	0.5177
rs11651396	17	42984842	A	G	0.288	0.2806	Imputed	1.05(0.98-1.12)	0.1383
rs11651477	17	45315913	A	G	0.2721	0.2716	Imputed	0.99(0.93-1.06)	0.7493
rs11651522	17	45072856	G	A	0.04165	0.04117	Imputed	0.97(0.84-1.13)	0.7274
rs11651547	17	42021248	G	A	0.2337	0.2322	Imputed	1.02(0.95-1.09)	0.6089
rs11651579	17	45941502	A	G	0.02935	0.03112	Imputed	0.89(0.75-1.06)	0.2028
rs11651625	17	46006609	C	G	0.08183	0.08059	Imputed	1.01(0.91-1.13)	0.812
rs11651629	17	41752866	C	G	0.2078	0.2096	Imputed	0.99(0.92-1.06)	0.7358
rs11651643	17	45483229	A	G	0.3831	0.3941	Imputed	0.98(0.93-1.04)	0.5566
rs11651646	17	42643727	A	G	0.0756	0.07713	Imputed	0.97(0.87-1.08)	0.58
rs11651669	17	46439663	C	A	0.1745	0.1827	Imputed	0.96(0.89-1.03)	0.2566
rs11651698	17	45932303	T	A	0.1656	0.164	Imputed	1.03(0.95-1.11)	0.5041
rs11651753	17	46029089	T	C	0.4387	0.4324	Imputed	1.03(0.97-1.09)	0.357
rs11651766	17	45574931	G	T	0.4849	0.4916	Imputed	1(0.94-1.06)	0.8937
rs11651809	17	43255681	G	C	0.3021	0.2924	Imputed	1.06(0.99-1.13)	0.07449
rs11651842	17	45866297	C	T	0.2963	0.2951	Imputed	1(0.94-1.07)	0.9522
rs11651904	17	45346285	T	C	0.2384	0.2479	Imputed	0.95(0.89-1.01)	0.119
rs11651968	17	43333125	T	C	0.4449	0.462	Genotyped	0.95(0.89-1)	0.06116
rs11652003	17	44132659	A	G	0.1925	0.1884	Imputed	1.1(1.02-1.18)	0.009574
rs11652054	17	41743191	T	G	0.03395	0.02866	Imputed	1.26(1.08-1.47)	0.003781
rs11652097	17	45316717	T	C	0.3759	0.3823	Imputed	0.97(0.91-1.02)	0.2352
rs11652158	17	45832346	G	A	0.1505	0.1598	Imputed	0.92(0.85-0.99)	0.03245
rs11652163	17	43081974	G	A	0.1979	0.19	Genotyped	1.06(0.99-1.14)	0.1041
rs11652164	17	45876022	T	C	0.1897	0.1965	Genotyped	0.96(0.89-1.03)	0.2896
rs11652185	17	46016906	T	C	0.4239	0.4343	Imputed	0.96(0.9-1.02)	0.15
rs11652187	17	43199904	G	A	0.4982	0.4879	Imputed	1.05(0.99-1.11)	0.1338
rs11652267	17	41580081	T	C	0.09167	0.08423	Imputed	1.16(1.05-1.28)	0.002818
rs11652318	17	45041094	C	T	0.4852	0.4946	Imputed	0.95(0.9-1.01)	0.07882
rs11652346	17	41763107	T	C	0.4054	0.4119	Imputed	0.98(0.92-1.04)	0.4315
rs11652374	17	45884421	A	T	0.0287	0.03061	Imputed	0.88(0.74-1.05)	0.1561
rs11652386	17	43209168	C	G	0.1632	0.166	Imputed	0.94(0.87-1.02)	0.1233
rs11652387	17	45856795	C	G	0.2963	0.2952	Imputed	1(0.94-1.07)	0.97
rs11652397	17	42650484	A	T	0.3424	0.3231	Imputed	1.09(1.03-1.16)	0.004096
rs11652426	17	42521607	T	C	0.3923	0.3986	Imputed	1(0.94-1.06)	0.9328
rs11652432	17	42650555	A	G	0.3424	0.3232	Imputed	1.09(1.03-1.16)	0.004383
rs11652439	17	45924358	A	G	0.3583	0.3609	Imputed	0.97(0.92-1.03)	0.3831
rs11652510	17	45869644	G	C	0.4319	0.4312	Imputed	1.02(0.96-1.08)	0.6224
rs11652516	17	42272586	A	G	0.08577	0.08185	Imputed	1.03(0.93-1.14)	0.5518
rs11652522	17	43055579	A	C	0.1046	0.1039	Imputed	0.97(0.88-1.07)	0.5582
rs11652592	17	41608003	A	T	0.4793	0.4901	Imputed	0.95(0.9-1.01)	0.08455
rs11652603	17	45864620	A	G	0.1504	0.1606	Imputed	0.91(0.84-0.99)	0.02516
rs11652638	17	44099668	T	C	0.04657	0.05005	Imputed	0.94(0.82-1.08)	0.3662
rs11652651	17	42302907	A	G	0.3426	0.3377	Imputed	1.01(0.95-1.07)	0.7844
rs11652705	17	41761741	G	A	0.2534	0.2505	Imputed	1.03(0.97-1.1)	0.3596
rs11652763	17	42208172	A	G	0.1036	0.1076	Imputed	0.99(0.9-1.08)	0.7688
rs11652827	17	46012505	T	C	0.4221	0.4327	Imputed	0.96(0.9-1.02)	0.1448
rs11652831	17	42955227	T	C	0.2881	0.2814	Imputed	1.05(0.98-1.11)	0.1683
rs11652840	17	42773081	A	G	0.1556	0.1531	Imputed	1.04(0.96-1.13)	0.3108
rs11652891	17	46078269	C	T	0.1343	0.1302	Imputed	1.03(0.94-1.12)	0.5452
rs11652903	17	42702227	G	T	0.09019	0.08575	Imputed	1.07(0.96-1.18)	0.2151
rs11652924	17	44182267	T	C	0.4769	0.4643	Imputed	1.06(1-1.13)	0.03861
rs11652952	17	45917703	T	C	0.02804	0.03072	Imputed	0.86(0.72-1.03)	0.09202
rs11652969	17	45817367	A	G	0.3914	0.3974	Imputed	0.98(0.92-1.04)	0.4722
rs11653106	17	45104479	A	G	0.1323	0.1226	Imputed	1.09(1.01-1.19)	0.03853
rs11653145	17	43199763	C	T	0.4982	0.4884	Imputed	1.04(0.98-1.1)	0.1556
rs11653146	17	45815529	T	A	0.1664	0.175	Imputed	0.93(0.86-1.01)	0.07029
rs11653324	17	42686527	G	A	0.4479	0.4422	Imputed	1.04(0.98-1.1)	0.2002
rs11653330	17	45065450	G	A	0.06609	0.0775	Imputed	0.81(0.73-0.91)	0.0004962
rs11653367	17	44191483	G	A	0.349	0.3372	Imputed	1.08(1.02-1.15)	0.01092
rs11653378	17	41911444	T	C	0.3045	0.3004	Imputed	1.01(0.95-1.08)	0.6687
rs11653445	17	45978787	G	A	0.3418	0.3465	Imputed	0.97(0.92-1.04)	0.4109
rs11653514	17	46231566	A	G	0.0328	0.03201	Imputed	1.02(0.87-1.19)	0.8364
rs11653520	17	41654116	C	G	0.1545	0.1405	Imputed	1.15(1.07-1.25)	0.0003558
rs11653589	17	45067665	C	T	0.4544	0.4638	Imputed	0.95(0.9-1.01)	0.1046
rs11653727	17	45891700	G	A	0.02886	0.03063	Imputed	0.89(0.75-1.05)	0.1737
rs11653733	17	45328047	A	C	0.1307	0.1355	Imputed	0.94(0.87-1.03)	0.1766
rs11653738	17	44886953	C	T	0.3131	0.3139	Imputed	1.01(0.95-1.07)	0.8405
rs11653760	17	42271058	T	C	0.02903	0.03224	Imputed	0.93(0.79-1.11)	0.428
rs11653796	17	43218259	G	A	0.2666	0.2544	Imputed	1.06(0.99-1.13)	0.1058
rs11653808	17	42005366	T	A	0.1353	0.1323	Imputed	1.04(0.96-1.13)	0.3498
rs11653838	17	45083683	A	G	0.4756	0.4853	Imputed	0.95(0.9-1.01)	0.07995
rs11653919	17	46297538	C	T	0.0328	0.03192	Imputed	1.02(0.87-1.19)	0.8343
rs11654001	17	42655743	G	A	0.2999	0.287	Imputed	1.07(1.01-1.14)	0.02388
rs11654010	17	45960865	C	T	0.3495	0.341	Genotyped	1.04(0.98-1.1)	0.2348
rs11654021	17	44999745	C	T	0.3513	0.3361	Imputed	1.07(1.01-1.13)	0.03211
rs11654116	17	46246915	A	C	0.01656	0.01609	Imputed	0.91(0.72-1.15)	0.4376
rs11654132	17	42149134	A	G	0.1054	0.1055	Imputed	0.99(0.9-1.08)	0.7804
rs11654183	17	42949808	A	G	0.2881	0.2815	Imputed	1.05(0.98-1.11)	0.1697
rs11654226	17	43493798	C	T	0.227	0.2166	Imputed	1.06(0.99-1.13)	0.118
rs11654245	17	41992650	C	T	0.1361	0.1356	Imputed	1.01(0.93-1.1)	0.7553
rs11654285	17	42733590	T	G	0.1492	0.1464	Imputed	1.04(0.96-1.13)	0.3461
rs11654292	17	46197442	C	T	0.1182	0.1137	Imputed	1.04(0.95-1.14)	0.3518
rs116543106	17	45908329	T	A	0.01279	0.01532	Imputed	0.81(0.63-1.05)	0.108
rs11654342	17	46126689	T	G	0.1186	0.1136	Imputed	1.04(0.95-1.14)	0.3438
rs11654348	17	45882885	T	C	0.02788	0.03052	Imputed	0.87(0.73-1.04)	0.1256
rs11654384	17	42686773	C	T	0.4477	0.4421	Imputed	1.04(0.98-1.1)	0.2027
rs11654422	17	44950237	A	G	0.304	0.289	Imputed	1.09(1.02-1.16)	0.008153
rs11654424	17	44950253	A	G	0.3211	0.3097	Imputed	1.07(1.01-1.14)	0.027
rs11654428	17	42555787	G	A	0.3344	0.3374	Imputed	0.99(0.93-1.06)	0.8098
rs11654436	17	42393462	C	A	0.3819	0.3846	Imputed	1.01(0.96-1.07)	0.6677
rs11654437	17	45104835	T	C	0.1174	0.1273	Imputed	0.88(0.8-0.96)	0.003389
rs11654476	17	45930822	G	A	0.4187	0.4252	Imputed	0.95(0.9-1.01)	0.09257
rs11654493	17	42306661	T	C	0.08019	0.07547	Imputed	1.06(0.96-1.18)	0.2487
rs11654517	17	45135171	C	A	0.4756	0.4851	Imputed	0.95(0.9-1.01)	0.08541
rs11654539	17	42733485	G	C	0.1461	0.1436	Imputed	1.03(0.95-1.12)	0.4171
rs11654575	17	42015550	A	G	0.4447	0.4387	Imputed	1.04(0.98-1.1)	0.1658
rs11654627	17	46137021	A	G	0.03345	0.03218	Imputed	1.03(0.88-1.21)	0.6769
rs11654640	17	44162230	G	A	0.4713	0.4609	Imputed	1.05(0.99-1.11)	0.08691
rs11654648	17	45913653	T	C	0.07429	0.07544	Imputed	1(0.9-1.12)	0.9646
rs11654745	17	44131096	A	G	0.4137	0.4018	Imputed	1.06(1-1.12)	0.06431
rs11654971	17	44998563	G	A	0.3762	0.3806	Imputed	0.96(0.91-1.02)	0.1956
rs11655047	17	46101949	T	G	0.03919	0.03668	Imputed	1.06(0.92-1.23)	0.4318
rs11655068	17	46014184	A	G	0.4221	0.4328	Imputed	0.96(0.9-1.02)	0.1426
rs11655112	17	45856563	C	T	0.2963	0.2952	Imputed	1(0.94-1.07)	0.97
rs11655135	17	41667527	T	G	0.4585	0.4554	Imputed	1.03(0.97-1.09)	0.2764
rs11655137	17	46350888	G	T	0.05461	0.05153	Imputed	1.05(0.92-1.19)	0.452
rs11655190	17	42679220	A	G	0.09233	0.09766	Imputed	0.97(0.88-1.07)	0.5943
rs11655306	17	45858744	T	C	0.1505	0.1604	Imputed	0.92(0.84-0.99)	0.02896
rs11655321	17	42699946	A	T	0.4472	0.4422	Imputed	1.04(0.98-1.1)	0.2285
rs11655336	17	45858836	T	C	0.2963	0.2952	Imputed	1(0.94-1.07)	0.9731
rs11655352	17	46014128	G	C	0.4221	0.4328	Imputed	0.96(0.9-1.02)	0.1416
rs11655407	17	46151046	G	A	0.2219	0.2183	Imputed	1.01(0.94-1.08)	0.8423
rs11655470	17	43795433	T	C	0.4257	0.4228	Imputed	1.06(1-1.12)	0.05407
rs11655476	17	42415772	T	C	0.2842	0.2892	Imputed	1(0.94-1.06)	0.9237
rs11655513	17	42687241	C	T	0.4475	0.4419	Imputed	1.04(0.98-1.1)	0.2028
rs11655536	17	45315486	G	A	0.2729	0.273	Genotyped	0.98(0.92-1.05)	0.6433
rs11655598	17	44868094	G	C	0.2668	0.2666	Imputed	1.02(0.96-1.09)	0.5362
rs11655649	17	41994362	G	A	0.02935	0.03055	Imputed	0.98(0.83-1.16)	0.8064
rs11655668	17	45007632	A	G	0.3354	0.3415	Imputed	0.97(0.91-1.03)	0.2795
rs11655672	17	46456850	C	T	0.2852	0.2789	Imputed	1.06(1-1.13)	0.05389
rs11655754	17	42697484	A	G	0.4472	0.4419	Imputed	1.04(0.98-1.1)	0.2114
rs11655764	17	43836477	A	G	0.3227	0.3079	Imputed	1.07(1.01-1.14)	0.02192
rs11655781	17	46369292	C	T	0.1746	0.1828	Imputed	0.96(0.89-1.03)	0.2658
rs11655943	17	45385640	C	T	0.4852	0.4761	Imputed	1.01(0.96-1.07)	0.6222
rs11655987	17	42168193	A	G	0.02821	0.02992	Imputed	0.97(0.81-1.15)	0.6821
rs11656000	17	42742525	C	T	0.1546	0.1524	Imputed	1.04(0.96-1.13)	0.3237
rs11656056	17	45659161	C	G	0.4252	0.4338	Imputed	0.99(0.93-1.05)	0.6881
rs11656065	17	42840293	C	G	0.1325	0.1295	Imputed	1.04(0.96-1.13)	0.35
rs11656101	17	41670477	T	C	0.1373	0.1231	Imputed	1.18(1.08-1.28)	0.0001215
rs11656202	17	41678975	G	C	0.4588	0.4543	Imputed	1.04(0.98-1.11)	0.151
rs11656275	17	41679121	G	A	0.4585	0.4543	Imputed	1.04(0.98-1.1)	0.1646
rs11656290	17	45077788	A	C	0.2598	0.2559	Imputed	1.04(0.97-1.11)	0.2515
rs11656316	17	42313644	G	A	0.3031	0.2961	Imputed	1.02(0.96-1.09)	0.5013
rs11656362	17	45036255	G	C	0.3757	0.3811	Imputed	0.96(0.91-1.02)	0.1762
rs11656414	17	43337970	A	G	0.4669	0.4445	Imputed	1.08(1.02-1.15)	0.007804
rs11656425	17	45315116	C	T	0.2729	0.273	Imputed	0.98(0.92-1.05)	0.6403
rs11656438	17	45832276	A	G	0.1505	0.1598	Imputed	0.92(0.85-0.99)	0.03245
rs11656589	17	46361751	T	G	0.05461	0.05153	Imputed	1.05(0.92-1.19)	0.452
rs11656687	17	42662966	T	C	0.06609	0.068	Imputed	0.97(0.87-1.09)	0.6173
rs11656693	17	45338797	G	A	0.307	0.316	Imputed	0.96(0.9-1.02)	0.1696
rs11656735	17	41667085	G	T	0.4606	0.4565	Imputed	1.04(0.98-1.1)	0.225
rs11656758	17	42301541	G	A	0.3426	0.3377	Imputed	1.01(0.95-1.07)	0.7844
rs11656787	17	45073033	A	G	0.2601	0.2562	Imputed	1.04(0.97-1.11)	0.2347
rs11656799	17	45081921	G	C	0.1177	0.1272	Imputed	0.88(0.8-0.96)	0.004315
rs11656809	17	45371104	A	G	0.2793	0.2871	Imputed	0.95(0.89-1.01)	0.1238
rs11656818	17	46103237	A	C	0.07773	0.07707	Imputed	1.01(0.91-1.12)	0.8647
rs11656855	17	45714655	C	T	0.4951	0.4895	Imputed	1(0.94-1.06)	0.9729
rs11656856	17	45714671	T	C	0.4254	0.4339	Imputed	0.99(0.93-1.05)	0.7001
rs11656865	17	45346489	G	A	0.2662	0.2743	Imputed	0.97(0.91-1.03)	0.3069
rs11656871	17	42269141	C	G	0.306	0.3047	Imputed	1.01(0.95-1.07)	0.8275
rs11656910	17	42650392	C	A	0.3424	0.3231	Imputed	1.09(1.03-1.16)	0.004096
rs11656941	17	46353216	C	A	0.173	0.1817	Imputed	0.95(0.88-1.03)	0.2085
rs11656960	17	42710694	T	C	0.4474	0.4419	Imputed	1.04(0.98-1.1)	0.2026
rs11656995	17	42650550	C	T	0.3424	0.3235	Imputed	1.09(1.03-1.16)	0.005037
rs11657000	17	42650569	C	T	0.3424	0.3233	Imputed	1.09(1.03-1.16)	0.004543
rs11657021	17	43378701	C	T	0.08855	0.0968	Imputed	1(0.9-1.1)	0.9278
rs11657034	17	42701996	G	A	0.4472	0.4419	Imputed	1.04(0.98-1.1)	0.2114
rs11657071	17	44907722	G	A	0.2888	0.2795	Imputed	1.05(0.98-1.11)	0.1644
rs11657179	17	42711129	T	C	0.1466	0.1435	Imputed	1.04(0.96-1.13)	0.368
rs11657244	17	42675237	T	C	0.1591	0.1532	Imputed	1.06(0.98-1.15)	0.1393
rs11657247	17	42786630	C	G	0.09397	0.0972	Imputed	0.99(0.9-1.09)	0.7946
rs11657300	17	45077761	T	C	0.2607	0.2573	Imputed	1.04(0.97-1.11)	0.2839
rs11657305	17	44908300	G	A	0.2863	0.2771	Imputed	1.05(0.98-1.11)	0.1651
rs11657325	17	43242694	A	G	0.2586	0.2466	Imputed	1.06(0.99-1.13)	0.07791
rs11657376	17	45835984	T	A	0.1505	0.1598	Imputed	0.92(0.85-0.99)	0.03247
rs11657388	17	45820707	G	C	0.2206	0.2286	Imputed	0.95(0.89-1.02)	0.142
rs11657450	17	42002464	T	C	0.1345	0.132	Imputed	1.04(0.95-1.13)	0.3935
rs11657479	17	45822901	C	T	0.2275	0.2375	Imputed	0.93(0.87-1)	0.05256
rs11657504	17	44085610	T	C	0.1294	0.1246	Imputed	1.03(0.94-1.12)	0.5771
rs11657509	17	42598428	G	A	0.3957	0.4017	Imputed	1(0.94-1.06)	0.936
rs11657517	17	45343713	T	C	0.2388	0.2482	Imputed	0.95(0.89-1.01)	0.1231
rs11657519	17	45088064	C	G	0.1179	0.1274	Imputed	0.88(0.8-0.96)	0.004158
rs11657628	17	46045923	A	G	0.03181	0.03138	Imputed	1.01(0.86-1.19)	0.9036
rs11657681	17	42005363	A	G	0.1353	0.1323	Imputed	1.04(0.96-1.13)	0.3498
rs11657802	17	43489064	C	G	0.08232	0.08807	Imputed	1(0.91-1.11)	0.9515
rs11657803	17	45088042	T	C	0.1179	0.1274	Imputed	0.88(0.8-0.96)	0.004158
rs11657819	17	45017837	A	G	0.09692	0.1083	Imputed	0.86(0.78-0.95)	0.002526
rs11657882	17	43945416	A	G	0.3531	0.3456	Imputed	1.07(1.01-1.14)	0.02071
rs11657963	17	45347533	A	G	0.2662	0.2743	Imputed	0.97(0.91-1.03)	0.3089
rs11657992	17	43920913	T	C	0.06642	0.07329	Imputed	0.99(0.89-1.11)	0.9071
rs11658030	17	42671951	A	T	0.1594	0.1534	Imputed	1.06(0.98-1.15)	0.1308
rs11658153	17	46362779	T	C	0.03936	0.03673	Imputed	1.06(0.91-1.23)	0.4401
rs11658173	17	42499153	G	A	0.3924	0.3987	Imputed	1(0.94-1.06)	0.9433
rs11658218	17	46511706	A	G	0.03624	0.03942	Imputed	0.93(0.8-1.08)	0.327
rs11658221	17	45343940	T	G	0.2388	0.2482	Imputed	0.95(0.89-1.01)	0.1231
rs11658242	17	46153580	G	A	0.1187	0.1139	Imputed	1.05(0.96-1.14)	0.3301
rs11658244	17	45319186	G	C	0.2463	0.2519	Imputed	0.96(0.9-1.03)	0.2386
rs11658259	17	41759135	G	A	0.04165	0.03602	Imputed	1.24(1.07-1.42)	0.003213
rs11658276	17	44995534	C	T	0.3905	0.396	Imputed	0.96(0.9-1.02)	0.1402
rs11658350	17	45171435	C	T	0.4713	0.4804	Imputed	0.95(0.9-1.01)	0.07777
rs11658383	17	45842354	C	A	0.2042	0.2127	Imputed	0.94(0.88-1.01)	0.08497
rs11658426	17	45393607	A	G	0.3031	0.3108	Imputed	0.99(0.93-1.05)	0.7317
rs11658511	17	45856918	C	T	0.2962	0.2952	Imputed	1(0.94-1.07)	0.992
rs11658670	17	45874182	A	G	0.1487	0.1602	Imputed	0.9(0.83-0.98)	0.01261
rs11658863	17	45071584	C	G	0.4546	0.4642	Imputed	0.95(0.9-1.01)	0.1007
rs11658874	17	42943091	T	C	0.2881	0.2813	Imputed	1.05(0.98-1.11)	0.1633
rs11658895	17	45824163	C	T	0.2042	0.2124	Imputed	0.94(0.88-1.01)	0.09437
rs11658959	17	45874156	T	C	0.1489	0.1598	Imputed	0.91(0.84-0.98)	0.01849
rs11658976	17	44866805	G	A	0.4105	0.4047	Imputed	1.05(0.99-1.12)	0.07657
rs11658997	17	45874272	T	C	0.1538	0.1647	Imputed	0.91(0.84-0.99)	0.01992
rs11659018	17	42694367	T	C	0.09397	0.09769	Imputed	0.98(0.89-1.08)	0.729
rs11659069	17	45834275	T	G	0.2978	0.2966	Imputed	1(0.94-1.06)	0.9908
rs11659126	17	46010108	A	G	0.4223	0.4328	Imputed	0.96(0.9-1.02)	0.144
rs116624319	17	46477834	C	T	0.174	0.1821	Imputed	0.96(0.89-1.03)	0.263
rs116656918	17	45352205	T	G	0.03739	0.03504	Imputed	1.04(0.9-1.22)	0.5893
rs116666314	17	45262126	T	C	0.02165	0.02018	Imputed	1(0.81-1.22)	0.9677
rs116672154	17	45939229	C	T	0.0328	0.03178	Imputed	1.07(0.91-1.25)	0.4301
rs116729388	17	42832528	A	G	0.1555	0.1535	Imputed	1.03(0.95-1.12)	0.4235
rs116808905	17	42989783	A	G	0.02033	0.01933	Imputed	1.06(0.86-1.29)	0.596
rs116841331	17	45697434	T	G	0.02657	0.02562	Imputed	1.13(0.95-1.35)	0.1578
rs116843903	17	43794040	A	G	0.08577	0.07659	Imputed	1.11(1-1.23)	0.05161
rs116850893	17	42804136	C	T	0.01804	0.01795	Imputed	0.99(0.8-1.23)	0.9172
rs116851011	17	43144057	C	T	0.0756	0.07733	Imputed	0.92(0.82-1.02)	0.1196
rs116852521	17	45526767	T	C	0.07691	0.07369	Imputed	1.02(0.92-1.14)	0.6753
rs116853426	17	42385645	A	G	0.09413	0.09136	Imputed	1.09(0.99-1.2)	0.08682
rs116860178	17	45385518	A	G	0.07314	0.07212	Imputed	1.03(0.92-1.14)	0.6606
rs116878033	17	42031770	T	C	0.03805	0.03255	Imputed	1.13(0.97-1.31)	0.13
rs116882172	17	41798184	A	C	0.05756	0.06259	Imputed	0.9(0.79-1.01)	0.08198
rs116883170	17	41614566	C	T	0.01869	0.01933	Imputed	0.89(0.72-1.11)	0.3096
rs116890468	17	45910365	C	G	0.02821	0.03063	Imputed	0.87(0.73-1.04)	0.1143
rs116897057	17	43795189	A	G	0.04116	0.03693	Imputed	1.15(1-1.33)	0.05642
rs116900206	17	45899091	T	C	0.02837	0.03063	Imputed	0.87(0.74-1.04)	0.1325
rs116906668	17	45371946	T	C	0.06035	0.05949	Imputed	1.03(0.91-1.16)	0.6527
rs116908970	17	45400769	T	C	0.04624	0.04936	Imputed	0.87(0.76-1)	0.05569
rs116910496	17	43516275	T	C	0.02722	0.02648	Imputed	1.08(0.91-1.28)	0.3899
rs116918258	17	42995066	G	A	0.01558	0.0158	Imputed	1.01(0.8-1.27)	0.9454
rs116928151	17	46423113	G	A	0.02673	0.0213	Imputed	1.05(0.87-1.27)	0.6242
rs116930460	17	46402975	C	T	0.02607	0.02706	Imputed	0.96(0.8-1.14)	0.6264
rs116931725	17	45568971	T	C	0.02345	0.02359	Imputed	0.96(0.8-1.17)	0.7024
rs116931913	17	41705947	A	G	0.02575	0.02477	Imputed	1.07(0.89-1.28)	0.4708
rs116932749	17	45711753	A	G	0.01591	0.01363	Imputed	1.13(0.89-1.42)	0.3213
rs116938341	17	42414689	A	C	0.01607	0.01526	Imputed	1.05(0.84-1.32)	0.6567
rs116943158	17	43902528	T	G	0.01623	0.01804	Imputed	0.89(0.71-1.11)	0.2871
rs116944299	17	46267765	A	C	0.2083	0.2108	Imputed	1(0.93-1.07)	0.9753
rs116949551	17	45170054	A	G	0.09282	0.103	Imputed	0.87(0.78-0.96)	0.004275
rs116951208	17	45514763	G	C	0.061	0.05978	Imputed	1.03(0.92-1.17)	0.5793
rs116953263	17	42029876	T	C	0.04051	0.04581	Imputed	0.86(0.74-0.99)	0.03687
rs116953690	17	43134618	T	C	0.1276	0.1318	Imputed	1.02(0.94-1.11)	0.6643
rs116960121	17	45778237	A	G	0.06396	0.06241	Imputed	1.04(0.92-1.17)	0.5484
rs116968656	17	45421235	G	A	0.06133	0.05989	Imputed	1.03(0.92-1.16)	0.6009
rs116970602	17	46170632	A	G	0.1768	0.1762	Imputed	0.99(0.92-1.07)	0.7623
rs116972755	17	46368497	G	A	0.05674	0.04939	Imputed	1.06(0.93-1.2)	0.3985
rs116977387	17	41897701	A	G	0.03067	0.03129	Imputed	1.02(0.86-1.19)	0.8502
rs116979403	17	41849105	A	G	0.205	0.2055	Imputed	0.99(0.92-1.06)	0.6958
rs116979783	17	43398535	C	T	0.01919	0.01818	Imputed	1.1(0.89-1.35)	0.3728
rs116980297	17	45480167	A	T	0.06117	0.05984	Imputed	1.04(0.92-1.17)	0.5526
rs116981214	17	45549588	C	G	0.01541	0.01423	Imputed	1.05(0.83-1.33)	0.6669
rs116986244	17	46394349	T	C	0.0451	0.04495	Imputed	0.97(0.84-1.11)	0.6203
rs117000000	17	44978671	C	A	0.02607	0.02247	Imputed	1.07(0.89-1.29)	0.4586
rs117004191	17	45905716	C	T	0.01279	0.01535	Imputed	0.81(0.63-1.04)	0.104
rs117006418	17	45328427	T	C	0.05379	0.05305	Imputed	1.04(0.92-1.18)	0.5235
rs117010008	17	45784089	A	G	0.06396	0.06236	Imputed	1.04(0.92-1.17)	0.5371
rs117046463	17	46498277	T	C	0.05723	0.05062	Imputed	1.04(0.91-1.18)	0.5557
rs117047319	17	45548719	A	G	0.01541	0.01423	Imputed	1.05(0.83-1.33)	0.6669
rs117048366	17	43023635	A	T	0.08577	0.08867	Imputed	1.02(0.92-1.12)	0.7559
rs117053640	17	43848431	C	T	0.01837	0.01935	Imputed	0.94(0.76-1.17)	0.5943
rs117054667	17	45929660	A	C	0.02952	0.02983	Imputed	0.97(0.82-1.16)	0.7612
rs117058668	17	42774012	T	C	0.09397	0.09731	Imputed	0.99(0.9-1.09)	0.7785
rs117064677	17	45921377	A	G	0.02804	0.03058	Imputed	0.86(0.73-1.03)	0.103
rs117068152	17	45286096	T	A	0.02903	0.03433	Imputed	0.77(0.64-0.91)	0.002911
rs117069161	17	41966419	A	G	0.04592	0.04581	Imputed	0.95(0.82-1.09)	0.4304
rs117083077	17	45211051	A	G	0.04329	0.04515	Imputed	0.97(0.85-1.12)	0.6896
rs117085551	17	46473692	A	T	0.03181	0.03049	Imputed	0.95(0.8-1.12)	0.5165
rs117086041	17	45705019	A	G	0.06363	0.06247	Imputed	1.03(0.92-1.16)	0.5979
rs117092090	17	45457005	A	G	0.06117	0.06001	Imputed	1.03(0.91-1.16)	0.6632
rs117094251	17	43739234	A	G	0.03198	0.03238	Imputed	0.95(0.81-1.12)	0.541
rs117100342	17	43809505	T	C	0.04362	0.04189	Imputed	1.06(0.92-1.22)	0.4039
rs117103308	17	43334499	C	T	0.02411	0.02491	Imputed	1.16(0.97-1.38)	0.1078
rs117114632	17	42160410	A	G	0.02361	0.02548	Imputed	0.86(0.71-1.05)	0.1332
rs117117261	17	42037451	T	C	0.02935	0.0296	Imputed	1.01(0.85-1.19)	0.9488
rs117129265	17	45963206	A	T	0.03641	0.03393	Imputed	1.05(0.9-1.23)	0.5322
rs11713	17	41845824	A	G	0.2056	0.2067	Imputed	0.98(0.92-1.05)	0.6243
rs117133335	17	42685591	C	G	0.0533	0.05191	Imputed	1.05(0.92-1.19)	0.4823
rs117139057	17	43472825	C	G	0.0715	0.06359	Imputed	1.08(0.96-1.21)	0.1808
rs117148866	17	45404522	C	A	0.01591	0.01429	Imputed	1.08(0.85-1.36)	0.5447
rs117149222	17	43920497	T	A	0.1133	0.1072	Imputed	1.04(0.95-1.14)	0.4125
rs117162519	17	46092738	A	G	0.03427	0.03278	Imputed	1.02(0.87-1.2)	0.7936
rs117178609	17	46440246	C	T	0.05674	0.04924	Imputed	1.06(0.93-1.21)	0.3687
rs117185289	17	42833752	C	G	0.08937	0.08492	Imputed	1.06(0.96-1.17)	0.2685
rs117187583	17	42899199	G	T	0.01804	0.01749	Imputed	1(0.8-1.24)	0.9782
rs117191081	17	45777730	T	C	0.06396	0.06241	Imputed	1.04(0.92-1.17)	0.5484
rs117197443	17	45040168	G	A	0.02903	0.02794	Imputed	0.92(0.77-1.1)	0.3504
rs117207382	17	43143333	A	G	0.1276	0.1316	Imputed	1.02(0.94-1.11)	0.6351
rs117213993	17	45542000	G	A	0.061	0.05961	Imputed	1.03(0.92-1.17)	0.594
rs117218979	17	43504466	T	C	0.03969	0.04097	Imputed	0.94(0.81-1.09)	0.3963
rs117225566	17	43283523	C	T	0.09233	0.08374	Imputed	1.11(1.01-1.23)	0.03756
rs1172295643	17	46503958	G	A	0.4465	0.4427	Imputed	0.99(0.94-1.05)	0.7919
rs117232481	17	43205625	A	G	0.01656	0.01933	Imputed	1(0.81-1.24)	0.9819
rs1172338963	17	43136336	T	C	0.1973	0.1933	Imputed	0.99(0.92-1.06)	0.716
rs117245901	17	42920167	T	C	0.01427	0.016	Imputed	0.97(0.77-1.22)	0.8062
rs117249739	17	43063526	C	A	0.04706	0.04899	Imputed	0.98(0.85-1.12)	0.7179
rs117260698	17	43032664	T	G	0.01902	0.01861	Imputed	1.05(0.85-1.29)	0.6593
rs117264287	17	45151118	A	G	0.1173	0.1271	Imputed	0.87(0.8-0.96)	0.003242
rs117269073	17	43077345	C	T	0.09872	0.101	Imputed	1.02(0.93-1.12)	0.7012
rs117274551	17	42005263	C	T	0.03017	0.02995	Imputed	1.02(0.86-1.2)	0.8428
rs117278327	17	45644891	T	C	0.06363	0.06267	Imputed	1.03(0.91-1.16)	0.6405
rs117278933	17	45831744	A	T	0.05297	0.05268	Imputed	1.01(0.89-1.15)	0.8592
rs117282667	17	45656300	A	T	0.06346	0.06261	Imputed	1.03(0.91-1.15)	0.6648
rs117284771	17	46053767	G	C	0.03149	0.0282	Imputed	1.03(0.87-1.22)	0.7339
rs117288806	17	43792468	C	G	0.04247	0.03819	Imputed	1.15(1-1.32)	0.05317
rs117290197	17	45715008	T	C	0.01591	0.01363	Imputed	1.13(0.89-1.42)	0.3213
rs117292773	17	45464008	C	A	0.0615	0.05998	Imputed	1.03(0.92-1.17)	0.5817
rs117296313	17	46426159	C	T	0.02607	0.02706	Imputed	0.96(0.8-1.14)	0.6264
rs117299868	17	41549046	C	T	0.0182	0.01809	Imputed	0.92(0.74-1.14)	0.4372
rs117300236	17	44753350	A	G	0.2086	0.2319	Imputed	0.83(0.78-0.9)	6.23e-07
rs117301014	17	46350071	T	C	0.04198	0.04146	Imputed	0.97(0.84-1.12)	0.6567
rs117301738	17	43918505	A	G	0.07199	0.07255	Imputed	0.97(0.86-1.08)	0.5412
rs117304471	17	43888447	A	G	0.01656	0.01798	Imputed	0.91(0.73-1.13)	0.391
rs117306614	17	43290731	T	G	0.05871	0.06365	Imputed	0.89(0.79-1.01)	0.0696
rs117315836	17	42204859	A	G	0.02427	0.02511	Imputed	0.93(0.77-1.12)	0.4487
rs117324605	17	43047534	G	A	0.02657	0.0272	Imputed	0.9(0.75-1.08)	0.2616
rs117326137	17	43420085	T	C	0.102	0.09594	Imputed	1.09(0.99-1.2)	0.06541
rs117334776	17	44937691	C	A	0.02197	0.02162	Imputed	0.96(0.79-1.17)	0.7176
rs117344778	17	45899613	T	C	0.02837	0.03066	Imputed	0.87(0.73-1.04)	0.1293
rs117345300	17	42929759	G	C	0.04198	0.0402	Imputed	1(0.86-1.15)	0.9805
rs117346071	17	43939668	A	C	0.1028	0.09826	Imputed	1.01(0.92-1.11)	0.809
rs117348361	17	41709186	A	G	0.02771	0.02176	Imputed	1.32(1.11-1.57)	0.001612
rs117348380	17	41608520	A	C	0.01869	0.01933	Imputed	0.89(0.72-1.11)	0.3096
rs117350367	17	43929952	A	G	0.04542	0.03982	Imputed	1.18(1.03-1.36)	0.01664
rs117350379	17	43395013	C	T	0.02312	0.01895	Imputed	1.18(0.97-1.44)	0.09115
rs117365970	17	43893259	A	G	0.1758	0.201	Imputed	0.79(0.73-0.85)	1.805e-09
rs117368197	17	43715924	G	A	0.1763	0.2009	Imputed	0.79(0.74-0.86)	2.744e-09
rs117379104	17	46174264	A	G	0.03378	0.02671	Imputed	1.09(0.92-1.29)	0.325
rs117384166	17	42419785	G	A	0.07806	0.07598	Imputed	1.09(0.98-1.21)	0.1083
rs117406647	17	46436071	A	G	0.05674	0.04927	Imputed	1.06(0.93-1.21)	0.3733
rs117408699	17	42061472	A	G	0.2048	0.216	Imputed	0.92(0.85-0.98)	0.0144
rs117412035	17	45648232	G	T	0.06363	0.06259	Imputed	1.03(0.92-1.16)	0.621
rs117414137	17	45331558	G	C	0.04477	0.04349	Imputed	1.01(0.88-1.16)	0.8624
rs117415837	17	45432213	A	G	0.01525	0.01417	Imputed	1.05(0.82-1.32)	0.7158
rs117421612	17	43423162	A	G	0.05936	0.05142	Imputed	1.11(0.98-1.26)	0.09359
rs117428269	17	46093977	A	G	0.0387	0.03633	Imputed	1.06(0.91-1.23)	0.477
rs117430135	17	43767804	G	A	0.03936	0.03882	Imputed	0.98(0.85-1.14)	0.8053
rs117431393	17	42355095	G	A	0.03378	0.03015	Imputed	1.05(0.89-1.24)	0.5396
rs117432945	17	42447569	T	C	0.05969	0.06161	Imputed	1.01(0.9-1.14)	0.8535
rs117434652	17	41912502	G	C	0.03657	0.03728	Imputed	0.96(0.82-1.12)	0.5675
rs117439842	17	45933872	T	G	0.01869	0.01955	Imputed	0.94(0.77-1.16)	0.5894
rs117465925	17	42207970	A	G	0.02115	0.0189	Imputed	1.06(0.87-1.3)	0.5491
rs117466731	17	43950018	A	T	0.01886	0.02044	Imputed	0.87(0.71-1.08)	0.2073
rs117467721	17	42099990	T	C	0.0328	0.02897	Imputed	1.08(0.92-1.28)	0.333
rs117485749	17	45676714	G	A	0.06346	0.06261	Imputed	1.03(0.91-1.15)	0.6653
rs117499577	17	41781182	C	G	0.01837	0.01824	Imputed	0.99(0.8-1.23)	0.9458
rs117508783	17	46024254	T	A	0.04083	0.04091	Imputed	0.95(0.82-1.1)	0.4993
rs117510714	17	43917216	A	G	0.07199	0.07255	Imputed	0.97(0.86-1.08)	0.5412
rs117512475	17	42175030	T	C	0.04018	0.03209	Imputed	1.18(1.02-1.38)	0.0282
rs1175222976	17	44994855	C	T	0.3757	0.3803	Imputed	0.96(0.91-1.02)	0.1823
rs117532909	17	42325299	A	G	0.01722	0.01678	Imputed	1.03(0.83-1.29)	0.7796
rs117536416	17	43752305	G	C	0.02099	0.02024	Imputed	1(0.82-1.23)	0.9773
rs117541917	17	41946947	C	A	0.0428	0.04546	Imputed	0.99(0.86-1.14)	0.9158
rs117547945	17	45525262	G	A	0.07691	0.07369	Imputed	1.02(0.92-1.14)	0.6753
rs117549066	17	45825384	G	A	0.05313	0.05268	Imputed	1.02(0.89-1.15)	0.8155
rs117558391	17	43814694	A	T	0.02919	0.02746	Imputed	0.94(0.79-1.13)	0.5218
rs117560908	17	43781083	T	C	0.2532	0.2519	Imputed	1.06(0.99-1.13)	0.09751
rs117565581	17	41983633	A	C	0.03313	0.03622	Imputed	1(0.86-1.17)	0.9984
rs117569350	17	46448804	C	A	0.03591	0.0404	Imputed	0.9(0.77-1.05)	0.1779
rs1175723034	17	44001957	G	T	0.1755	0.2011	Imputed	0.79(0.73-0.85)	1.066e-09
rs117574138	17	43449181	G	C	0.1028	0.09004	Imputed	1.13(1.03-1.25)	0.009587
rs117584157	17	42926256	T	G	0.051	0.05334	Imputed	0.95(0.84-1.09)	0.4773
rs117594331	17	45224489	A	G	0.06182	0.06808	Imputed	0.88(0.78-0.99)	0.03853
rs117597243	17	43231489	T	C	0.03755	0.03447	Imputed	1.07(0.92-1.25)	0.3739
rs117604496	17	46112922	T	C	0.03919	0.03665	Imputed	1.06(0.92-1.23)	0.4236
rs117617473	17	42371414	T	C	0.01459	0.01326	Imputed	1(0.78-1.28)	0.9695
rs117624102	17	45362645	A	G	0.0182	0.01752	Imputed	1.05(0.85-1.3)	0.6588
rs117624694	17	41949551	A	C	0.03149	0.02637	Imputed	1.16(0.98-1.37)	0.08618
rs117626754	17	45779066	G	C	0.06396	0.06239	Imputed	1.04(0.92-1.17)	0.5436
rs117639727	17	42396106	A	G	0.01591	0.0152	Imputed	1.04(0.83-1.31)	0.7114
rs117642368	17	43399058	C	G	0.08577	0.09726	Imputed	0.86(0.78-0.95)	0.00341
rs117646503	17	43893260	C	T	0.1758	0.201	Imputed	0.79(0.73-0.85)	1.698e-09
rs117660125	17	46157284	C	T	0.03919	0.0367	Imputed	1.07(0.92-1.24)	0.3896
rs117672373	17	41867130	T	C	0.01755	0.0199	Imputed	0.89(0.71-1.1)	0.2735
rs117674962	17	42955459	A	G	0.01722	0.01787	Imputed	0.96(0.77-1.19)	0.7121
rs117683720	17	43452908	G	C	0.03247	0.03195	Imputed	0.9(0.76-1.07)	0.2234
rs117686556	17	45470245	G	A	0.01525	0.0142	Imputed	1.04(0.82-1.32)	0.7293
rs117687464	17	43297152	A	G	0.02771	0.03204	Imputed	0.99(0.84-1.17)	0.9368
rs117697841	17	42207547	A	G	0.09675	0.09895	Imputed	0.99(0.9-1.1)	0.9089
rs117705553	17	42407359	T	C	0.02624	0.02843	Imputed	0.96(0.81-1.15)	0.6647
rs117711821	17	41626145	G	C	0.304	0.3138	Imputed	0.95(0.89-1.01)	0.09788
rs117730343	17	43957640	G	C	0.01902	0.02059	Imputed	0.88(0.71-1.08)	0.2228
rs117732767	17	43930715	A	C	0.04493	0.0396	Imputed	1.18(1.03-1.36)	0.01605
rs117744326	17	43107311	A	T	0.01312	0.01363	Imputed	1.03(0.81-1.32)	0.7909
rs117748181	17	42419045	T	G	0.07822	0.0761	Imputed	1.09(0.98-1.21)	0.1047
rs117765992	17	45893895	T	C	0.0287	0.03063	Imputed	0.88(0.74-1.05)	0.1521
rs117783419	17	45089680	A	G	0.02821	0.02866	Imputed	0.97(0.82-1.15)	0.7481
rs117790003	17	45463126	T	G	0.01525	0.01423	Imputed	1.04(0.82-1.32)	0.7415
rs117791644	17	46146675	T	C	0.06248	0.06012	Imputed	1.05(0.93-1.18)	0.4495
rs117799910	17	42994147	A	G	0.02263	0.02402	Imputed	0.87(0.72-1.06)	0.1696
rs117801051	17	43962575	T	C	0.1245	0.1243	Imputed	0.98(0.9-1.07)	0.613
rs117806414	17	43457575	T	A	0.04805	0.04349	Imputed	1.1(0.96-1.26)	0.1754
rs117811037	17	43898273	A	G	0.0164	0.01804	Imputed	0.9(0.72-1.12)	0.3327
rs117820542	17	42275834	G	C	0.02542	0.02849	Imputed	0.96(0.81-1.14)	0.639
rs117833714	17	42628213	T	C	0.02673	0.02325	Imputed	1.07(0.89-1.28)	0.4788
rs117844835	17	45785123	A	G	0.06396	0.0623	Imputed	1.04(0.92-1.17)	0.527
rs117846333	17	43141255	A	C	0.1276	0.1316	Imputed	1.02(0.94-1.11)	0.6422
rs117846371	17	45270326	G	A	0.02132	0.02013	Imputed	0.98(0.8-1.2)	0.8511
rs117846803	17	45185634	C	G	0.1109	0.1187	Imputed	0.88(0.8-0.97)	0.006829
rs117847846	17	46184854	A	G	0.02591	0.02769	Imputed	0.97(0.81-1.16)	0.7162
rs117852869	17	46250117	C	G	0.03296	0.03212	Imputed	1.02(0.87-1.2)	0.815
rs117860809	17	43097512	T	C	0.04739	0.04421	Imputed	1.1(0.96-1.26)	0.1751
rs117861000	17	45333196	T	C	0.02739	0.02519	Imputed	1.1(0.92-1.31)	0.2848
rs117873694	17	43205263	T	C	0.06182	0.05746	Imputed	1.12(1-1.26)	0.05531
rs117884330	17	43289312	G	C	0.08773	0.09686	Imputed	0.93(0.84-1.02)	0.131
rs117896176	17	42698409	T	C	0.03477	0.03673	Imputed	1.03(0.88-1.19)	0.7343
rs117900456	17	45453358	C	T	0.06117	0.05998	Imputed	1.03(0.91-1.16)	0.6562
rs117905481	17	43502860	A	G	0.0428	0.04106	Imputed	1.07(0.92-1.23)	0.385
rs117913167	17	44212362	T	C	0.1807	0.1753	Imputed	1.1(1.02-1.18)	0.01029
rs117920061	17	43294811	A	G	0.03493	0.03522	Imputed	0.92(0.79-1.08)	0.3338
rs117929071	17	43064977	G	A	0.03919	0.03479	Imputed	1.08(0.93-1.26)	0.295
rs117930744	17	41882341	A	G	0.04788	0.04217	Imputed	1.08(0.94-1.24)	0.2629
rs117948959	17	46239083	C	A	0.02624	0.02734	Imputed	0.99(0.83-1.19)	0.9361
rs117953218	17	45244074	C	T	0.1363	0.1313	Imputed	1.09(1-1.18)	0.04823
rs117953701	17	42054336	G	A	0.02804	0.02439	Imputed	1.05(0.88-1.26)	0.5967
rs117964596	17	42541156	C	T	0.02657	0.02391	Imputed	1.05(0.87-1.25)	0.6163
rs1179714413	17	43760080	A	C	0.1763	0.2009	Imputed	0.79(0.74-0.86)	2.817e-09
rs117972490	17	46046649	A	G	0.2824	0.2847	Imputed	0.99(0.93-1.06)	0.8068
rs117974358	17	42350007	A	G	0.01787	0.01643	Imputed	1.11(0.9-1.38)	0.3201
rs117974417	17	46156510	G	C	0.1541	0.1523	Imputed	1.01(0.93-1.09)	0.8912
rs117979815	17	42928200	T	C	0.04772	0.04979	Imputed	0.95(0.83-1.09)	0.5016
rs117986059	17	42523628	A	G	0.07297	0.07621	Imputed	0.97(0.87-1.08)	0.5965
rs117986989	17	41659177	A	G	0.01902	0.01938	Imputed	0.91(0.74-1.13)	0.3987
rs117988611	17	46163542	G	T	0.07724	0.07521	Imputed	1.03(0.93-1.15)	0.5832
rs117990138	17	46116462	A	G	0.07527	0.07498	Imputed	1.01(0.91-1.13)	0.8618
rs117993299	17	45806297	A	T	0.05313	0.05288	Imputed	1.01(0.88-1.14)	0.9284
rs117994523	17	42497074	A	G	0.02755	0.02485	Imputed	1.05(0.88-1.26)	0.5746
rs117994639	17	45790218	G	C	0.02345	0.02136	Imputed	1.09(0.9-1.31)	0.399
rs117999408	17	42052951	A	G	0.0692	0.07541	Imputed	0.91(0.81-1.01)	0.08288
rs118004742	17	45468858	G	T	0.0615	0.05992	Imputed	1.04(0.92-1.17)	0.5704
rs118008523	17	45400433	T	C	0.06084	0.05967	Imputed	1.04(0.92-1.17)	0.5473
rs118013810	17	41626144	A	C	0.3042	0.3139	Imputed	0.95(0.89-1.01)	0.1016
rs118028096	17	45432883	G	A	0.01525	0.01417	Imputed	1.05(0.82-1.32)	0.7158
rs118035350	17	42912928	C	T	0.08298	0.07873	Imputed	1.05(0.95-1.17)	0.3622
rs118050242	17	46387520	C	T	0.02607	0.02708	Imputed	0.96(0.81-1.15)	0.6741
rs118070177	17	45375479	T	C	0.02525	0.02562	Imputed	0.98(0.82-1.17)	0.8258
rs118073475	17	46475622	G	A	0.05625	0.04893	Imputed	1.06(0.93-1.2)	0.4081
rs118077335	17	43836024	C	T	0.05198	0.04492	Imputed	1.23(1.08-1.4)	0.001711
rs118089629	17	45910101	A	G	0.02821	0.03063	Imputed	0.87(0.73-1.04)	0.1143
rs118093615	17	45130192	C	T	0.1186	0.1278	Imputed	0.88(0.81-0.96)	0.005134
rs118095207	17	43063006	T	A	0.04706	0.04902	Imputed	0.97(0.85-1.12)	0.7118
rs118096338	17	45721010	C	T	0.06363	0.06241	Imputed	1.03(0.92-1.16)	0.5825
rs118099962	17	45401335	C	T	0.06199	0.0613	Imputed	1.03(0.91-1.16)	0.65
rs118101817	17	43794750	C	T	0.04264	0.03822	Imputed	1.15(1-1.33)	0.04726
rs118107232	17	46343431	G	A	0.04198	0.04149	Imputed	0.97(0.84-1.12)	0.6499
rs118107436	17	42654714	C	A	0.07183	0.07481	Imputed	1(0.89-1.11)	0.9515
rs118114662	17	41784403	T	C	0.0223	0.02325	Imputed	0.99(0.82-1.2)	0.9024
rs118117997	17	42378340	C	A	0.08052	0.08117	Imputed	1.06(0.95-1.17)	0.3103
rs118120133	17	45899773	T	C	0.02837	0.03066	Imputed	0.87(0.73-1.04)	0.1293
rs118123769	17	41670212	C	T	0.03887	0.04252	Imputed	0.93(0.8-1.07)	0.3169
rs118127175	17	46188183	T	G	0.03821	0.03673	Imputed	1.12(0.97-1.3)	0.1138
rs118133008	17	42671337	C	G	0.03624	0.03799	Imputed	0.96(0.82-1.11)	0.5673
rs118136058	17	45349743	C	T	0.05854	0.05703	Imputed	1.04(0.92-1.17)	0.5461
rs118159652	17	45028390	G	A	0.02903	0.02889	Imputed	0.94(0.79-1.12)	0.4846
rs118162058	17	45128659	A	T	0.0997	0.1046	Imputed	0.94(0.85-1.03)	0.1897
rs118164080	17	42519616	T	C	0.02525	0.02227	Imputed	1.11(0.92-1.33)	0.2712
rs118172145	17	45550604	T	C	0.06084	0.05935	Imputed	1.04(0.92-1.17)	0.5796
rs118174036	17	45720578	A	G	0.06363	0.06241	Imputed	1.03(0.92-1.16)	0.5833
rs118180322	17	42645948	T	C	0.03477	0.03427	Imputed	1.08(0.93-1.26)	0.2977
rs118184725	17	42174449	G	A	0.04001	0.03209	Imputed	1.18(1.02-1.38)	0.0282
rs118191569	17	41704192	T	C	0.03657	0.03782	Imputed	0.94(0.81-1.1)	0.4256
rs1183099681	17	44177993	A	C	0.1756	0.201	Imputed	0.79(0.73-0.85)	1.135e-09
rs1185647308	17	44172698	C	T	0.1756	0.201	Imputed	0.79(0.73-0.85)	1.173e-09
rs11867160	17	45406167	G	A	0.07084	0.06665	Genotyped	1.05(0.93-1.17)	0.4395
rs11867192	17	45378468	A	G	0.07297	0.07221	Imputed	1.02(0.91-1.14)	0.7091
rs11867253	17	45378041	T	C	0.07297	0.07221	Imputed	1.02(0.91-1.14)	0.7091
rs11867300	17	43254152	A	G	0.1217	0.1176	Imputed	1.06(0.97-1.15)	0.2037
rs11867362	17	41938082	T	A	0.2152	0.209	Imputed	1.04(0.97-1.12)	0.269
rs11867373	17	45521373	A	G	0.02099	0.02127	Imputed	0.95(0.78-1.17)	0.6313
rs11867421	17	42866196	C	T	0.1168	0.1185	Imputed	0.97(0.88-1.06)	0.476
rs11867470	17	42730495	C	G	0.2032	0.197	Imputed	1.04(0.96-1.11)	0.3427
rs11867485	17	41930093	A	G	0.3052	0.2997	Imputed	1.02(0.96-1.09)	0.5214
rs11867513	17	45485997	A	G	0.01525	0.01411	Imputed	1.05(0.83-1.33)	0.6904
rs11867516	17	45486020	A	G	0.07101	0.06654	Imputed	1.05(0.94-1.18)	0.392
rs11867549	17	44013235	G	A	0.2845	0.2778	Imputed	1.07(1-1.14)	0.04749
rs11867589	17	45441964	C	A	0.01525	0.01417	Imputed	1.05(0.82-1.32)	0.7151
rs11867635	17	43892021	A	G	0.1266	0.1233	Imputed	1.02(0.93-1.11)	0.6923
rs11867658	17	41666211	T	C	0.01968	0.02047	Imputed	1(0.81-1.22)	0.9646
rs11867692	17	42570346	T	G	0.4831	0.481	Imputed	0.96(0.91-1.02)	0.1979
rs11867834	17	42709599	G	A	0.4472	0.4418	Imputed	1.04(0.98-1.1)	0.21
rs11867853	17	42709727	G	A	0.4472	0.4419	Imputed	1.04(0.98-1.1)	0.2115
rs11867854	17	42709729	C	A	0.4474	0.4419	Imputed	1.04(0.98-1.1)	0.2132
rs11867858	17	42688460	T	C	0.207	0.2001	Imputed	1.04(0.97-1.12)	0.2286
rs11867878	17	45768205	A	G	0.01509	0.01414	Imputed	1.04(0.82-1.32)	0.7467
rs11868039	17	45210998	C	T	0.1902	0.1863	Imputed	1.04(0.97-1.12)	0.2524
rs11868071	17	43103008	A	G	0.122	0.1255	Imputed	1.02(0.94-1.11)	0.6151
rs11868143	17	45461854	T	C	0.07084	0.06665	Imputed	1.05(0.93-1.17)	0.4393
rs11868161	17	46356583	G	A	0.03559	0.0394	Imputed	0.94(0.81-1.1)	0.4364
rs11868344	17	45383177	G	A	0.07314	0.07226	Imputed	1.02(0.91-1.14)	0.7224
rs11868497	17	45465735	C	A	0.07101	0.06662	Imputed	1.05(0.94-1.18)	0.4055
rs11868509	17	46318175	T	C	0.2404	0.2369	Imputed	1.04(0.97-1.11)	0.3042
rs11868511	17	43146176	A	G	0.1276	0.1315	Imputed	1.02(0.94-1.11)	0.63
rs11868588	17	43174107	A	G	0.1323	0.1365	Imputed	1.03(0.94-1.11)	0.5456
rs11868609	17	45440167	A	C	0.07084	0.06665	Imputed	1.05(0.93-1.17)	0.4395
rs11868623	17	45528044	T	C	0.07691	0.07369	Imputed	1.02(0.92-1.14)	0.6753
rs11868633	17	43035897	C	T	0.1286	0.1314	Imputed	1.01(0.92-1.09)	0.9116
rs11868645	17	41971934	A	G	0.2717	0.2755	Imputed	0.97(0.91-1.03)	0.3051
rs11868767	17	42956055	A	G	0.2881	0.2814	Imputed	1.05(0.98-1.11)	0.1683
rs11868894	17	45353189	C	T	0.1809	0.1806	Imputed	1.02(0.95-1.1)	0.6232
rs11868912	17	45359414	T	A	0.07183	0.07075	Imputed	1.02(0.91-1.14)	0.7422
rs11868915	17	41532424	C	T	0.1458	0.1487	Imputed	1.01(0.93-1.09)	0.8208
rs11868994	17	42716493	A	G	0.08921	0.0846	Imputed	1.07(0.96-1.18)	0.2154
rs11869026	17	45684651	C	T	0.01591	0.01366	Imputed	1.12(0.89-1.42)	0.3301
rs11869074	17	44130069	T	G	0.156	0.1446	Imputed	1.08(0.99-1.16)	0.07466
rs11869096	17	43945100	A	G	0.4711	0.453	Imputed	1.08(1.02-1.15)	0.007501
rs11869189	17	42681097	G	T	0.0938	0.09886	Imputed	0.98(0.89-1.07)	0.6075
rs11869248	17	45441486	A	G	0.07084	0.06657	Imputed	1.05(0.93-1.17)	0.4254
rs11869321	17	42778532	G	C	0.1886	0.1839	Imputed	1.02(0.95-1.1)	0.6213
rs11869353	17	45453950	C	T	0.01525	0.0142	Imputed	1.04(0.82-1.32)	0.7279
rs11869381	17	42803634	A	G	0.1888	0.1835	Imputed	1.02(0.95-1.1)	0.5277
rs11869439	17	45441715	G	C	0.01525	0.01414	Imputed	1.05(0.83-1.33)	0.7028
rs11869487	17	45507586	G	T	0.01525	0.01411	Imputed	1.05(0.83-1.33)	0.6904
rs11869538	17	45531951	C	T	0.02115	0.02142	Imputed	0.95(0.78-1.17)	0.644
rs11869591	17	45281117	T	G	0.06953	0.07401	Imputed	0.91(0.82-1.02)	0.1134
rs11869613	17	41711955	A	C	0.03559	0.03742	Imputed	0.92(0.78-1.07)	0.2682
rs11869625	17	46177362	G	A	0.2217	0.2183	Imputed	1.01(0.94-1.08)	0.8679
rs11869666	17	42995333	G	A	0.1619	0.1658	Imputed	1.01(0.93-1.09)	0.8456
rs11869768	17	45473107	G	A	0.01525	0.0142	Imputed	1.04(0.82-1.32)	0.7293
rs11869822	17	43306148	A	T	0.214	0.2224	Imputed	0.97(0.91-1.04)	0.4177
rs11869830	17	45053760	T	A	0.1241	0.1282	Imputed	0.97(0.89-1.05)	0.4305
rs11869835	17	45381823	T	G	0.07314	0.07229	Imputed	1.02(0.91-1.14)	0.7291
rs11869840	17	44996100	G	A	0.5002	0.4906	Imputed	1.06(1-1.12)	0.05432
rs11869846	17	45408468	G	A	0.07117	0.06665	Imputed	1.05(0.94-1.18)	0.3798
rs11869926	17	45683125	T	G	0.01574	0.01363	Imputed	1.11(0.88-1.41)	0.3745
rs11869927	17	41674511	T	C	0.2968	0.3073	Imputed	0.95(0.9-1.02)	0.14
rs11869940	17	45578435	T	A	0.4992	0.4944	Imputed	1(0.94-1.06)	0.9382
rs11869958	17	45889085	A	G	0.487	0.4891	Imputed	0.99(0.94-1.05)	0.8019
rs11869994	17	42360699	T	C	0.3501	0.3365	Imputed	1.04(0.98-1.11)	0.1633
rs11869999	17	43389726	T	A	0.447	0.4593	Imputed	0.95(0.9-1.01)	0.1081
rs11870002	17	45889248	A	G	0.487	0.4891	Imputed	0.99(0.94-1.05)	0.7914
rs11870056	17	46219764	C	T	0.4008	0.3958	Imputed	1(0.94-1.06)	0.9889
rs11870057	17	45588703	A	G	0.4397	0.446	Imputed	0.99(0.94-1.05)	0.8247
rs11870101	17	41569933	C	T	0.5072	0.4932	Imputed	1.07(1.01-1.13)	0.02229
rs11870176	17	45429725	T	C	0.01525	0.01417	Imputed	1.05(0.82-1.32)	0.7158
rs11870252	17	45377825	C	T	0.07297	0.07221	Imputed	1.02(0.91-1.14)	0.7091
rs11870271	17	42694934	G	T	0.4474	0.4419	Imputed	1.04(0.98-1.1)	0.2021
rs11870317	17	46141292	A	G	0.1768	0.1764	Imputed	0.99(0.92-1.07)	0.7454
rs11870454	17	42725988	G	A	0.448	0.4426	Imputed	1.04(0.98-1.1)	0.196
rs11870501	17	43189267	G	T	0.1002	0.1051	Imputed	0.93(0.85-1.03)	0.1444
rs11870516	17	45767819	G	A	0.01509	0.01414	Imputed	1.04(0.82-1.32)	0.7467
rs11870585	17	45618812	A	G	0.4413	0.4477	Imputed	0.99(0.94-1.05)	0.8379
rs11870620	17	45349499	T	A	0.122	0.1233	Imputed	1.01(0.92-1.1)	0.8488
rs11870697	17	43277758	T	C	0.2752	0.278	Imputed	1.02(0.95-1.08)	0.639
rs11870699	17	45545946	G	T	0.01541	0.01423	Imputed	1.05(0.83-1.33)	0.6669
rs11870728	17	43169939	A	G	0.1992	0.2029	Imputed	1.02(0.95-1.1)	0.5248
rs11870781	17	45383295	T	C	0.07314	0.07226	Imputed	1.02(0.91-1.14)	0.7224
rs11870833	17	45531601	T	C	0.07707	0.07387	Imputed	1.02(0.92-1.14)	0.6754
rs11870852	17	45978111	T	C	0.3488	0.3404	Imputed	1.04(0.98-1.1)	0.2175
rs11870875	17	42805485	T	C	0.1888	0.1834	Imputed	1.02(0.95-1.1)	0.5243
rs11870913	17	45052184	T	C	0.1241	0.1283	Imputed	0.97(0.89-1.05)	0.4279
rs11870935	17	45732605	G	A	0.4806	0.4749	Imputed	1(0.94-1.06)	0.8933
rs11870948	17	45465943	T	C	0.01525	0.0142	Imputed	1.04(0.82-1.32)	0.7293
rs11870991	17	42836124	A	C	0.1418	0.132	Imputed	1.07(0.99-1.17)	0.09009
rs1187102301	17	41765606	A	G	0.041	0.03421	Imputed	1.15(0.99-1.33)	0.06853
rs11871031	17	45416538	A	T	0.01525	0.01417	Imputed	1.05(0.82-1.32)	0.7158
rs11871043	17	43172849	T	C	0.4233	0.4161	Imputed	1.02(0.96-1.08)	0.466
rs11871052	17	45100570	G	C	0.4756	0.4851	Imputed	0.95(0.9-1.01)	0.08389
rs11871153	17	45440296	G	A	0.07084	0.06665	Imputed	1.05(0.93-1.17)	0.4395
rs11871217	17	43057585	T	C	0.3231	0.3397	Imputed	0.92(0.86-0.97)	0.005258
rs11871223	17	45531973	A	G	0.02099	0.02142	Imputed	0.94(0.77-1.16)	0.584
rs11871251	17	45331427	A	G	0.1673	0.1662	Imputed	1.02(0.94-1.1)	0.7043
rs11871280	17	45559843	A	G	0.02657	0.02499	Imputed	1.16(0.97-1.38)	0.09512
rs11871288	17	45462372	C	T	0.07084	0.06668	Imputed	1.05(0.93-1.17)	0.4446
rs11871364	17	45183152	T	C	0.4954	0.4832	Imputed	1.05(0.99-1.11)	0.08234
rs11871376	17	41674777	A	G	0.01869	0.01947	Imputed	0.99(0.81-1.22)	0.9293
rs11871395	17	43790056	A	G	0.2029	0.2018	Imputed	0.99(0.92-1.06)	0.6858
rs11871407	17	45331358	G	C	0.1673	0.1659	Imputed	1.02(0.94-1.1)	0.6967
rs11871429	17	42920929	G	A	0.2271	0.2317	Imputed	1(0.93-1.07)	0.9048
rs11871447	17	45331618	G	C	0.1674	0.1662	Imputed	1.02(0.94-1.1)	0.6853
rs11871477	17	45428506	G	A	0.01525	0.0142	Imputed	1.04(0.82-1.32)	0.7282
rs11871577	17	42528530	C	T	0.3934	0.3997	Imputed	1(0.94-1.06)	0.9303
rs11871583	17	42769928	A	G	0.09282	0.09666	Imputed	0.99(0.9-1.09)	0.7803
rs11871606	17	45732774	C	A	0.4944	0.4894	Imputed	1(0.94-1.06)	0.8955
rs11871824	17	45305364	T	A	0.06478	0.07072	Imputed	0.9(0.8-1.01)	0.07943
rs11871873	17	43146730	C	G	0.1276	0.1316	Imputed	1.02(0.94-1.11)	0.6342
rs11871964	17	45874715	A	G	0.1363	0.1249	Imputed	1.1(1.01-1.2)	0.02233
rs11871969	17	45992622	A	G	0.1888	0.1821	Imputed	1.04(0.96-1.12)	0.3281
rs11871991	17	42061629	C	T	0.3557	0.3686	Imputed	0.94(0.88-0.99)	0.03278
rs11872095	17	46271172	T	G	0.4006	0.3953	Imputed	1(0.94-1.06)	0.9486
rs11874	17	45017193	A	G	0.1343	0.1251	Imputed	1.12(1.03-1.22)	0.00834
rs1191835359	17	44515243	T	C	0.1855	0.21	Imputed	0.8(0.74-0.86)	2.249e-09
rs1192166052	17	43515927	T	C	0.1458	0.1664	Imputed	0.8(0.74-0.87)	6.593e-08
rs1194114815	17	43792252	A	C	0.1761	0.2009	Imputed	0.79(0.74-0.86)	2.778e-09
rs1200474659	17	44993128	G	A	0.3811	0.3857	Imputed	0.96(0.91-1.02)	0.1723
rs12051	17	46103760	G	A	0.3954	0.3974	Genotyped	0.99(0.93-1.05)	0.6911
rs12051664	17	45413341	C	T	0.01525	0.01417	Imputed	1.05(0.82-1.32)	0.7158
rs12051694	17	42698604	C	T	0.09413	0.09769	Imputed	0.99(0.89-1.09)	0.7608
rs12051702	17	45490519	G	A	0.01525	0.01411	Imputed	1.05(0.83-1.33)	0.6904
rs12051709	17	45490676	G	A	0.01525	0.01411	Imputed	1.05(0.83-1.33)	0.6904
rs12051716	17	45582395	G	A	0.4984	0.4942	Imputed	1(0.94-1.06)	0.8976
rs12051744	17	45570514	A	G	0.03034	0.02843	Imputed	1.08(0.91-1.28)	0.3696
rs12051765	17	42700298	G	A	0.4472	0.4422	Imputed	1.04(0.98-1.1)	0.2285
rs12051779	17	45155001	T	A	0.2178	0.2132	Imputed	1.05(0.98-1.13)	0.1623
rs12051795	17	45413384	A	G	0.01591	0.01426	Imputed	1.08(0.85-1.36)	0.535
rs12051799	17	45492058	C	A	0.01525	0.01411	Imputed	1.05(0.83-1.33)	0.6904
rs12051846	17	43226887	G	A	0.257	0.2449	Imputed	1.06(0.99-1.13)	0.07409
rs1206483606	17	45611704	T	C	0.4805	0.4749	Imputed	1(0.94-1.06)	0.9176
rs1207018802	17	46168740	T	C	0.03919	0.03688	Imputed	1.09(0.95-1.27)	0.2273
rs1209067377	17	45855929	G	C	0.1491	0.1587	Imputed	0.91(0.84-0.99)	0.02187
rs1210029014	17	44753025	C	T	0.1937	0.2174	Imputed	0.82(0.76-0.88)	7.219e-08
rs12103443	17	41631258	G	A	0.3053	0.3138	Imputed	0.96(0.9-1.02)	0.1583
rs12103663	17	46155800	T	C	0.1768	0.1764	Imputed	0.99(0.92-1.07)	0.7421
rs12103666	17	41636310	A	G	0.3099	0.3169	Imputed	0.96(0.91-1.03)	0.2467
rs12103702	17	43310840	T	C	0.05871	0.05712	Imputed	0.98(0.87-1.11)	0.7596
rs12103720	17	43180617	T	C	0.2183	0.2213	Imputed	0.99(0.92-1.06)	0.7397
rs12103808	17	46157596	G	A	0.1187	0.1139	Imputed	1.05(0.96-1.14)	0.3301
rs12103836	17	45577469	A	G	0.499	0.4939	Imputed	1(0.94-1.06)	0.9687
rs1210749369	17	45737275	A	T	0.4803	0.4747	Imputed	1(0.94-1.05)	0.8825
rs1211545676	17	45201622	T	C	0.103	0.1024	Imputed	1.05(0.95-1.15)	0.3467
rs1214822754	17	46152559	A	C	0.2212	0.2178	Imputed	1.01(0.94-1.08)	0.8386
rs12149975	17	41660682	C	T	0.3224	0.3313	Imputed	0.96(0.9-1.02)	0.1844
rs12149995	17	44092801	A	G	0.1755	0.2011	Imputed	0.79(0.73-0.85)	9.198e-10
rs12150008	17	42947071	C	G	0.08626	0.08781	Imputed	1.03(0.93-1.14)	0.5491
rs12150020	17	41988032	A	G	0.4956	0.4879	Imputed	1.01(0.96-1.07)	0.6418
rs12150048	17	43827471	C	G	0.176	0.2008	Imputed	0.79(0.74-0.86)	2.435e-09
rs12150064	17	44128407	A	C	0.1755	0.201	Imputed	0.79(0.73-0.85)	9.677e-10
rs12150087	17	44210988	G	C	0.1756	0.2009	Imputed	0.79(0.73-0.85)	1.235e-09
rs12150090	17	44115886	T	C	0.1755	0.201	Imputed	0.79(0.73-0.85)	9.651e-10
rs12150091	17	43776242	G	A	0.1765	0.2009	Imputed	0.8(0.74-0.86)	3.33e-09
rs12150104	17	44015929	A	G	0.1758	0.2011	Imputed	0.79(0.73-0.85)	1.297e-09
rs12150111	17	44013938	G	A	0.1758	0.2011	Imputed	0.79(0.73-0.85)	1.297e-09
rs12150117	17	46443258	A	G	0.2306	0.2274	Imputed	1.06(0.99-1.13)	0.09655
rs12150125	17	43986432	A	G	0.1756	0.201	Imputed	0.79(0.73-0.85)	1.338e-09
rs12150127	17	44141732	A	G	0.1756	0.201	Imputed	0.79(0.73-0.85)	1.21e-09
rs12150132	17	44935278	G	T	0.09856	0.101	Imputed	0.97(0.88-1.07)	0.571
rs12150141	17	43775145	A	G	0.1763	0.2009	Imputed	0.79(0.74-0.86)	2.807e-09
rs12150162	17	44114218	C	T	0.1755	0.201	Imputed	0.79(0.73-0.85)	9.651e-10
rs12150170	17	44090646	G	A	0.1755	0.201	Imputed	0.79(0.73-0.85)	9.651e-10
rs12150195	17	44014263	C	T	0.1758	0.2011	Imputed	0.79(0.73-0.85)	1.297e-09
rs12150223	17	43944204	C	T	0.1758	0.2011	Imputed	0.79(0.73-0.85)	1.582e-09
rs12150229	17	44015446	G	A	0.1756	0.2009	Imputed	0.79(0.73-0.85)	1.33e-09
rs12150230	17	44015464	G	A	0.1756	0.201	Imputed	0.79(0.73-0.85)	1.206e-09
rs12150231	17	45717091	G	A	0.4805	0.4749	Imputed	1(0.94-1.06)	0.8878
rs12150235	17	44015745	G	A	0.1758	0.2011	Imputed	0.79(0.73-0.85)	1.297e-09
rs12150242	17	44015816	G	A	0.1758	0.2011	Imputed	0.79(0.73-0.85)	1.297e-09
rs12150247	17	43480759	G	C	0.08183	0.08781	Imputed	1(0.9-1.1)	0.959
rs12150254	17	44090455	C	T	0.1755	0.201	Imputed	0.79(0.73-0.85)	9.651e-10
rs12150269	17	42602988	A	G	0.08839	0.09233	Imputed	0.96(0.86-1.06)	0.3902
rs12150314	17	43000297	C	A	0.2971	0.3039	Imputed	1(0.94-1.07)	0.9355
rs12150320	17	44213204	T	C	0.1756	0.201	Imputed	0.79(0.73-0.85)	1.169e-09
rs12150327	17	43034279	A	G	0.08544	0.0879	Imputed	1.02(0.93-1.13)	0.6539
rs12150332	17	43824908	T	C	0.176	0.2008	Imputed	0.79(0.74-0.86)	2.435e-09
rs12150336	17	44125704	T	C	0.1755	0.2011	Imputed	0.79(0.73-0.85)	8.619e-10
rs12150344	17	44143484	A	G	0.1756	0.201	Imputed	0.79(0.73-0.85)	1.18e-09
rs12150353	17	41563997	T	C	0.1509	0.14	Imputed	1.09(1.01-1.18)	0.03532
rs12150363	17	43826351	G	A	0.176	0.2008	Imputed	0.79(0.74-0.86)	2.435e-09
rs12150390	17	43896228	C	T	0.1758	0.201	Imputed	0.79(0.73-0.85)	1.698e-09
rs12150435	17	43776391	C	G	0.1765	0.2009	Imputed	0.8(0.74-0.86)	3.33e-09
rs12150438	17	44113963	T	C	0.1755	0.201	Imputed	0.79(0.73-0.85)	9.651e-10
rs12150447	17	44128125	C	A	0.1756	0.201	Imputed	0.79(0.73-0.85)	1.18e-09
rs12150451	17	43827431	G	A	0.176	0.2008	Imputed	0.79(0.74-0.86)	2.435e-09
rs12150454	17	43776061	T	C	0.1765	0.2009	Imputed	0.8(0.74-0.86)	3.33e-09
rs12150455	17	43827508	G	A	0.176	0.2008	Imputed	0.79(0.74-0.86)	2.435e-09
rs12150460	17	44014137	T	G	0.1758	0.2011	Imputed	0.79(0.73-0.85)	1.297e-09
rs12150464	17	43776371	T	C	0.1765	0.2009	Imputed	0.8(0.74-0.86)	3.33e-09
rs12150466	17	42998534	T	C	0.08577	0.0883	Imputed	1.02(0.92-1.13)	0.6818
rs12150469	17	44092497	C	T	0.1755	0.201	Imputed	0.79(0.73-0.85)	9.651e-10
rs12150506	17	44090536	A	G	0.1755	0.201	Imputed	0.79(0.73-0.85)	9.651e-10
rs12150515	17	44090685	T	G	0.1755	0.201	Imputed	0.79(0.73-0.85)	9.415e-10
rs12150516	17	43944519	T	C	0.1758	0.201	Imputed	0.79(0.73-0.85)	1.623e-09
rs12150527	17	43986462	G	A	0.1756	0.201	Imputed	0.79(0.73-0.85)	1.338e-09
rs12150530	17	44090393	C	T	0.1715	0.166	Imputed	1.1(1.02-1.19)	0.01315
rs12150533	17	46287541	T	C	0.4008	0.3953	Imputed	1(0.95-1.06)	0.9309
rs12150542	17	44115730	A	G	0.1755	0.201	Imputed	0.79(0.73-0.85)	9.651e-10
rs12150547	17	43775546	G	A	0.1765	0.2009	Imputed	0.8(0.74-0.86)	3.33e-09
rs12150551	17	44150920	C	T	0.1756	0.201	Imputed	0.79(0.73-0.85)	1.18e-09
rs12150556	17	43000171	C	G	0.4387	0.4401	Imputed	1.02(0.96-1.08)	0.5357
rs12150558	17	44151156	C	T	0.1756	0.201	Imputed	0.79(0.73-0.85)	1.18e-09
rs12150570	17	44126218	A	G	0.1755	0.201	Imputed	0.79(0.73-0.85)	9.651e-10
rs12150576	17	44015624	A	G	0.1758	0.2011	Imputed	0.79(0.73-0.85)	1.297e-09
rs12150604	17	43828221	A	T	0.176	0.2008	Imputed	0.79(0.74-0.86)	2.435e-09
rs12150608	17	43775402	C	T	0.1765	0.2009	Imputed	0.8(0.74-0.86)	3.416e-09
rs12150610	17	43775479	C	T	0.1765	0.2009	Imputed	0.8(0.74-0.86)	3.416e-09
rs12150611	17	44149741	A	G	0.1756	0.201	Imputed	0.79(0.73-0.85)	1.18e-09
rs12150621	17	43838482	T	G	0.176	0.2008	Imputed	0.79(0.74-0.86)	2.52e-09
rs12150625	17	44149448	G	C	0.1756	0.201	Imputed	0.79(0.73-0.85)	1.18e-09
rs12150627	17	44149537	G	C	0.1756	0.201	Imputed	0.79(0.73-0.85)	1.18e-09
rs12150628	17	44149581	T	C	0.1756	0.201	Imputed	0.79(0.73-0.85)	1.18e-09
rs12150651	17	44933569	C	T	0.1081	0.1085	Imputed	0.99(0.9-1.08)	0.8078
rs12150658	17	43826305	A	G	0.176	0.2008	Imputed	0.79(0.74-0.86)	2.435e-09
rs12150668	17	45000736	T	C	0.04329	0.04572	Imputed	0.96(0.84-1.1)	0.5746
rs12150672	17	43826637	A	G	0.176	0.2008	Imputed	0.79(0.74-0.86)	2.435e-09
rs12150683	17	43824848	G	A	0.176	0.2008	Imputed	0.79(0.74-0.86)	2.435e-09
rs12164	17	42925559	C	T	0.3645	0.376	Imputed	0.95(0.89-1)	0.06721
rs12185225	17	44113491	C	T	0.1755	0.201	Imputed	0.79(0.73-0.85)	9.651e-10
rs12185233	17	43923654	C	G	0.176	0.201	Imputed	0.79(0.74-0.86)	2.088e-09
rs12185235	17	43923703	T	C	0.176	0.2009	Imputed	0.79(0.74-0.86)	2.215e-09
rs12185243	17	44115351	C	T	0.1755	0.201	Imputed	0.79(0.73-0.85)	9.651e-10
rs12185253	17	42867957	C	T	0.1095	0.1148	Imputed	0.99(0.9-1.08)	0.754
rs12185268	17	43923683	G	A	0.176	0.201	Genotyped	0.79(0.74-0.86)	2.088e-09
rs12185269	17	41704212	C	G	0.03755	0.03888	Imputed	0.94(0.81-1.09)	0.4241
rs1219387335	17	43969019	C	T	0.1756	0.201	Imputed	0.79(0.73-0.85)	1.333e-09
rs1221385	17	45527574	T	G	0.3765	0.3864	Imputed	0.99(0.93-1.05)	0.6858
rs1222183383	17	41988487	A	T	0.4956	0.4879	Imputed	1.01(0.96-1.07)	0.6468
rs12222	17	42982729	A	G	0.288	0.2806	Imputed	1.05(0.98-1.12)	0.1383
rs12232488	17	45970144	A	G	0.07412	0.0767	Imputed	0.98(0.88-1.09)	0.7049
rs1224127827	17	41531498	C	G	0.4539	0.4591	Imputed	0.97(0.91-1.02)	0.2447
rs1227147492	17	43493835	C	T	0.1466	0.1677	Imputed	0.8(0.74-0.87)	5.739e-08
rs1227437695	17	41904332	T	C	0.2091	0.2071	Imputed	1(0.94-1.08)	0.9137
rs1228955153	17	42424599	C	G	0.3254	0.3259	Imputed	1.01(0.95-1.07)	0.8574
rs1229762880	17	44917057	G	C	0.1077	0.1089	Imputed	0.98(0.9-1.08)	0.6998
rs1230064	17	43461460	G	A	0.4623	0.4614	Imputed	0.95(0.9-1.01)	0.1103
rs1230065	17	43461481	G	T	0.4621	0.4606	Imputed	0.96(0.9-1.01)	0.1278
rs1230066	17	43464890	C	G	0.4636	0.4622	Imputed	0.96(0.9-1.01)	0.1247
rs1230067	17	43465737	A	G	0.4623	0.4613	Imputed	0.95(0.9-1.01)	0.1106
rs1230068	17	43466648	C	T	0.4628	0.4614	Imputed	0.96(0.9-1.01)	0.1175
rs1230070	17	43466714	T	C	0.4628	0.4613	Imputed	0.96(0.9-1.01)	0.1195
rs1230071	17	43466773	T	C	0.4628	0.4613	Imputed	0.96(0.9-1.01)	0.1217
rs1230072	17	43466961	T	C	0.4629	0.4616	Imputed	0.96(0.9-1.01)	0.1173
rs1230073	17	43467025	T	G	0.4628	0.4614	Imputed	0.96(0.9-1.01)	0.1188
rs1230074	17	43468128	A	T	0.3178	0.2963	Imputed	1.09(1.02-1.16)	0.007493
rs1230075	17	43494497	A	G	0.2999	0.2829	Imputed	1.07(1.01-1.14)	0.02857
rs1230077	17	43496218	G	A	0.4146	0.4181	Imputed	0.94(0.89-1)	0.05366
rs1230078	17	43497395	T	C	0.2999	0.2829	Imputed	1.07(1.01-1.14)	0.02791
rs1230079	17	43497978	T	C	0.3022	0.2845	Imputed	1.08(1.01-1.15)	0.02359
rs1230082	17	43500344	G	C	0.3024	0.2849	Imputed	1.07(1.01-1.14)	0.02622
rs1230083	17	43500837	G	A	0.4492	0.4526	Imputed	0.94(0.89-1)	0.0448
rs1230084	17	43501182	T	C	0.3157	0.3124	Imputed	1.04(0.98-1.11)	0.173
rs1230085	17	43501599	G	A	0.4492	0.4526	Imputed	0.94(0.89-1)	0.04437
rs1230086	17	43503283	C	T	0.4492	0.4526	Imputed	0.94(0.89-1)	0.04394
rs1230087	17	43503947	C	T	0.4492	0.4527	Imputed	0.94(0.89-1)	0.04314
rs1230089	17	43468806	T	C	0.317	0.2951	Imputed	1.09(1.02-1.16)	0.007223
rs1230090	17	43468865	G	A	0.3173	0.2953	Imputed	1.09(1.02-1.16)	0.006713
rs1230091	17	43469064	A	G	0.3173	0.2952	Imputed	1.09(1.02-1.16)	0.006713
rs1230092	17	43469284	C	A	0.3173	0.2953	Imputed	1.09(1.02-1.16)	0.006817
rs1230093	17	43469597	A	G	0.3173	0.2953	Imputed	1.09(1.02-1.16)	0.006817
rs1230094	17	43470156	A	G	0.3173	0.2953	Genotyped	1.09(1.02-1.16)	0.006817
rs1230095	17	43474440	G	C	0.324	0.3036	Imputed	1.08(1.02-1.15)	0.01299
rs1230096	17	43476527	T	A	0.3239	0.3037	Imputed	1.08(1.02-1.15)	0.01457
rs1230097	17	43476606	A	T	0.47	0.4706	Imputed	0.95(0.9-1.01)	0.08216
rs1230098	17	43478193	A	C	0.3242	0.3037	Imputed	1.08(1.02-1.15)	0.01361
rs1230099	17	43478713	A	G	0.3242	0.3037	Imputed	1.08(1.02-1.15)	0.0148
rs1230100	17	43480848	C	G	0.4695	0.4706	Imputed	0.95(0.9-1)	0.07049
rs1230101	17	43483774	A	G	0.324	0.3035	Imputed	1.08(1.02-1.15)	0.01346
rs1230102	17	43485219	A	G	0.3217	0.3018	Imputed	1.08(1.01-1.15)	0.01613
rs1230103	17	43485791	A	G	0.3219	0.3019	Imputed	1.08(1.02-1.15)	0.01563
rs1230105	17	43487282	G	C	0.3129	0.3114	Imputed	1.04(0.98-1.11)	0.2181
rs1230106	17	43487968	G	A	0.4488	0.4528	Genotyped	0.94(0.89-1)	0.03845
rs123028	17	44985111	A	G	0.04001	0.03756	Imputed	1(0.86-1.16)	0.968
rs1230393	17	41842592	A	G	0.2753	0.278	Imputed	0.98(0.92-1.04)	0.4502
rs1230395	17	41842937	C	T	0.07019	0.07243	Genotyped	0.96(0.86-1.07)	0.4406
rs1230396	17	41843029	A	C	0.2753	0.2781	Imputed	0.98(0.92-1.04)	0.4479
rs1230397	17	41844689	C	T	0.2757	0.2785	Imputed	0.97(0.91-1.04)	0.4035
rs1230398	17	41845235	C	A	0.07035	0.07261	Imputed	0.95(0.85-1.07)	0.4141
rs1230399	17	41845403	C	T	0.276	0.2789	Imputed	0.97(0.91-1.04)	0.3952
rs1230400	17	41845451	G	A	0.276	0.2789	Imputed	0.97(0.91-1.04)	0.3952
rs1230401	17	41845527	C	A	0.07035	0.07252	Imputed	0.96(0.85-1.07)	0.428
rs1230402	17	41846508	A	G	0.06625	0.0682	Imputed	0.96(0.86-1.08)	0.4977
rs1230403	17	41846964	T	C	0.03969	0.03968	Imputed	0.98(0.85-1.13)	0.7828
rs1231641	17	42904720	A	C	0.4288	0.4147	Imputed	1.06(1-1.12)	0.05505
rs12325760	17	45840886	T	C	0.2976	0.2966	Imputed	1(0.94-1.06)	0.9749
rs12325819	17	44816132	T	G	0.03345	0.03204	Imputed	1.06(0.9-1.24)	0.4844
rs12326005	17	43088228	A	G	0.4857	0.473	Imputed	1.03(0.97-1.09)	0.402
rs1234593	17	43467236	C	T	0.461	0.4602	Imputed	0.96(0.9-1.01)	0.124
rs1234612	17	41840802	C	T	0.2757	0.2777	Imputed	0.98(0.92-1.04)	0.5134
rs1235076	17	42903781	T	C	0.3601	0.3729	Imputed	0.93(0.88-0.99)	0.02601
rs1235114037	17	41565349	A	G	0.5064	0.4926	Imputed	1.07(1.01-1.13)	0.02399
rs1236224	17	42914124	T	C	0.5056	0.4973	Imputed	1.06(1-1.12)	0.0518
rs1237278	17	41838229	C	T	0.3652	0.3611	Imputed	1.03(0.97-1.09)	0.341
rs12373123	17	43924073	C	T	0.176	0.201	Imputed	0.79(0.74-0.86)	2.088e-09
rs12373124	17	43924219	C	T	0.176	0.2006	Imputed	0.8(0.74-0.86)	3.314e-09
rs12373126	17	46236309	A	G	0.03919	0.03699	Imputed	1.09(0.94-1.26)	0.2426
rs12373129	17	41672156	T	A	0.2934	0.3046	Imputed	0.95(0.89-1.01)	0.1202
rs12373139	17	43924130	A	G	0.176	0.201	Imputed	0.79(0.74-0.86)	2.088e-09
rs12373140	17	43924231	A	G	0.176	0.2006	Imputed	0.8(0.74-0.86)	3.314e-09
rs12373142	17	43924200	G	C	0.176	0.2006	Imputed	0.79(0.74-0.86)	3.085e-09
rs12373151	17	41672346	A	G	0.1386	0.1234	Imputed	1.19(1.09-1.29)	4.825e-05
rs12373168	17	43924337	C	A	0.1774	0.2022	Imputed	0.79(0.74-0.86)	2.542e-09
rs1237651	17	43469114	C	T	0.3173	0.2953	Imputed	1.09(1.02-1.16)	0.006713
rs1238784466	17	42756538	A	T	0.09298	0.09657	Imputed	0.99(0.9-1.09)	0.7959
rs1240885082	17	42690191	G	A	0.4485	0.4446	Imputed	1.03(0.97-1.09)	0.2946
rs1243742184	17	43791344	A	T	0.1761	0.2009	Imputed	0.79(0.74-0.86)	2.778e-09
rs1244254478	17	44068289	A	G	0.1755	0.201	Imputed	0.79(0.73-0.85)	1.005e-09
rs12449324	17	46223379	A	G	0.2411	0.2373	Imputed	1.04(0.97-1.11)	0.3109
rs12449354	17	45074547	T	G	0.2601	0.2562	Imputed	1.04(0.97-1.11)	0.2352
rs12449371	17	45320202	A	G	0.2461	0.2521	Imputed	0.96(0.9-1.02)	0.2121
rs12449433	17	41540528	G	A	0.5057	0.4962	Imputed	1.05(0.99-1.11)	0.09253
rs12449523	17	42673671	G	A	0.295	0.2826	Imputed	1.06(1-1.13)	0.06774
rs12449529	17	46201311	C	T	0.2398	0.2367	Imputed	1.03(0.97-1.1)	0.3535
[truncated: 8,151 more rows]

## Sheet: Suppl Data 6
Supplementary Data 6: Bayesian Analysis in CRHR1 locus.
[truncated: 9,769 more rows]

## Sheet: Suppl Data 7
Supplementary Data 7: CRHR1 Blood Traits
[truncated: 161 more rows]

[truncated: 27 more sheets: Suppl Data 8, Suppl Data 9, Suppl Data 10, Suppl Data 11, Suppl Data 12, Suppl Data 13, Suppl Data 14, Suppl Data 15, Suppl Data 16, Suppl Data 17, Suppl Data 18, Suppl Data 19, Suppl Data 20, Suppl Data 21, Suppl Data 22, Suppl Data 23, Suppl Data 24, Suppl Data 25, Suppl Data 26, Suppl Data 27 …]
